# Supplementary material for: Association of mutation profiles with metastasis in patients with non-small cell lung cancer
Source: Front Oncol. 2024 Oct 11;14:1451576. doi: 10.3389/fonc.2024.1451576 (PMC11502319; doi:10.3389/fonc.2024.1451576)
Supplement: Supplementary file 1 [file Table1.xls]

## Sheet: Sheet
病理号	性别	smoke	年龄	T	N	M	TNM		标本类型	组织类型			位置	病理	病历	肺	脑	肝	骨	胸膜	其他	家族史				检查结论		申请科室	大体所见	登记时间
B202332826	女	N	72	2	2	0	3A	L858R	手术	腺癌	2	腺泡型90%，筛状结构10%	右	(右肺上叶) 1.肺浸润性腺癌，中分化（腺泡型90%，筛状结构10%），肿瘤体积2.6cm×2.5cm×2.3cm。 2.癌侵及细支气管粘膜。 3.弹力纤维示癌组织侵犯脏层胸膜（PL1）。 4.可见脉管内癌栓，未见确切神经侵犯。 5.支气管断端、血管断端及吻合切缘均未见癌。 6.肺门周淋巴结未见癌转移（0/2）。 7.免疫组化结果：CK7(+)，TTF-1(+)，Napsin A(-)，c-MET(SP44)(2+，70%)，P40(-)，Ki-67(10%+)，2#切片弹力纤维(可见脉管内癌栓)，3#切片弹力纤维染色(示局部不连续(PL1))。 (第2、4组)淋巴结可见癌转移（1/5），转移癌灶最大径约1.7cm。 (第7组)淋巴结未见癌转移（0/2）。 (第10组)淋巴结未见癌转移（0/1）。												基于本次实验数据, EGFR基因外显子21上发生L858R突变，其余基因未发现突变。 备注：据报道, EGFR基因发生L858R突变可能对酪氨酸激酶抑制剂（TKIs）类药物敏感。对携带EGFR L858R敏感突变的患者，NCCN指南优先推荐奥希替尼用于一线治疗，其他推荐中用于一线治疗的药物还包括：厄洛替尼、阿法替尼、吉非替尼、达可替尼及厄洛替尼+雷莫芦单抗；并认为在特定条件下的患者可使用厄洛替尼+贝伐珠单抗进行治疗；其中对于出现脑转移的患者，不建议使用达可替尼。具体治疗方案还需根据临床医生综合判断进行制定。	L858R	胸外科病区医疗(10B)	术中送检：(右肺上叶)灰红不规则肺叶组织一块，体积13*12*3.5cm，支气管断端长1cm，直径1.2cm，吻合线长9cm，距支气管断端1cm，距吻合切缘最近约0.3cm见局部肺被膜皱缩并局灶缺损，面积2.5*1.5cm，其下见一灰白肿物，体积2.6*2.5*2.3cm，切面灰白质中，与周围组织界不清，其余切面灰红质软，肺门周查见淋巴结样物两枚，最大径0.5-1cm，大者淋巴结紧邻肿物。 术后送检：1.(第2、4组淋巴结)脂肪组织一块，体积4.5*3*1.5cm，其内查见淋巴结样物5枚，最大径0.3-2cm。 术后送检：2.(第7组淋巴结)灰黑淋巴结样物2枚，最大径0.3-1.3cm。 术后送检：3.(第10组淋巴结)灰黑淋巴结样物1枚，最大径1.5cm。	2023-08-09 15:51:11
B202330859	男		81	4	3		4	BRAF V600E	细胞块	腺癌			R	(血性胸腔积液细胞块)腺癌，结合免疫组化，符合肺源性腺癌。 免疫组化结果：CK7(+)，CK20(-)，Napsin A(部分+)，TTF-1(+)，Villin(-)，P40(-)，CDX-2(-)，Calretinin(CR)(-)，MC(-)。 (血性胸腔积液细胞块)免疫组化结果：PD-L1（22C3/DAKO Link 48）(TPS+40%)。	患者 8 月余前因感染新型冠状病毒入住聊城市中医院，完善胸部 CT 提示双肺多发片状影考 虑病毒性肺炎、右肺下叶团块影肿瘤性病变不除外。患者接受抗病毒治疗后新冠病情好转出院，出院 后口服中药治疗未再针对肺占位进一步诊治。2023-03 曾至我院门诊行全身 PETCT 检查结果示右肺 下叶高代谢影必要时病理排除恶性，双肺门区炎性反应性增生淋巴结，腔隙性脑梗塞。当时患者无特 殊不适，继续口服中药治疗。近半月患者感胸闷不适，稍活动即感喘憋，近期无畏寒、发热，偶有咳嗽， 无明显咳痰，7.25再次就诊我科门诊，预约胸上腹强化 CT 后以“肺占位”收入我科病房。 该患者死亡诊断：1.肺恶性肿瘤 cT4 Ｎ 2-3IV 期 2.心源性猝死 3.恶性胸腔积液 4.心功能不全 5.肺功能不全 6.心律失常 7.心房颤动[心房纤颤]8.肝功能不全 9.低蛋 白血症 10.高血压 11.前列腺增生，死亡原因：…				P	P						基于本次实验数据, 检测结果发现BRAF基因外显子15上发生点突变，经验证为BRAF V600E突变，其余基因未发现突变。 备注：FDA已经批准达拉菲尼（Dabrafenib）联合曲美替尼（Trametinib）用于BRAF V600突变阳性的肺癌患者的治疗；NMPA也批准达拉菲尼（Dabrafenib）联合曲美替尼（Trametinib）用于携带BRAF V600突变的NSCLC患者的治疗。具体方案还需根据临床医生综合判断进行制定。	BRAF V600E	肿瘤科二病区医疗		2023-07-28 15:11:42
B202332534	女	N	47				4A	L858R	活检	腺癌			L	(左肺穿刺组织)活检：肺腺癌。 免疫组化结果：CK7(+)，TTF-1(+)，Napsin A(+)，Ki-67(5%+)，P40(-)，c-MET(SP44)(强，70%+)。	1.肺恶性肿瘤 IV 期 脑继发恶性肿瘤,患者肺腺癌脑转移明确，分期 T2aN2M1a IVA 期，明患者 5 天前因“反复发作性意识不清伴肢体抽搐 13 天”就诊我院神经内科，完善相关检 查，颅脑磁共振示：脑内多发异常强化信号，多发脓肿？转移瘤？建议进一步检查或治疗后复查。胸 部 CT 示：左肺上叶占位，考虑肿瘤。支气管炎、肺大泡。双肺多发结节，建议复查。肝脏低密度灶。 予以抗病毒、补液、脱水降颅压等治疗。患患者目前行脑 转移放疗中，已行放疗 4 次，DT：12Gy/4f。告知患者后续化疗，靶向治疗，免疫治疗方案，患者家属商 议后表示行培美曲塞+奈达铂+贝伐珠单抗方案治疗，给予口服叶酸片预防培美曲塞不良反应，周一 开始行化疗+靶向治疗，余治疗暂同前，密观病情变化。		P									基于本次实验数据, EGFR基因外显子21上发生L858R突变，其余基因未发现突变。具体治疗方案还需根据临床医生综合判断进行制定。 备注：据报道, EGFR基因发生L858R突变可能对酪氨酸激酶抑制剂（TKIs）类药物敏感。对携带EGFR L858R敏感突变的患者，NCCN指南优先推荐奥希替尼用于一线治疗，其他推荐中用于一线治疗的药物还包括：厄洛替尼、阿法替尼、吉非替尼、达可替尼及厄洛替尼+雷莫芦单抗；并认为在特定条件下的患者可使用厄洛替尼+贝伐珠单抗进行治疗；其中对于出现脑转移的患者，不建议使用达可替尼。	L858R	放疗科一病区医疗		2023-08-08 09:48:16
B202331561	男		67	2a	0	0	1A	L858R	手术	腺癌	2	腺泡型（95%），小部分为贴壁型（5%）	L	(左肺上叶结节) 1.肺浸润性腺癌，中分化，大部分为腺泡型（95%），小部分为贴壁型（5%），肿物大小2.5cm×2.4cm×1.6cm，可见气道内播散； 2.累及肺脏层胸膜（PL1）； 3.未见神经侵犯及脉管内瘤栓； 4.支气管断端、血管断端及肺吻合钉切缘均未见癌。 (5组、7组、10组、12组淋巴结)淋巴结均未见转移癌（0/1、0/2、0/3、0/1）。 免疫组化结果：CK7(+)，TTF-1(+)，Napsin A(+)，Ki-67(8%+)，P40(-)，c-MET(SP44)(2+，60%；3+，20%)。 特殊染色结果：弹力纤维染色(+)。	患者入院后完善相关辅助检查，排除手术禁忌，限期于 2023-08-02 在全麻下行胸腔 镜下肺叶切除术、左肺癌根治术，术后给予抗感染、雾化、补液等对症治疗，目前患者病情平稳， 予今日出院。术后病理：(左肺上叶结节)1.肺浸润性腺癌，中分化，大部分为腺泡型（95%），小部分为 贴壁型（5%），肿物大小 2.5cm×2.4cm×1.6cm，可见气道内播散；2.似累及肺脏层胸膜，待弹力纤维 染色结果；3.未见神经侵犯及脉管内瘤栓；4.支气管断端、血管断端及肺吻合钉切缘均未见癌。(5 组、7 组、10 组、12 组淋巴结)淋巴结均未见转移癌（0/1、0/2、0/3、0/1）。											基于本次实验数据, EGFR基因外显子21上发生L858R突变，其余基因未发现突变。具体治疗方案还需根据临床医生综合判断进行制定。 备注：据报道, EGFR基因发生L858R突变可能对酪氨酸激酶抑制剂（TKIs）类药物敏感。对携带EGFR L858R敏感突变的患者，NCCN指南优先推荐奥希替尼用于一线治疗，其他推荐中用于一线治疗的药物还包括：厄洛替尼、阿法替尼、吉非替尼、达可替尼及厄洛替尼+雷莫芦单抗；并认为在特定条件下的患者可使用厄洛替尼+贝伐珠单抗进行治疗；其中对于出现脑转移的患者，不建议使用达可替尼。	L858R	胸外科病区医疗(10B)		2023-08-02 11:52:19
B202330860	女		70				4b	19-Del	细胞块	腺癌				(胸水细胞块)腺癌，结合免疫组化，符合肺源性腺癌。 免疫组化结果：CK7(+)，CK20(-)，Napsin A(+)，TTF-1(+)，Villin(-)，CDX-2(-)，Calretinin(CR)(间皮+)，MC(间皮+)，Pax-8(-)，WT-1(-)。(胸水细胞块)免疫组化结果：PD-L1（22C3/DAKO Link 48）(TPS+40%)。	5.1*3.4cm患者肺腺癌并多发骨转移诊断明确，存在 EGFR 19 突变，经多学科会诊 表示肺腺癌 NCCN 指南优先推荐奥希替尼用于一线治疗，向患者家属交代病情、治疗方案及相关费用， 最终选择甲磺酸奥西替尼靶向抗肿瘤治疗，同时给予贝伐珠单抗 0.3g 胸腔灌注 2 次；骨转移，给予 静脉用唑来膦酸对症处理，				P	P						基于本次实验数据, EGFR基因外显子19上发生19-Del突变，其余基因未发现突变。具体治疗方案还需根据临床医生综合判断进行制定。 备注：据报道, EGFR基因发生19-Del突变可能对酪氨酸激酶抑制剂（TKIs）类药物敏感。对携带EGFR 19-Del敏感突变的患者，NCCN指南优先推荐奥希替尼用于一线治疗，其他推荐中用于一线治疗的药物还包括：厄洛替尼、阿法替尼、吉非替尼、达可替尼及厄洛替尼+雷莫芦单抗；并认为在特定条件下的患者可使用厄洛替尼+贝伐珠单抗进行治疗；其中对于出现脑转移的患者，不建议使用达可替尼。	19-Del	全科医学科病区医疗		2023-07-28 15:12:04
B202331144	女		53	1	3	1	4	L858R	活检	腺癌			L	(左肺占位)穿刺活检：腺癌。 免疫组化结果：CK7(+)，TTF-1(+)，Napsin A(+)，Ki-67(60%+)，P40(-)，CK5/6(-)。 (左肺占位)免疫组化结果：PD-L1（22C3/DAKO Link 48）(-,TPS值0%)。	左肺腺癌 cT1N3M1 IV 期合并多发骨转移、纵隔淋巴结转移，继患者合并基因突变驱动基因阳性建 议口服靶向治疗全身抗肿瘤，针对多发骨转移已行唑来膦酸抗骨转移治疗，				P							基于本次实验数据, EGFR基因外显子21上发生L858R突变，其余基因未发现突变。具体治疗方案还需根据临床医生综合判断进行制定。 备注：据报道, EGFR基因发生L858R突变可能对酪氨酸激酶抑制剂（TKIs）类药物敏感。对携带EGFR L858R敏感突变的患者，NCCN指南优先推荐奥希替尼用于一线治疗，其他推荐中用于一线治疗的药物还包括：厄洛替尼、阿法替尼、吉非替尼、达可替尼及厄洛替尼+雷莫芦单抗；并认为在特定条件下的患者可使用厄洛替尼+贝伐珠单抗进行治疗；其中对于出现脑转移的患者，不建议使用达可替尼。	L858R	肿瘤科二病区医疗		2023-07-31 10:48:20
B202328558	男	Y	69	4	2	1c	4b	阴	细胞块	腺癌			L	(胸水)细胞块：较多单核间皮样细胞，部分细胞核大，具有不典型性，不除外腺癌，IHC标记结果考虑为肺源性腺癌，请结合临床。 免疫组化结果：CK7(+)，Villin(+)，CK20(-)，TTF-1(-)，Napsin A(-)，P40(-)，Calretinin(CR)(-)，MC(部分+)，EP-CAM(+)。	吸烟 40 余年，约 40 支/天，已戒烟 1 年、无饮酒史。左肺恶性肿瘤 cT4N2M1c IVB期，2023.2.28(左下叶外侧基底段GS引导)活检：小组织多块，纤维间质内少量异型上皮细胞，免疫组化标记不典型，仍考虑腺癌可能性大，建议结合影像、血清肿瘤标记物等，必要时再取活检。 免疫组化结果：TTF-1(-)，Napsin A(-)，P40(-)。患者双肺间质性病变重，暂不 考虑手术治疗，于 2023-3-12 自动出院。后患者就诊于北京中日友好医院，给予尼达尼布治疗。因发现肺占位 5 月余，后背疼痛 1 月余于2023-07-15 10:05入院。患者多发骨转移瘤，已给予唑来磷酸抑制骨破坏治疗				P	P						基于本次实验数据, 检测结果未发现以上基因突变。具体治疗方案还需根据临床医生综合判断进行制定。	阴	肿瘤科一病区医疗		2023-07-15 16:26:46
B202330879	男		69				3b	阴	活检	鳞癌			R	(右肺上叶尖段亚段活检) 免疫组化结果：CK7(-)，TTF-1(-)，Napsin A(-)，Ki-67(+75%)，P40(部分+)，c-MET(SP44)(75%++)，SMARCA4/Brg1(-)，P63(部分+)，结果支持鳞状细胞癌伴SMARCA4/Brg1缺失，请结合临床。 PD-L1（22C3/DAKO Link 48）(-)。	因咳嗽伴痰中带血 1 周，发现肺占位 2 天。于2023-07-22 08:26入院。肺恶性肿瘤 右肺鳞癌 cT2bN3M0IIIB 期，2023.8.17给予紫杉醇白蛋白结合型联合卡铂联合卡瑞利珠单抗方案抗肿瘤治疗											基于本次实验数据, 检测结果未发现以上基因突变。具体治疗方案还需根据临床医生综合判断进行制定。	阴	肿瘤科二病区医疗		2023-07-28 15:42:32
B202329357	男	Y	68				2b	阴	活检	腺癌			L	(左肺穿刺)穿刺活检：低分化癌，考虑肺源性腺癌，免疫组化标记不典型，请结合临床。 免疫组化结果：CK7(+)，TTF-1(灶性+)，Napsin A(-)，Ki-67(40%+)，P40(-)，CD56(-)，CgA(-)，Syn(-)，SMARCA4/Brg1(+)，c-MET(SP44)(-)，CK20(-)，Villin(-)，CDX-2(-)，NKX3.1(-)。	左肺上叶尖后段见软组织肿块，形态不规则，截面积约6.1cm×5.5cm，较（2023-7-15CT）未见明显进展，周围可见模糊高密度影。2023.8.20针对肺腺癌，无驱动基因阳性，给予化疗联合靶向治疗，即培美曲塞 0.8g d3+卡铂 400mg d3+恩度 30mg d1-7，吸烟史 40 余年，约 40 支/ml、有饮酒史约 250ml/天,母亲死于肺癌，父亲早年去世，死因不详，兄弟姐妹均体健，否认家族中有遗传倾向疾											基于本次实验数据, 检测结果未发现以上基因突变。具体治疗方案还需根据临床医生综合判断进行制定。	阴	肿瘤科一病区医疗		2023-07-20 10:02:17
B202321677	女	N	61	X	2	1C	4B	19-Del	细胞块	腺癌			R	(胸水)细胞块：查见癌细胞，形态符合腺癌，结合免疫组化结果，支持肺源性腺癌。 免疫组化结果：CK7(+)，TTF-1(+)，Napsin A(+)，Pax-8(-)，WT-1(个别细胞+)，GATA3(-)，CK20(-)，MC(-)，Calretinin(-)，Villin(-)。 应临床申请进行PD-L1免疫组化检测： 检测平台：Dako Link148；抗体克隆号：22C3； 检测结果：TPS值20。 （备注：TPS=PD-L1染色阳性肿瘤细胞数/总活肿瘤细胞数×100%）。	入院情况：患者李新风，女，61岁。因“气短2月余，加重2天”于2023-05-31 14:26入院。查体：T36.5℃ P95次/分 R20次/分 Bp150/89mmHg；神志清，精神可。双侧锁骨上及腋窝淋巴结未及异常肿大，全身皮肤黏膜未见黄染，未见肝掌、蜘蛛痣，浅表淋巴结未触及肿大。左肺叩清音，右肺叩实音，左肺呼吸音粗，右肺呼吸音消失，未闻及明显干湿性啰音及胸膜摩擦音。心前区无隆起，心界不大，心音有力，心律齐，各瓣膜听诊区未闻及病理性杂音及额外心音。腹平坦，未见胃肠型及蠕动波，无腹壁静脉曲张，肌软，全腹无压痛及反跳痛，肝脾肋下未及，未及明显肿物，肝区无叩痛，双肾区无叩痛，移动性浊音（-），肠鸣音正常。四肢肌力、肌张力正常。双下肢无水肿，双侧巴氏征阴性。辅助检查：胸部CT（2023-05-31 聊城市东昌府区中医院）右侧大量胸腔积液并肺组织受压实变，建议进一步检查排除肺内占位。右侧第5…				P	P						基于本次实验数据, EGFR基因外显子19上发生19-Del突变，其余基因未发现突变。具体治疗方案还需根据临床医生综合判断进行制定。 备注：对携带EGFR 19-Del敏感突变的患者，NCCN指南优先推荐奥希替尼用于一线治疗，其他推荐中用于一线治疗的药物还包括：厄洛替尼、阿法替尼、吉非替尼、达可替尼及厄洛替尼+雷莫芦单抗；并认为在特定条件下的患者可使用厄洛替尼+贝伐珠单抗进行治疗；其中对于出现脑转移的患者，不建议使用达可替尼。	19-Del	全科医学科病房		2023-05-31 17:22:11
B202310821	男	Y	65	3	2	0	3b	阴	手术	腺鳞癌			R	(右肺上叶肿瘤) 1.肺高级别恶性肿瘤，体积6.5cm×6cm×4cm，肿瘤坏死明显，呈实性片状及不规则巢状生长，细胞异型明显，结合免疫组化标记，符合非小细胞癌，倾向低分化腺癌，部分细胞鳞状细胞癌分化，实体型。 2.癌组织侵透脏层胸膜（至少为PL1）。 3.大血管内可见瘤栓，未见典型神经侵犯，可见气道内播散。 4.支气管断端未见癌。 5.周围肺组织呈肺气肿表现。 6.免疫组化结果： 4号片（肿瘤）：CK7(+)，TTF-1(部分+)，Napsin A(部分+)，C-MET(SP44)(50%区域2+)，P40(-)，Ki-67(60%+)，弹力纤维(显示大血管内瘤栓)，P63(部分+)，CK5/6(少量细胞+)，CgA(-)，Syn(少量细胞+)，CD56(-)；特殊染色结果：PAS(-)。 6号片（肿瘤）：SMARCA4/Brg1(未缺失) (第11组)淋巴结查见癌转移（1/4）。 (…	，吸烟史 50 年×20 支 /日、无饮酒史。2023-03-24 在全麻下行右开胸右肺上叶切除+淋巴结清扫+胸膜粘连烙断术。术后予以术后给予抗炎、祛痰、营养等对症支持治疗。。2023-04-16 放疗科门诊复查胸部 CT 示支气管炎、肺气肿。右肺术 后所见。纵隔淋巴结肿大。右侧胸腔积液。左肺上叶小结节。排除放化疗禁忌，给予放化疗为主的综合 抗肿瘤治疗，放疗方案：GTV 包括纵隔转移淋巴结，剂量 60Gy/30 次，CTV 系纵隔转移淋巴结累及野， 包括纵隔 2 区、4 区、7 区、肺门淋巴结引流区，剂量 DT54Gy/30f。同步化疗 2 周期，方案：顺铂 60mgD1-2+白蛋白紫杉醇 400mgD1+血管内皮抑制素 210mg 持续泵入 72 小时。患者入院前临床分期为 cT3N2M0 IIIB 期，术中发现 2 组及 4 组淋巴结切除困难，故行右肺肿瘤及肺门淋巴结姑息切除，术后 …											基于本次实验数据, 检测结果未发现以上基因突变。具体治疗方案还需根据临床医生综合判断进行制定。	阴	胸外科10B		2023-03-25 08:29:07
B202329128	男	Y	81	1c	0	1c	4b	L858R	穿刺	腺癌			L	(左肺占位)穿刺：腺癌。 免疫组化结果：CK7(+)，TTF-1(+)，Napsin A(+)，Ki-67(2%+)，P40(-)。 应临床申请进行PD-L1免疫组化检测： 标本类型：(左肺占位)穿刺 检测平台：Dako Link148；抗体克隆号：22C3； 检测结果：PD-L1阴性，TPS值 0%。 （备注：TPS=PD-L1染色阳性肿瘤细胞数/总活肿瘤细胞数×100%）	吸烟 40-50 年×1-2 支/日，已戒烟 10 余年；少量饮酒史，已戒酒多年。2023-07（当地医院）颅脑 CT 示脑转移瘤（具体不详）。2023-07-13（我院）颅脑 MRI 示：脑内多发 异常信号并强化，符合转移瘤 MR 表现；小脑上部异常信号，不除外蛛网膜囊肿；多发脑梗死、软化灶； 部分空蝶鞍。2023-07-13（我院）CT 示：左肺上叶占位，考虑肿瘤。右肺中叶磨玻璃结节。双肺多发结 节、钙化灶。考虑患者左肺腺癌 cT1cN0M1c IVB 期 多发骨转移 脑转移诊断明确.20230728情：1.综合患者检查结果，考虑患者明确诊断为肺腺癌并脑转移、 骨转移，且合并 EGFR 21 外显子 L858R 突变，后续可考虑应用 EGFR-TKI 类药物治疗。2.患者近期出现行走不稳首先考虑与多发脑转移有关，建议可在应用 EGFR-TKI 治疗的同时行颅脑放疗以减轻症状,向家属交…		P		P							基于本次实验数据, EGFR基因外显子21上发生L858R突变，其余基因未发现突变。具体治疗方案还需根据临床医生综合判断进行制定。 备注：据报道, 对携带EGFR L858R敏感突变的患者，NCCN指南优先推荐奥希替尼用于一线治疗，其他推荐中用于一线治疗的药物还包括：厄洛替尼、阿法替尼、吉非替尼、达可替尼及厄洛替尼+雷莫芦单抗；并认为在特定条件下的患者可使用厄洛替尼+贝伐珠单抗进行治疗；其中对于出现脑转移的患者，不建议使用达可替尼。	L858R	肿瘤科二病区医疗		2023-07-19 10:54:20
B202314167	女	N	50	1b			1a	阴	手术	腺癌	2	乳头型75%，腺泡型10%，筛状结构5%，贴壁型10%	R	1.肺浸润性腺癌，中分化（乳头型75%，腺泡型10%，筛状结构5%，贴壁型10%），肿瘤体积1.5cm×1.1cm×1cm。 2.弹力纤维染色示癌组织未侵犯脏层胸膜（PL0）。 3.未见确切神经侵犯及脉管内癌栓。 4.支气管断端、血管断端及吻合切缘未见癌。 5.免疫组化结果：CK7(+)，TTF-1(+)，Napsin A(+)，c-MET(SP44)(80%的区域中等阳)，P40(-)，Ki-67(3%+)，弹力纤维(+)。 (2组、4组)淋巴结未见癌转移（0/1）。 (7组、10组、12组)淋巴结均未见癌转移（0/1,0/4,0/1）。 (9组淋巴结）镜下为少量肺组织，未见淋巴结，未见癌。	20230420患者入院后完善相关辅助检查，排除手术禁忌，限期于2023-04-14在全麻下行胸腔镜下右肺癌根治术：右肺下叶外后基底段切除、纵膈淋巴结清扫术，术后给予抗感染、补液等对症治疗，目前患者病情平稳，予今日出院。肺癌（T1N0M0 IA期）											基于本次实验数据, 检测结果未发现以上基因突变。具体治疗方案还需根据临床医生综合判断进行制定。	阴	胸外科10B		2023-04-14 15:39:19
B202316652	女	N	81	2A	X	1C	4B	19-Del	细胞块	腺癌				(胸腔积液)细胞块：腺癌，免疫组化结果支持肺源性腺癌。 免疫组化结果：CK7(+)，TTF-1(+)，Napsin A(+)，CK20(-)，Villin(-)，CDX-2(-)，Calretinin(间皮细胞+)，MC(间皮细胞+)。	入院后完善相关检查，除外禁忌后于2023-04-29行经胸腔穿刺置管术并胸水送检，病理结果示：(胸腔积液)细胞块：腺癌，免疫组化结果支持肺源性腺癌。免疫组化结果：CK7(+)，TTF-1(+)，NapsinA(+)，CK20(-)，Villin(-)，CDX-2(-)，Calretinin(间皮细胞+)，MC(间皮细胞+)。肿瘤基因检测：基于本次实验数据,EGFR基因外显子19上发生19-Del突变，其余基因未发现突变。颅脑强化核磁、全腹强化CT未见明显转移征象。全身骨显像结果示：1.第6胸椎及右侧多发肋骨代谢活跃，考虑多发骨转移瘤；2.脊柱、肩关节及右侧膝关节退行性变。患者肺腺癌合并骨转移、胸膜转移诊断明确，给予唑唻磷酸骨保护，余予止咳祛痰、止血、间断引流胸腔积液、中药辅助等综合治疗，结合患者肿瘤基因检测，建议患者口服靶向药物治疗，患者家属表示知情；目前症状较前好转，请示上级医师，今日…				P	P			18365780950			基于本次实验数据, EGFR基因外显子19上发生19-Del突变，其余基因未发现突变。具体治疗方案还需根据临床医生综合判断进行制定。 备注：据报道, EGFR基因发生19-Del突变可能对酪氨酸激酶抑制剂（TKIs）类药物敏感。对携带EGFR 19-Del敏感突变的患者，NCCN指南优先推荐奥希替尼用于一线治疗，其他推荐中用于一线治疗的药物还包括：厄洛替尼、阿法替尼、吉非替尼、达可替尼及厄洛替尼+雷莫芦单抗等。	19-Del	呼吸与危重症医学科14B		2023-04-29 11:55:24
B202326399	男	Y	76				4b	KRASExon-2	活检	腺癌			R	(右肺上叶前段GS活检)活检：非小细胞癌，结合免疫组化结果，支持肺腺癌。 免疫组化结果：CK7(+)，TTF-1(+)，Napsin A(+)，Ki-67(40%+)，P40(-)，c-MET(SP44)(30%区域1+，其余区0)。	吸烟史20年余×20支，已戒烟20年余；饮酒史50年余×1-2两，2023-06-30 14:51 首次病程记录患者杨长新，男，76岁。因“咳嗽、咳痰伴胸闷、憋喘10天”于2023-06-30 14:47 入院。2023-06-30（我院急诊） 胸部CT（加强）：支气管炎、局限性肺气肿。右肺上叶肿瘤并右肺门、纵隔多发肿大淋巴结，符合右肺癌并右肺门、纵隔淋巴结转移CT表现。双肺多发小结节，建议观察。胸8椎体棘突及左侧第4、7肋骨骨质破坏。初步诊断：1.肺占位性质待查(1.肺癌？) 2.肺部感染 3.支气管炎 4.肺气肿 5.高血压(3级 很高危) 6.脑梗死 7.骨质破坏 8.肺结节(双肺) 20230707【全身骨显像】：1.多发骨转移瘤；2.双肩关节、右腕关节及右腓骨良性改变。20230708 出院诊断：1.右肺腺癌(cT1cN2M1c IVB期）(1.并肺门及纵隔淋巴结、肝脏、多发骨…			P	P							基于本次实验数据, 检测结果发现KRAS基因Exon-2发生突变，其余基因未发现突变。具体治疗方案还需根据临床医生综合判断进行制定。 备注：1、此例KRAS基因Exon-2突变经科研试剂验证为KRAS G12C突变，仅供临床参考。2、据报道, KRAS突变可能导致肺癌患者无法从EGFR-TKI类药物如吉非替尼（Gefitinib）、厄洛替尼（Erlotinib）等的治疗中获益（PMID:18349398; PMID:16043828），在NCCN指南中也明确建议肺癌患者在使用EGFR-TKI药物前对KRAS的突变情况进行检测。目前，FDA已批准Lumakras（sotorasib）上市，用于治疗肿瘤携带KRAS G12C突变的非小细胞肺癌（NSCLC）患者。	KRASExon-2	呼吸与危重症医学科14A		2023-07-04 11:22:18
B202313575	女	N	62			1	4b	ALK	淋巴结穿刺	腺癌			R	(纵隔7组淋巴结穿刺)查见低分化癌，结合免疫组化结果，支持肺源性腺癌，请结合临床。 (纵隔11Ri淋巴结穿刺)查见少量异型细胞，形态同上，符合低分化癌转移。 免疫组化结果（1号片纵隔7组淋巴结穿刺）：CK7(+)，TTF-1(+)，Napsin A(+)，P40(-)。	入院情况：患者马凤兰，女，62岁。因“肺癌并骨转移诊疗史2月余，拟进一步治疗”于2023-04-24 08:17入院。查体：T 36.7℃ P 80次/分 R 17次/分 Bp121/76mmHg；胸廓对称未见畸形，胸壁无压痛。双侧呼吸动度相同，触觉语颤正常。双肺呼吸音清，未闻及干湿性啰音。后背部及双侧季肋区疼痛，无明显压痛，活动后加剧。 入院诊断：1.右肺腺癌(1.右侧肺门淋巴结转移)(2.右侧胸膜转移)(3.多发骨转移)(4.脑转移) 2.腔隙性脑梗塞 诊疗经过：患者入院后完善相关辅助检查，基因检测结果已回，提示EGFR、KRAS、BRAF、ROS1均无突变，ALK融合基因突变。后放疗计划已完成，具体：以影像所示胸椎、肋骨及右侧肩胛骨转移灶为CTV，上下外扩半个椎体水平，处方剂量DT CTV 30Gy/10f/3.0Gy，过程顺利，如期完成放疗计划，无明显禁忌，准予出院。 出院诊断：…		P		P	P			15865756861			基于本次实验数据, 检测结果发现ALK基因发生融合突变，其余基因未发现突变。具体治疗方案还需根据临床医生综合判断进行制定。 备注：据报道, FDA已批准包括克唑替尼（Crizotinib）、塞瑞替尼（Ceritinib）、阿来替尼（Alectinib）、布加替尼（Brigatinib）和洛拉替尼（Lorlatinib）在内的多种靶向药物用于ALK融合阳性非小细胞肺癌的治疗。	ALK	放疗(1)		2023-04-11 15:39:17
B202326045	男	Y	72				4	KRASExon-2	活检	腺癌			R	(右肺肿物穿刺物)穿刺活检：非小细胞癌，倾向腺癌，部分区域呈实性片状，请待免疫组化标记。	吸烟4支/天×3年入院情况：患者李松于，男，72岁。因“头晕伴头痛20余天，发现肺占位、脑占位5天”于2023-06-25 11:15入院。查体：T 36.3℃ P 88次/分 R 22次/分 Bp125/71mmHg；神志清，精神可，双侧颈部、锁骨上未触及明显肿大淋巴结，右肺呼吸音低，左肺呼吸音粗，未闻及明显干湿啰音及胸膜摩擦音，心律齐，各瓣膜听诊区未闻及病理性杂音。腹平软，无压痛、反跳痛，肝脾肋下未及。双下肢无水肿，病理征阴性。 入院诊断：1.右肺占位(1.肺癌?) 2.脑转移瘤 3.骨转移瘤 4.下肢静脉血栓形成 5.多发性脑梗死 6.肺气肿 诊疗经过：2023-06-21颅脑磁共振强化和MRS提示：脑内多发异常强化灶，考虑转移瘤，建议全身检查；MRS：NAA无明显降低，Cho轻度升高，Cr轻度升高，提示非胶质瘤，可符合转移瘤改变。2023-06-21 胸部CT示：肺气肿、支气管炎…		P		P							基于本次实验数据, 检测结果发现KRAS基因Exon-2发生突变，其余基因未发现突变。具体治疗方案还需根据临床医生综合判断进行制定。 备注：据报道, KRAS突变可能导致肺癌患者无法从EGFR-TKI类药物如吉非替尼（Gefitinib）、厄洛替尼（Erlotinib）等的治疗中获益（PMID:18349398; PMID:16043828），在NCCN指南中也明确建议肺癌患者在使用EGFR-TKI药物前对KRAS的突变情况进行检测。目前，FDA已批准Lumakras（sotorasib）上市，用于治疗肿瘤携带KRAS G12C突变的非小细胞肺癌（NSCLC）患者。 此例患者是KRAS G12D/S点突变。	KRASExon-2	综合治疗(2)		2023-07-01 11:11:23
B202325385	女	N	77	2	2	1B	4b	19-Del	活检	腺癌			R	(右肺上叶后段超声引导活检)活检：符合肺腺癌。 免疫组化结果：CK7(+)，TTF-1(+)，Napsin A(+)，Ki-67(30%+)，P40(-)，c-MET(SP44)(弱+，60%)。	入院情况：患者王焕芝，女，77岁。因“胸闷20余天”于2023-06-26 08:28入院。 查体：T 36.6℃ P 80次/分 R 20次/分 Bp122/87mmHg；神志清，精神尚可，浅表未触及明显肿大淋巴结，双肺呼吸音粗，双肺未闻及干湿啰音及胸膜摩擦音。心律齐，各瓣膜区未闻及病理性杂音。腹部平坦，无压痛及反跳痛，肝脾肋下未及，肝肾区无叩击痛，Murphy征阴性，双下肢无水肿。 入院诊断：1.右肺占位(1.肺癌并肺内转移？) 2.糖尿病 诊疗经过：入院后完善检查：胸腹部强化CT：右肺肿瘤并肺内转移。胆囊结石，胆囊炎。双肾异常密度灶，不除外转移，建议复查。病理+免疫组化：(右肺上叶后段超声引导活检)活检：符合肺腺癌。免疫组化果：CK7(+)，TTF-1(+)，NapsinA(+)，Ki-67(30%+)，P40(-)，c-MET(SP44)(弱+，60%)。颅脑磁共振：脑内点状缺血…	P			P		肾					基于本次实验数据, EGFR基因外显子19上发生19-Del突变，其余基因未发现突变。具体治疗方案还需根据临床医生综合判断进行制定。 备注：据报道, EGFR基因发生19-Del突变可能对酪氨酸激酶抑制剂（TKIs）类药物敏感。对携带EGFR 19-Del敏感突变的患者，NCCN指南优先推荐奥希替尼用于一线治疗，其他推荐中用于一线治疗的药物还包括：厄洛替尼、阿法替尼、吉非替尼、达可替尼及厄洛替尼+雷莫芦单抗；并认为在特定条件下的患者可使用厄洛替尼+贝伐珠单抗进行治疗；其中对于出现脑转移的患者，不建议使用达可替尼。	19-Del	综合治疗(1)		2023-06-27 16:50:48
B202244250	男	Y	52	3	2	1B	4A	L858R	细胞块	腺癌			L	(胸水 细胞块)免疫组化结果支持肺源性腺癌转移。 免疫组化结果：CK7(+)，TTF-1(+)，Napsin A(+)，Ki-67(20%+)，P40(-)，Calretinin(间皮细胞+)，MC(间皮细胞+)，CK20(-)，Villin(-)。	20230718呼吸门诊取奥西替尼，吸烟、饮酒史20余年，吸烟约15支/天，偶有少量饮酒。入院情况：患者赵家胜，男，52岁。因“活动后胸闷20天，加重3天”于2022-11-15 09:00入院。查体：T 36.2℃ P 95次/分 R 22次/分 Bp117/77mmHg，神志清，精神尚可。左肺呼吸音极低，右肺呼吸音粗，双肺未闻及明显干湿啰音及胸膜摩擦音，心律不齐，偶可闻及早搏，各瓣膜区未闻及杂音，腹无压痛及反跳痛，双下肢无水肿。血液分析：白细胞计数:9.08×10^9/L，红细胞计数:4.94×10^12/L，血红蛋白:152g/L，血小板计数:417×10^9/L；PT、INR、病毒筛查未见异常；肺功能：重度限制性通气功能障碍 MVV中度降低 小气道功能障碍；心电图：窦性心律 完全性右束支传导阻滞 室性早搏。 入院诊断：1.胸腔积液性质待查 2.心律失常(1.完全性右束支传导阻滞)…	P			P	P			18769536323			基于本次实验数据, EGFR基因外显子21上发生L858R突变，其余基因未发现突变。具体治疗方案还需根据临床医生综合判断进行制定。 备注：据报道, EGFR基因发生L858R突变可能对酪氨酸激酶抑制剂（TKIs）类药物敏感。FDA/NMPA已经批准奥希替尼（Osimertinib）、吉非替尼（Gefitinib）、阿法替尼（Afatinib）、厄洛替尼（Erlotinib）、达可替尼（Dacomitinib）、埃克替尼（Icotinib）等用于EGFR突变的肺癌患者的治疗。	L858R	呼吸与危重症医学科14B		2022-11-15 14:40:13
B202321376	男	N	72	4	1	1c	4b	G719X	活检	腺癌			R	(右肺下叶内基底段)活检：小组织多块，非小细胞癌，结合免疫组化结果，符合腺癌。 免疫组化结果：Napsin A(个别细胞+)，P40(-)，CK7(+)，TTF-1(+)，c-MET(SP44)(20%1+-2+)，Ki-67(40%+)。	入院情况：患者董西耕，男，72岁。因“四肢无力4月，加重1天”于2023-05-24 10:35入院。查体：T 36.7℃ P 100次/分 R 20次/分 Bp118/63mmHg；双肺呼吸音粗，未闻及明显干湿性啰音及哮鸣音；心音低钝，律齐，各瓣膜区未闻及病理性杂音；腹软，无压痛及反跳痛，肝脾肋下未及。神经系统查体：神志清，精神可，言语流利，双侧瞳孔等大等圆，直径约3mm，对光反射存在，双眼活动自如，未及眼震，鼻唇沟对称，伸舌居中。四肢肌力5-级，肌张力正常，腱反射（++），两侧病理征阴性，两侧浅感觉正常。颈软，脑膜刺激征阴性。 入院诊断：1.四肢无力原因待查 2.高血压 诊疗经过：患者入院后完善相关辅助检查，2023-5-24胸腹部强化CT：右肺下叶肿瘤并右肺门淋巴结转移。右肺上叶后段磨玻璃结节。右侧肾上腺占位，考虑转移。左侧肾上腺增粗。L1椎体转移。入院后完善相关辅助检查：纤维蛋白…				P		肾上腺					基于本次实验数据, EGFR基因外显子18上发生G719X突变，其余基因未发现突变。具体治疗方案还需根据临床医生综合判断进行制定。 备注：对携带G719X突变的患者，NCCN指南优先推荐奥希替尼或阿法替尼用于一线治疗，其他推荐中用于一线治疗的药物还包括：厄洛替尼、吉非替尼、达可替尼。FDA/NMPA已经批准奥希替尼（Osimertinib）、吉非替尼（Gefitinib）、阿法替尼（Afatinib）、厄洛替尼（Erlotinib）、达可替尼（Dacomitinib）、等用于EGFR突变的肺癌患者的治疗。	G719X	综合治疗(2)		2023-05-30 10:57:43
B202237126	男	Y	79	4	3	1c	4b	KRASExon-2	活检	腺癌			R	(右肺下叶背段活检)活检：低分化癌，细胞条索状、腺样排列，散在黏液细胞，考虑为腺癌，不除外黏液表皮样癌，请待免疫组化标记。 免疫组化结果：CK7(+)，TTF-1(-)，Napsin A(-)，Ki-67(80%+)，P40(-)，P63(-)，PAS(+)，结果支持肺腺癌的诊断。	吸烟60年，每日约10支，已戒烟1个月；有饮酒史：饮酒40年，每日折合酒精约40g，已戒酒20年。 入院情况：患者王福钦，男，79岁。因“咳嗽、痰中带血1月，发现肺占位1天”于2022-09-19 08:31入院。查体：T 36.2℃ P 74次/分 R 18次/分 Bp129/86mmHg。神志清，精神可，双肺呼吸音减低，未闻及明显干湿性啰音及胸膜摩擦音，心音可，律齐，各瓣膜听诊区未闻及杂音及额外心音。腹软，腹部无压痛及反跳痛，双下肢无水肿。辅助检查：2022-09-17（我院）胸部CT:右肺下叶占位，考虑肿瘤，建议支气管镜进一步检查。支气管炎、肺气肿、肺大泡. 2022-09-17(我院）血液分析：白细胞:10.99×10^9/L，血红蛋白:155g/L，平均血小板体积:8.8fL，淋巴细胞百分比:19.9%，中性粒细胞计数:8.03×10^9/L，单核细胞计数:0.67×10^9/…	P		P	P	P	肾肾上腺		13525617053		未复诊	基于本次实验数据, 检测结果发现KRAS基因Exon-2发生突变，其余基因未发现突变。具体治疗方案还需根据临床医生综合判断进行制定。 备注：据报道, KRAS突变可能导致肺癌患者无法从EGFR-TKI类药物如吉非替尼（Gefitinib）、厄洛替尼（Erlotinib）等的治疗中获益（PMID:18349398; PMID:16043828），在NCCN指南中也明确建议肺癌患者在使用EGFR-TKI药物前对KRAS的突变情况进行检测。目前，FDA已批准Lumakras（sotorasib）上市，用于治疗肿瘤携带KRAS G12C突变的非小细胞肺癌（NSCLC）患者。但此例患者为KRAS G12D/S突变。	KRASExon-2	呼吸与危重症医学科14B		2022-09-20 15:52:18
B202319813	女	N	75	1B	0	0	1A	阴	手术	黏液腺癌			L	(左肺上叶结节) 1.肺浸润性黏液腺癌，体积2cm×1.5cm×1.2cm；肿瘤旁肺组织中可见较多粘液，待免疫组化标记。 2.癌组织与脏层胸膜关系请待弹力纤维染色。 3.未见典型脉管内瘤栓及神经侵犯。 4.吻合线切缘未见癌。 (5组)淋巴结未见癌转移（0/2）。 (7组)未见癌转移（0/2）。 (10组)未见癌转移（0/1）。 (12组)未见癌转移（0/5）。 免疫组化结果（3号片）：CK7(+)，TTF-1(-)，Napsin A(-)，Ki-67(5%+)，P40(-)，PAS(+)，结果支持上述诊断。 特殊染色结果（2号片）：弹力纤维染色(连续，显示为PL0)。	入院情况：患者潘秀荣，女，75岁。因“检查发现肺结节5天余”于2023-05-16 10:07入院。查体：T 36.5℃ P 70次/分 R 18次/分 Bp127/77mmHg；胸廓对称无畸形，呼吸运动对称，叩诊清音，听诊双肺呼吸音稍粗，未闻及干湿性啰音。心前区无异常隆起，触诊无细震颤，叩诊心界不大，律齐，各瓣膜听诊区未闻及病理性杂音。 入院诊断：1.肺结节 2.支气管炎 3.慢性缺血性心脏病 4.慢性胆囊炎 5.子宫术后 诊疗经过：患者入院后完善相关辅助检查，排除手术禁忌，限期于2023-05-19在全麻下行胸腔镜下左肺上叶尖后段切除、纵隔淋巴结清扫术，术后给予抗感染、补液等对症治疗，目前患者病情平稳，予今日出院。术后病理：(左肺上叶结节)1.肺浸润性黏液腺癌，体积2cm×1.5cm×1.2cm；肿瘤旁肺组织中可见较多粘液，待免疫组化标记。2.癌组织与脏层胸膜关系请待弹力纤维染色。3…											基于本次实验数据, 检测结果未发现以上基因突变。具体治疗方案还需根据临床医生综合判断进行制定。	阴	胸外科10B		2023-05-19 15:30:16
B202321110	女	N	70	2A	0	0	1B	L858R	手术	腺癌	2	腺泡型50%、乳头型40%、 微乳头型10%	L	(左肺下叶) 1.浸润性腺癌（腺泡型50%、乳头型40%、 微乳头型10%），肿物体积2cm×1.5cm×1cm； 2.肿瘤抵胸膜下，弹力纤维染色示侵犯脏层胸膜（PL1）； 3.未见典型神经侵犯和脉管内瘤栓； 4.支气管断端、血管断端均未见癌； 5.支气管周围淋巴结未见转移癌（0/6）。 (5/6组、7组、10A、10P、10S、11组)淋巴结均未见转移癌（0/4、0/3、0/1、0/1、0/1、0/4）。 免疫组化结果：CK7(+)，TTF-1(+)，Napsin A(+)，c-MET(SP44)(1+，30%+)，P40(-)，Ki-67(3%+)。	入院情况：患者韩芙蓉，女，70岁。因“查体发现肺结节1月余”于2023-05-26 08:20入院。查体：胸廓对称无畸形，呼吸运动对称，叩诊清音，听诊双肺呼吸音稍粗，未闻及干湿性啰音。心前区无异常隆起，触诊无细震颤，叩诊心界不大，听诊心率73次/分，律齐，各瓣膜听诊区未闻及病理性杂音。辅助检查：我院胸部CT：支气管炎。肺内多发实性结节，磨玻璃结节，密切观察，除外肿瘤。右乳缺如。 入院诊断：1.肺结节 2.乳房切除术后 诊疗经过：入院后完善相关检查，经多学科会诊后，排除手术禁忌症，于2023-05-28行胸腔镜左肺癌根治术。手术顺利。术中快速病理：浸润性腺癌。术后给予抗炎、祛痰、补液等对症治疗，目前病情平稳，予以办理出院。 出院诊断：1.左肺癌 2.右肺结节 3.乳房切除术后											基于本次实验数据, EGFR基因外显子21上发生L858R突变，其余基因未发现突变。具体治疗方案还需根据临床医生综合判断进行制定。 备注：据报道, 对携带EGFR L858R敏感突变的患者，NCCN指南优先推荐奥希替尼用于一线治疗，其他推荐中用于一线治疗的药物还包括：厄洛替尼、阿法替尼、吉非替尼、达可替尼及厄洛替尼+雷莫芦单抗；并认为在特定条件下的患者可使用厄洛替尼+贝伐珠单抗进行治疗；其中对于出现脑转移的患者，不建议使用达可替尼。	L858R	胸外科10B	术中送检：(左肺下叶肿物)肺叶组织一块，体积18*8*3cm，吻合支气管断端直径1.5cm，距支气管断端5.5cm，于肺被膜下可见一肿物，体积2*1.5*1cm，被膜已被剖开，切面灰白质脆，其余肺组织灰红质软，血管断端长0.5cm，直径1cm，支气管周围查见淋巴结样物六枚。 术后送检：1.(5/6组淋巴结)灰黑淋巴结样物三枚，总体积2*1.5*0.5cm。 术后送检：2.(7组淋巴结)灰黑淋巴结样物三枚，总体积2.5*2.5*1cm。 术后送检：3.(10A淋巴结)灰黑淋巴结样物一枚，体积1*0.8*0.5cm，全。 术后送检：4.(10P淋巴结)灰黑淋巴结样物两枚，1*0.8*0.3cm。 术后送检：5.(10S淋巴结)灰黑淋巴结样物一枚，体积0.8*0.8*0.6cm。 术后送检：6.(11组淋巴结)灰黑淋巴结样物四枚，总体积1.5*1.5*1cm，全。	2023-05-28 09:15:32
B202321057	女	N	78	1	2	0	3A	L858R	活检	腺癌			R	(右肺占位)穿刺活检：非小细胞癌，结合免疫组化，符合腺癌。 免疫组化结果：CK7(+)，TTF-1(+)，Napsin A(少量+)，Ki-67(30%+)，P40(-)，c-MET(SP44)(2+,90%+)。	入院情况：患者王付英，女，78岁。因“头胀伴恶心呕吐半月，发现肺占位1天”于2023-05-25 14:34入院。查体：T 36.6℃ P 61次/分 R 16次/分 Bp150/70mmHg，神志清，精神尚可，浅表未触及明显肿大淋巴结，双肺呼吸音粗，未闻及明显干湿性啰音。各瓣膜听诊区未闻及病理性杂音。腹软，无压痛及反跳痛，肝脾肋下未及，肝肾区无叩击痛，双下肢无水肿。 入院诊断：1.右肺占位(右肺癌？)(1.左侧锁骨上、纵隔淋巴结转移) 2.双肺支气管炎 3.食管裂孔疝 4.双肾囊肿 5.副脾结节 6.腔隙性脑梗死 7.脑动脉硬化 8.高血压 9.糖尿病 诊疗经过：入院后完善相关检查：血常规：红细胞计数:3.40×10^12/L、血红蛋白:94g/L、红细胞压积:0.285L/L、平均血小板体积:8.3fL;肝肾功：总胆汁酸:26.4μmol/L、葡萄糖:9.94mmol/L、镁:0.7…											基于本次实验数据, EGFR基因外显子21上发生L858R突变，其余基因未发现突变。具体治疗方案还需根据临床医生综合判断进行制定。 备注：据报道, 对携带EGFR L858R敏感突变的患者，NCCN指南优先推荐奥希替尼用于一线治疗，其他推荐中用于一线治疗的药物还包括：厄洛替尼、阿法替尼、吉非替尼、达可替尼及厄洛替尼+雷莫芦单抗；并认为在特定条件下的患者可使用厄洛替尼+贝伐珠单抗进行治疗；其中对于出现脑转移的患者，不建议使用达可替尼。	L858R	综合治疗(2)		2023-05-27 14:05:40
B202320861	女	N	67	1B	1	0	4B	ALK	淋巴结穿刺	腺鳞癌			R	(超声引导下右侧锁骨区淋巴结)穿刺活检：低分化癌，结合免疫组化标记符合肺源性腺癌。 免疫组化结果：CK7(+)，CK20(-)，Villin(-)，TTF-1(+)，Napsin A(部分+)，P63(+)，P40(-)，Hepatocyte(-)，Arginase(-)，SMARCA4/Brg1(+)，PAS(+)。	20200526患者3个月前诊断“肺结节”在我科住院治疗，完善检查未见手术禁忌，于2020-06-10在全麻插管胸腔镜下行右肺上叶切除+纵隔淋巴结清扫术。术后给予化痰、平喘、静脉营养、补液等对症治疗，恢复良好。术后给予紫杉醇脂质体加铂类化疗4周期.入院情况：患者田凤英，女，67岁。因“右肺癌诊疗史3年，续行治疗”于2023-05-24 10:02入院。查体：T 36.5℃ P 78次/分 R 19次/分 Bp119/70mmHg；神志清，精神可，右锁骨区可触及肿大淋巴结，质地韧，活动度差，无触痛，余浅表淋巴结未触及异常肿大。余浅表淋巴结未触及肿大，气管居中，胸廓无畸形，右胸壁见陈旧性手术瘢痕；听诊双肺呼吸音清，未闻及明显干湿性啰音，心前区无异常隆起，心律齐，各瓣膜听诊区未闻及病理性杂音，腹平坦，柔软，无压痛、反跳痛，肝脾肋下未及，肝肾区无扣痛，肠鸣音可，双下肢无水肿。 入院诊断：1.右肺…		P	P			小脑胰腺					基于本次实验数据, 检测结果发现ALK基因发生融合突变，其余基因未发现突变。 备注：NMPA已批准阿来替尼、布格替尼、洛拉替尼、克唑替尼、恩沙替尼、塞瑞替尼等用于ALK融合阳性NSCLC患者的治疗。具体方案还需根据临床医生综合判断进行制定。	ALK	综合治疗(1)		2023-05-26 09:52:13
B202320108	女	N	54	2B	3	1C	4B	G719X/S768I	淋巴结穿刺	腺癌			R	(超声引导下右侧锁骨下淋巴结)穿刺活检术：低分化癌，结合免疫组化结果，符合肺腺癌转移。 免疫组化结果：CK7(+)，TTF-1(+)，Napsin A(+)，Ki-67(10%+)，P40(-)，CK5/6(-)。	入院情况：患者李景华，女，54岁。因“左前臂疼痛2月余”于2023-05-19 09:57入院。查体：T 36.5℃ P 78次/分 R 19次/分 Bp122/78mmHg；神志清，精神可，浅表淋巴结未及肿大，双肺双肺呼吸音稍粗，未闻及明显干湿性啰音，心前区无异常隆起，心律齐，各瓣膜听诊区未闻及病理性杂音，腹平坦，柔软，无压痛、反跳痛，肝脾肋下未触及，Murphy征阴性，移动性浊音阴性，肝区无叩痛，双下肢无水肿。 入院诊断：1.右肺占位(1.肺癌？(1.右锁骨上、纵隔及右肺门淋巴结转移)(2.双肺转移)(3.左侧桡骨转移)) 2.左肾结石 诊疗经过：入院后完善检查，颈部淋巴结彩超：双侧颈部淋巴结肿大（双侧颈部及锁骨上区均可探及多个大小不等淋巴结回声，边界尚清，形态饱满，结构不清晰，内回声不均匀，左侧大者约0.7cm×0.5cm，右侧大者约1.5cm×1.0cm，CDFI：血流信号不明显…	P	P		P				15653123565			基于本次实验数据, EGFR基因外显子18上发生G719X和外显子20上发生S768I突变，其余基因未发现突变。具体治疗方案还需根据临床医生综合判断进行制定。 备注：对携带EGFR G719X/S768I敏感突变的患者，NCCN指南优先推荐奥希替尼或阿法替尼用于一线治疗，其他推荐中用于一线治疗的药物还包括：厄洛替尼、吉非替尼、达可替尼。FDA/NMPA已经批准奥希替尼（Osimertinib）、吉非替尼（Gefitinib）、阿法替尼（Afatinib）、厄洛替尼（Erlotinib）、达可替尼（Dacomitinib）等用于EGFR突变的肺癌患者的治疗。具体方案还需根据临床医生综合判断进行制定。	G719X/S768I	综合治疗(1)		2023-05-22 10:20:34
B202319915	女	N	63	4	X	X	4A	19-Del	活检	腺癌			R	(右肺活检)活检：小组织一堆，非小细胞癌，结合免疫组化，符合腺癌。 免疫组化结果：CK7(+)，TTF-1(+)，Napsin A(+)，Ki-67(30%+)，P40(-)，c-MET(SP44)(40%+ 2+)。 应临床申请进行PD-L1免疫组化检测： 检测平台：Dako Link148；抗体克隆号：22C3； 检测结果：TPS值为0（阴性表达）。 （备注：TPS=PD-L1染色阳性肿瘤细胞数/总活肿瘤细胞数×100%）。	入院情况：患者高贵兰，女，63岁。因“刺激性干咳4月余，发现右肺占位2天”于2023-05-18 10:49入院。查体：T 36.5℃ P 90次/分 R 19次/分 Bp124/85mmHg；神志清，精神可，颈部、锁骨上淋巴结未触及肿大，胸廓正常，右肺呼吸音低，深呼吸时可闻及少量湿罗音，双肺均未闻及干啰音及胸膜摩擦音。心律齐，各瓣膜区未闻及病理性杂音。腹软，无压痛、反跳痛，双下肢无水肿。辅助检查：2023-05-16（外院）胸部CT：右肺叶占位并肺不张、肺炎、胸腔积液。 入院诊断：1.肺占位待查(1.肺恶性肿瘤？) 2.慢性胃炎 诊疗经过：患者入院后完善辅助检查，血常规+CRP示白细胞计数:6.39×10^9/L，红细胞计数:3.13×10^12/L，血红蛋白:92g/L，血小板计数:412×10^9/L，C反应蛋白:14.03mg/L；血沉:93mm/h；肺癌标记示癌胚抗原:56.3…		P						15865732909			基于本次实验数据, EGFR基因外显子19上发生19-Del突变，其余基因未发现突变。具体治疗方案还需根据临床医生综合判断进行制定。 备注：据报道, EGFR基因发生19-Del突变可能对酪氨酸激酶抑制剂（TKIs）类药物敏感。FDA/NMPA已经批准奥希替尼（Osimertinib）、吉非替尼（Gefitinib）、阿法替尼（Afatinib）、厄洛替尼（Erlotinib）、达可替尼（Dacomitinib）、埃克替尼（Icotinib）等用于EGFR突变的肺癌患者的治疗。具体方案还需根据临床医生综合判断进行制定。	19-Del	全科医学科病房		2023-05-20 07:58:23
B202319457	女	N	72	1B			1A	20-ins	手术	腺癌	2	乳头型90%，贴壁型10%	R	(右肺下叶结节) 1.肺浸润性腺癌，中分化（乳头型90%，贴壁型10%），免疫组化结果待后报；肿瘤体积1.7cm×1.7cm×1.5cm。 2.癌组织未侵犯脏层胸膜（PL0）。 3.未见确切神经侵犯及脉管内癌栓。 4.吻合切缘未见癌。 (2组、4组)淋巴结未见癌转移（0/1）。 (7组)淋巴结未见癌转移（0/4）。 (10组)淋巴结未见癌转移（0/1）。 (11组)淋巴结未见癌转移（0/1）。 免疫组化结果：CK7(+)，TTF-1(+)，Napsin A(+)，c-MET(SP44)(1+，10%+)，P40(-)，Ki-67(5%+)，弹力纤维(血管+)。	入院情况：患者陈世荣，女，72岁。因“检查发现肺结节1月余”于2023-05-11 10:17入院。查体：T 36.2℃ P 87次/分 R 22次/分 Bp155/81mmHg；胸廓对称无畸形，呼吸运动对称，叩诊清音，听诊双肺呼吸音粗，可闻及明显湿性啰音。心前区无异常隆起，触诊无细震颤，叩诊心界不大，律齐，各瓣膜听诊区未闻及病理性杂音。 入院诊断：1.肺结节 2.高血压 3.冠心病 4.脑梗死 诊疗经过：患者入院后完善相关辅助检查，排除手术禁忌，限期于2023-05-17在全麻下行胸腔镜右肺下叶楔形切除术，术后给予抗感染、补液等对症治疗，目前患者病情平稳，予今日出院。术后病理：(右肺下叶结节)1.肺浸润性腺癌，中分化（乳头型90%，贴壁型10%），免疫组化结果待后报；肿瘤体积1.7cm×1.7cm×1.5cm。2.癌组织未侵犯脏层胸膜（PL0）。3.未见确切神经侵犯及脉管内癌栓。4.吻…								15615736823			基于本次实验数据, EGFR基因外显子20上发生20-ins突变，其余基因未发现突变。具体治疗方案还需根据临床医生综合判断进行制定。 备注;NCCN指南明确指出，除了特定的EGFR 20号外显子插入类型（p.A763_Y764insFQEA，p. A763_Y764insLQEA）(此次检测未包括)，携带其他EGFR 20插入突变的肺癌患者对EGFR-TKI类药物的响应可能较低。FDA已批准Rybrevant（amivantamab-vmjw，代号为JNJ-6372）用于携带EGFR基因20外显子插入突变的非小细胞肺癌（NSCLC）患者治疗。具体方案还需根据临床医生综合判断进行制定。	20-ins	胸外科10B		2023-05-17 15:44:55
B202319886	女	N	49	4	1		3A	阴	淋巴结穿刺	腺癌			R	(纵隔11Ri淋巴结穿刺)细胞块：查见癌细胞，部分呈腺样排列，符合腺癌转移，结合免疫组化结果，支持肺源性腺癌。 免疫组化结果（1号片）：CK7(+)，TTF-1(+)，Napsin A(+)，P40(-)，GATA3(-)，Mammaglobin(-)，Pax-8(-)，CK20(-)，Villin(-)。 应临床申请进行PD-L1免疫组化检测： 检测平台：Dako Link148；抗体克隆号：22C3； 检测结果：TPS值约3%-5%（阳性低表达）。 （备注：TPS=PD-L1染色阳性肿瘤细胞数/总活肿瘤细胞数×100%）。	入院情况：患者王贵兴，女，49岁。因“咳嗽2月余，发现肺门淋巴结肿大20天”于2023-05-18 16:11入院。查体：T 36.5℃ P 70次/分 R 18次/分 Bp107/74mmHg；神志清，精神可，面色正常，口唇无紫绀，咽部无充血，扁桃体无肿大，颈部未触及肿大淋巴结。双肺听诊呼吸音粗，未闻及明显干湿性啰音及胸膜摩擦音。心率70次/分，律齐，各瓣膜听诊区未闻及病理性杂音。腹平软，全腹无压痛及反跳痛，肝脾肋下未触及，肝肾区无叩击痛，墨菲征阴性，麦氏点无压痛。双侧肢体肌力正常。双下肢无水肿。辅助检查：2023-05-12（我院）胸部强化CT：支气管炎，右下叶炎症、局部实变复查所见，右肺门淋巴结肿大，肺内微、小结节，建议复查。 入院诊断：1.肺门淋巴结肿大待查 2.肺炎 3.甲状腺结节 4.乳腺结节 5.剖宫产术后 6.肺结节 诊疗经过：入院后完善辅助检查：D-二聚体:1.23mg…								13863548966			基于本次实验数据, 检测结果未发现以上基因突变。具体治疗方案还需根据临床医生综合判断进行制定。	阴	全科医学科病房		2023-05-19 15:54:44
B202229954	男	Y	63	1C	2	1B	4A	KRASExon-2	细胞块	腺癌			R	(右侧胸水)结合免疫组化结果支持肺腺癌。 免疫组化结果：CK7(+)，TTF-1(+)，Napsin A(+)，Ki-67(＜5%)，P40(-)，Calretinin(-)，CK20(少量+)，CDX-2(-)，MC(+)，Villin(-)。	自诉吸烟史40年余，约20支/天，饮酒史40年余，约250g/天.胸腔灌注化疗： 时间：2022-08-06，方案：洛铂50mg胸腔灌注。 第1次化疗，时间：2022-08-09，方案：培美曲塞0.8g d1+洛铂50mg d2+卡瑞利珠单抗d0/q3w，不良反应（CTCAE5.0）：胃肠道反应1级。同时给予锶89抗骨转移治疗。完善肺癌基因检测：基于本次实验数据,检测结果发现KRAS基因Exon-2发生突变，其余基因未发现突变。 第2次化疗，时间：2022-09-02，方案：培美曲塞0.8g d1+卡铂500mg d2+卡瑞利珠单抗d0/q3w，不良反应（CTCAE5.0）：4度骨髓抑制，表现为中性粒细胞减少，给予升白治疗后好转。 第3次化疗，时间：2022-09-23，方案：培美曲塞0.8g d1+卡铂500mg d2+卡瑞利珠单抗d0/q3w。不良反应（CTCAE5.0）：轻度胃肠道…	P			P	P			15216357680			基于本次实验数据, 检测结果发现KRAS基因Exon-2发生突变，其余基因未发现突变。具体治疗方案还需根据临床医生综合判断进行制定。	KRASExon-2	胸外科10B		2022-08-02 17:28:47
B202228455	女	N	59	2a	1	1c	4b	19-Del	细胞块	腺癌			R	(胸腔积液)细胞块免疫组化结果：CK7(+)，TTF-1(+)，Napsin A(+)，Calretinin(间皮细胞+)，CK20(-)，CDX-2(-)，Villin(-)，GATA3(-)，Mammaglobin(-)，WT-1(间皮细胞+)，结果支持肺源性腺癌。	20230829宁养院领吗啡。入院情况：患者苏连俊，女，59岁。因“右肺癌诊疗史9个月，胸背痛加重2个月。”于2022-07-24 17:07入院。查体：T 36.6℃ P 87次/分 R 18次/分 Bp143/79mmHg；中年女性，营养中等，神志清，精神可，双侧颈部、锁骨上淋巴结未触及肿大，右肺呼吸音低，左肺呼吸音粗，双肺未闻及干湿性罗音。心律齐，各瓣膜听诊区未闻及杂音及心包摩擦音。腹软，无压痛及反跳痛，肝脾肋下未及，肠鸣音可，双下肢无水肿。剑突水平感觉障碍，对应水平腹部反射减退。双下肢皮肤感觉减退；双下肢肌力0级；双侧babinski征（-）。 入院诊断：1.右肺癌IV期(1.纵隔淋巴结转移)(2.双肺转移)(3.多发骨转移) 2.右侧胸腔积液 3.右下肺不张 4.心包积液 5.截瘫 6.低钾血症 诊疗经过：入院完善检查，间断引流胸水，并送检胸水病理：(胸腔积液)细胞块：查见癌细…	P			P	P			14704222339			基于本次实验数据, EGFR基因外显子19上发生19-Del突变，其余基因未发现突变。具体治疗方案还需根据临床医生综合判断进行制定。	19-Del	综合治疗(2)		2022-07-25 15:21:46
B202317954	男	N	73	3	3	0	4A	BRAF V600E	穿刺	腺癌			L	(左颈部淋巴结)穿刺组织：小组织2条，淋巴组织内见转移癌，结合免疫组化标记符合肺源性腺癌。 免疫组化结果：CK7(+)，CK20(-)，Villin(灶+)，TTF-1(+)，P63(大部分+)，CDX-2(-)，Napsin A(+)。	吸烟史20支/日×50年；无饮酒史肺腺癌T3N3MO,IIIC期入院情况：患者高玉忠，男，73岁。因“声音嘶哑1月余。”于2023-05-08 09:41入院。查体：T 36.6℃ P 82次/分 R 20次/分 Bp148/72mmHg；老年男性，神志清，精神可，颈部浅表淋巴结未触及肿大。双肺呼吸音粗，未闻及干湿啰音及胸膜摩擦音。心律齐，各瓣膜听诊区未闻及杂音。腹软，无压痛、反跳痛，双下肢无水肿。 入院诊断：1.左肺占位(1.左肺阻塞性炎症)(2.肺内淋巴道转移)(3.纵隔、左肺门、颈部淋巴结转移)(4.胸腔积液) 2.支气管炎 3.肺大泡 4.肺结节 5.胆结石 6.2型糖尿病 诊疗经过：患者入院后完善相关检查，颅脑MRI：脑内未见明显转移性病变（增强扫描见运动伪影，建议复查）；多发腔隙性脑梗死（左侧顶叶点状新发病变）；老年脑改变；双侧筛窦粘膜增厚。骨扫描未见明显异常。免疫组化：(左…	P							15165808827			基于本次实验数据, 检测结果发现BRAF基因Exon-15发生突变，经验证为BRAF V600E突变，其余基因未发现突变。具体治疗方案还需根据临床医生综合判断进行制定。 备注：目前FDA和NMPA均已经批准达拉菲尼（Dabrafenib）联合曲美替尼（Trametinib）用于BRAF V600突变阳性的肺癌患者的治疗；ESMO指南也推荐达拉菲尼（Dabrafenib）联合曲美替尼（Trametinib）用于携带V600激活性突变的NSCLC患者的一线或二线治疗；另外，对于BRAF V600E突变阳性的患者，NCCN指南也优先推荐达拉菲尼+曲美替尼用于一线治疗	BRAF V600E	综合治疗(2)		2023-05-09 10:25:59
B202318085	女	N	68	2a	0	0	1b	L858R	手术	腺癌	2	85%，部分为微乳头癌，约5%），小部分为黏液癌（15%）	R	(右肺上叶前段GS活检)免疫组化结果：TTF-1(+)，Napsin A(+)，结果支持肺源性腺癌，请结合临床。 20230602(右肺上叶及部分中叶) 1.肺浸润性腺癌，混合性癌，大部分为中分化腺癌（85%，部分为微乳头癌，约5%），小部分为黏液癌（15%），肿物主体位于上叶，局部侵及中叶，体积1.2cm×1cm×0.7cm，肿物侵及周围支气管壁，可见气道内播散； 2.癌组织侵透肺脏层胸膜（PL2）； 3.未见神经侵犯，可见脉管壁侵犯； 4..送检肺组织上叶及部分中叶吻合钉切缘未见癌； 5.肺门淋巴结未见转移癌（0/8）。 (2.4组、7组、11组淋巴结)淋巴结均未见转移癌（0/2、0/1、0/1）。 免疫组化结果：CK7(+)，TTF-1(+)，Napsin A(少量细胞+)，Ki-67(6%+)，P40(-)，c-MET(SP44)(2+，80%+)，CK20(-)，Villin(…	结合患者影像学表现及支气管镜活检病理结果，考虑肺腺癌诊断成立，有手术指征，下一步治疗方案首选手术+靶向治疗。尽快转胸外科行手术治疗。患者于今日9:10在全麻插管下经右胸第5肋间切口行右肺上叶癌根治术。探查发现右肺上叶尖前段肿物，质硬，大小约6.0*4.0cm，表面胸膜呈“V”形凹陷，暗褐色，与少许右肺中叶外侧段致密粘连。20230705门诊复查								15279163598			基于本次实验数据, EGFR基因外显子21上发生L858R突变，其余基因未发现突变。具体治疗方案还需根据临床医生综合判断进行制定。 备注：据报道, EGFR基因发生L858R突变可能对酪氨酸激酶抑制剂（TKIs）类药物敏感。FDA/NMPA已经批准奥希替尼（Osimertinib）、吉非替尼（Gefitinib）、阿法替尼（Afatinib）、厄洛替尼（Erlotinib）、达可替尼（Dacomitinib）、埃克替尼（Icotinib）等用于EGFR突变的肺癌患者的治疗。	L858R	全科医学科病房		2023-05-09 16:55:54
B202223760	男	Y	56	3	2	1C	4B	ALK	细胞块	腺癌			L	(胸腔积液)细胞块：腺癌，支持肺腺癌。 免疫组化结果：TTF-1(+)，Napsin A(+)。 备注：肿瘤细胞量不多，注意评测；必要时再送胸水富集肿瘤细胞。	吸烟史10余年，约10支/日，已戒烟13年，饮酒史20余年，约3-4两/日，主诉：肺癌诊疗4月余，续行治疗。 现病史：患者4月余前因“咳嗽伴活动后胸闷20余天”就诊于我科，入院后行胸腔穿刺置管术，胸水病理诊断：(胸腔积液)找到癌细胞，符合腺癌，免疫组化结果：TTF-1(+)，NapsinA(+)，支持肺源性腺癌，颅脑MRI增强：脑实质未见明显转移性病变，请随诊；多发小缺血灶。甲状腺彩超：甲状腺实质回声欠均（建议结合实验室检查） 甲状腺多发囊性结节（TI-RADS 2类）。全身骨扫描：左侧肋骨多发骨代谢活跃，考虑转移瘤；双膝关节退行性变。完善基因监测示：ALK基因发生融合突变，其余基因未发生突变，建议应用克唑替尼或是阿来替尼等靶向药物治疗，与患者家属沟通后家属暂不考虑靶向药物治疗，排除禁忌，于2022-07-04、2022-07-27、2022-08-18、2022-09-11、2022-…				P	P			18560595409	活	20230118肿瘤科门诊复诊	基于本次实验数据, 检测结果发现ALK基因发生融合突变，其余基因未发现突变。具体治疗方案还需根据临床医生综合判断进行制定。	ALK	呼吸与危重症医学科14B		2022-06-24 14:14:36
B202316814	男	N	60	3	0	0	2b	L858R	手术	腺癌			R	(右肺下叶背段结节) 1.肺微浸润性腺癌，非黏液型，肿物体积1×0.6×0.5cm。 2.未累及肺脏层胸膜（PL0）。 3.未见典型脉管内瘤栓及神经侵犯，未见气道内播散。 4.支气管断端、血管断端及吻合线均未见癌。 (右肺中叶和上叶结节) 1.右肺上叶浸润性腺癌，中分化（腺泡型90% ，贴壁型10%），体积1.5cm×0.6cm×0.5 cm；中叶原位腺癌,非黏液型，直径约0.5cm。 2.未累及肺脏层胸膜（PL0）。 3.未见典型脉管内瘤栓及神经侵犯，未见气道内播散。 4.支气管断端、血管断端及吻合线均未见癌。 5.肺门淋巴结未见转移癌（0/1）。 (11组、7组、12组)淋巴结均未见转移癌（0/1、0/1、0/1）。 右肺上叶结节免疫组化结果：CK7(+)，TTF-1(+)，Napsin A(+)，c-MET(SP44)(2+，65%+)，P40(-)，Ki-67(3%+)，弹力纤维…	患者入院后完善相关辅助检查，排除手术禁忌，限期于2023-05-02行CT引导下经皮穿刺定位下在全麻下单孔胸腔镜右肺下叶背段切除术+右肺中叶切除术+右肺上叶楔形切除+胸膜粘连烙断术，术后给予抗感染、抑酸等对症治疗，目前患者病情平稳，予今日出院。								13963579922			基于本次实验数据, EGFR基因外显子21上发生L858R突变，其余基因未发现突变。具体治疗方案还需根据临床医生综合判断进行制定。 备注：据报道, EGFR基因发生L858R突变可能对酪氨酸激酶抑制剂（TKIs）类药物敏感。FDA/NMPA已经批准奥希替尼（Osimertinib）、吉非替尼（Gefitinib）、阿法替尼（Afatinib）、厄洛替尼（Erlotinib）、达可替尼（Dacomitinib）、埃克替尼（Icotinib）等用于EGFR突变的肺癌患者的治疗。	L858R	胸外科10B		2023-05-02 15:55:34
B202317147	女	N	54	3	2	0	3b	HER2	穿刺	腺癌			R	(右肺穿刺组织)非小细胞癌，符合浸润性腺癌。 免疫组化结果：CK7(+)，TTF-1(+)，Napsin A(+)，Ki-67(80%+)，P40(-)，b-catenin(膜+)。	患者2月余前无明显诱因出现咳嗽、无明显咳痰，伴轻度胸闷，无喘憋，无意识不清，当时未在意，其后症状逐渐加重。至当地医院就诊，完善影像学检查发现肺占位（未见报告），又至齐鲁医院就诊，完善胸部强化CT提示：右肺下叶占位，考虑肺Ca并右肺门及纵隔淋巴结多发转移及阻塞性肺炎、肺不张。双肺微结节，双肺纤维灶 双肺支气管炎 右肺钙化灶，诊断为肺占位，患者未治疗出院，至我院就诊，排除禁忌后予以肺穿刺活检，病理及基因检测结果示：肺腺癌，驱动基因阴性。经我院MDT讨论，予以新辅助化疗，降低肿瘤负荷。2023-05-16、2023-06-08给予化疗：替雷利珠单抗200mg d1+紫杉醇白蛋白结合型400mg d2+顺铂30mg d1-d4+贝伐珠单抗500mg d2,化疗期间予以止吐、保胃、保肝及对治疗。患者治疗结束，予以办理出院手续。肺腺癌(T3N2M0 IIIB期)因“肺癌诊疗史2月余”于2023-06…								18315997789			基于本次实验数据,HER2基因外显子20上发生突变，其余基因未发现突变。具体治疗方案还需根据临床医生综合判断进行制定。 备注：NCCN指南建议，Fam-trastuzumab deruxtecan-nxki，或Kadcyla(T-DM1)可以用于HER2突变的非小细胞肺癌。FDA批准Enhertu用于HER2突变非小细胞肺癌二线治疗。	HER2	放疗(1)		2023-05-04 15:35:18
B202315544	男	N	82	4	1	1	4	19-Del	肝穿刺	腺癌			R	(肝穿刺组织) 免疫组化结果：Arginase(-)，Hepatocyte(-)，Glypican-3(-)，Napsin A(+)，TTF-1(+)，Villin(-)，CDX-2(-)，CA19-9(部分+)，CK20(-)，CK7(+)，CK19(+)，Ki-67(10%+)，NKX3.1(-)，CD10(灶状+)，结果支持肺源性腺癌，请结合临床。	因“肺癌诊疗史10余天。”于2023-05-05 08:38入院。查体：T 36.℃ P 80次/分 R 20次/分 Bp160/99mmHg。神志清，精神尚可，双侧颈部、锁骨上及腋窝未及肿大淋巴结。双肺呼吸音粗，未闻及明显干湿性啰音。心律规整，各瓣膜听诊区未闻及病理性杂音。腹部平软，无压痛、反跳痛，肝脾肋下未及，肝肾区无叩痛，移动性浊音阴性。双下肢无水肿。 入院诊断：1.右肺癌(cT4N1M1,IV期)(1.右肺门淋巴结转移)(2.脑转移)(3.肝转移)(4.骨转移)(5.肺转移) 2.肝囊肿 3.肾囊肿 4.多发脑梗死 诊疗经过：患者入院后完善相关检查，肺癌分子检测示EGFR 19突变，建议首选三代EGFR-TKI靶向治疗，患者家属表示商议后再定，要求今日出院，签署自动出院告知书后给予办理出院。	P	P	P	P				15966236536			基于本次实验数据, EGFR基因外显子19上发生19-Del突变，其余基因未发现突变。具体治疗方案还需根据临床医生综合判断进行制定。 备注：据报道, EGFR基因发生19-Del突变可能对酪氨酸激酶抑制剂（TKIs）类药物敏感。对携带EGFR 19-Del敏感突变的患者，NCCN指南优先推荐奥希替尼用于一线治疗，其他推荐中用于一线治疗的药物还包括：厄洛替尼、阿法替尼、吉非替尼、达可替尼及厄洛替尼+雷莫芦单抗；并认为在特定条件下的患者可使用厄洛替尼+贝伐珠单抗进行治疗；其中对于出现脑转移的患者，不建议使用达可替尼。	19-Del	综合治疗(2)		2023-04-24 10:18:46
B202314799	男	Y	67	4	2	0	3B	L858R	活检	腺癌			L	(左肺下叶GS)活检：小组织多块，少量支气管黏膜及软骨组织，间质中查见少量异型细胞，挤压变形，结合免疫组化支持符合肺腺癌。 免疫组化结果：CK7(+)，TTF-1(+)，Napsin A(少量+)，Ki-67(80%+)，P40(-)，P63(-)，Syn(-)，CgA(-)，CD56(-)。	吸烟史50余年，约20支/日，饮酒史50余年，约3两/日。患者张红波，男，67岁。因“咳嗽、咳痰1年余”于2023-04-16 15:58入院。1.左肺腺癌（T4N2M0 IIIB期）(1.纵隔、肺门淋巴结转移)(2.左肺内转移) 2.肝囊肿 3.肾囊肿	P							18769571798			基于本次实验数据, EGFR基因外显子21上发生L858R突变，其余基因未发现突变。具体治疗方案还需根据临床医生综合判断进行制定。 备注：据报道, EGFR基因发生L858R突变可能对酪氨酸激酶抑制剂（TKIs）类药物敏感。对携带EGFR L858R敏感突变的患者，NCCN指南优先推荐奥希替尼用于一线治疗，其他推荐中用于一线治疗的药物还包括：厄洛替尼、阿法替尼、吉非替尼、达可替尼及厄洛替尼+雷莫芦单抗；并认为在特定条件下的患者可使用厄洛替尼+贝伐珠单抗进行治疗；其中对于出现脑转移的患者，不建议使用达可替尼。	L858R	呼吸与危重症医学科14B		2023-04-18 15:55:24
B202314316	女	N	59	1	3	1	4	阴	活检	腺癌			L	(左肺穿刺)活检免疫组化结果：CK7(+)，TTF-1(+)，Napsin A(+)，c-MET(SP44)(++)，P40(-)，CK20(-)，CDX-2(-)，结果提示肺源性腺癌。 PD-L1（22C3/DAKO Link 48）(-)。	入院情况：患者靳俊香，女，59岁。因“间断胸痛4月，发现肺占位4天”于2023-04-13 14:25入院。T 36.6℃ P 88次/分 R 22次/分 Bp126/80mmHg NRS：3分。神志清，精神可，双侧颈部、锁骨上淋巴结未触及肿大。双肺呼吸音粗，双肺未闻及干湿性啰音，心律规整，各瓣膜听诊区未闻及病理性杂音。腹平坦，未见胃肠型及蠕动波，无腹壁静脉曲张，全腹无压痛、反跳痛，肝脾肋下未触及，Murphy征阴性，移动性浊音阴性，双下肢无水肿。 入院诊断：1.左肺占位(左肺癌？)(1.双肺转移)(2.纵隔、锁骨上淋巴结转移)(3.左侧肾上腺转移)(4.骨多发转移) 2.胸椎骨折 3.阻塞性肺炎 4.肝囊肿 5.左肾囊肿 诊疗经过：完善检查，2023-04-09（山东省肿瘤医院）头颈胸上腹强化CT：1.左肺上叶癌伴少许阻塞性炎症（大小约1.6*1.4cm），考虑双肺粟粒样转移，纵隔及左…	P			P		肾上腺		18864889850			基于本次实验数据, 检测结果未发现以上基因突变。具体治疗方案还需根据临床医生综合判断进行制定。	阴	综合治疗(2)		2023-04-15 10:12:01
B202313718	女	N	51	X	3	1	4	阴	淋巴结穿刺	肠型腺癌			L/R	(锁骨上淋巴结细胞块)查见异型细胞团，符合转移的低分化癌，腺癌可能性大，IHC标记结果首先考虑肺的肠型腺癌的转移，不能彻底排除下消化道源性腺癌转移，请结合临床及病史。 免疫组化结果：CK7(-)，CK20(+)，Villin(+)，TTF-1(-)，Napsin A(-)，Mammaglobin(-)，GATA3(-)，ER(-)，PR(-)，P53(70%)，Pax-8(-)，Ki-67(40%)。	入院情况：患者吕书英，女，52岁。因“发现肺恶性肿瘤1月余，为行续行治疗”于2023-06-08 08:56入院。查体：T 37.0℃ P 98次/分 R 22次/分 Bp119/76mmHg；神志清，精神尚可，口唇无紫绀，颈静脉无充盈，双侧颈肩部可触及无痛性肿大包块，双肺呼吸音粗，未闻及明显干湿啰音，未闻及胸膜摩擦音。心率98次/分，律齐，心音有力，各瓣膜听诊区未闻及病理性杂音。腹软，无压痛、反跳痛，肝脾未触及肿大，双下肢无水肿。检查：2023-04-18（我院）PET-CT示：1.考虑多中心肺癌伴多发淋巴结转移，多发骨转移；双肺合并感染可能。2.双侧胸腔积液。3.盆腔少量积液。4.脊柱退行性变。5.脑PET/CT未见明显异常。2023-04-18（我院）(锁骨上淋巴结细胞块)查见异型细胞团，符合转移的低分化癌，腺癌可能性大，IHC标记结果首先考虑肺的肠型腺癌的转移，不能彻底排除下消化…				P				15163574565			基于本次实验数据, 检测结果未发现以上基因突变。具体治疗方案还需根据临床医生综合判断进行制定。	阴	呼吸与危重症医学科14B		2023-04-12 11:53:52
B202220619	男	Y	59	2B	2	1C	4B	阴	活检	腺癌			R	(右肺上叶尖段亚段GS)活检：小组织多块，符合肺腺癌。 免疫组化结果：CK7(+)，TTF-1(+)，Napsin A(+)，Ki-67(+80%)，P40(-)，P63(-)。	吸烟史45年，约25支/天，饮酒史45年，约2两/天，2022-11-17 09:48 首次病程记录 患者王春祥，男，60岁。因“肺癌诊疗史6月，续行治疗”于2022-11-17 09:37 入院。 病例特点： 1.老年男性，多年前因“外伤”导致左手食指、中指、无名指缺如，未行手术治疗。否认“高血压病、糖尿病、心脑血管疾病”等慢性病史，长期大量吸烟史，否认药物及食物过敏史。新冠疫苗已接种3针 2.患者6月前因“咳嗽、咳痰3月余，左侧髋骨疼痛10天”于我院住院治疗，于2022-05-31行支气管镜并活检，病理结果回报：低分化癌，倾向腺癌，结合临床，免疫组化结果：(右肺上叶尖段亚段GS)活检：小组织多块，符合肺腺癌。免疫组化结果：CK7(+)，TTF-1(+)，NapsinA(+)，Ki-67(+80%)，P40(-)，P63(-)。9基因肿瘤靶向基因检测：未见基因突变；患者诊断右肺腺癌（c…		P	P	P	P	肾肾上腺		18365891999	死	20221117死亡	基于本次实验数据, 检测结果未发现以上基因突变。具体治疗方案还需根据临床医生综合判断进行制定。	阴	呼吸与危重症医学科14B		2022-05-31 15:54:53
B202311121	女	N	65	1b	0	0	1a	19-Del/L858R	手术	腺癌	2	腺泡型60%、贴壁型40%	R	(右肺上叶结节) 1.肺浸润性腺癌，中分化（腺泡型60%、贴壁型40%），肿物体积1.4cm×0.7cm×0.2cm。 2.癌组织未累及脏层胸膜（PL0）。 3.未见脉管内瘤栓及典型神经侵犯，未见气道内播散。 4.吻合钉切缘未见累及。 (右肺上叶肺组织)送检肺组织，部分肺泡断裂融合，未见癌。 (第2/4组淋巴结、第7组淋巴结、第11组淋巴结)淋巴结未见转移癌（0/2、0/9、0/2）。(右肺上叶结节)结合免疫组化结果，支持肺腺癌。 免疫组化结果：CK7(+)，TTF-1(+)，Napsin A(+)，C-MET(SP44)(70%，弱+)，P40(-)，Ki-67(＜5%+)； 弹力纤维(-)，示癌组织未累及脏层胸膜（PL0）。	入院情况：患者张莲娌，女，65岁。因“查体发现右肺结节4年”于2023-03-25 08:10入院。查体：T36.2℃P75次/分R18次/分Bp135/71mmHg。双侧颈部、锁骨上淋巴结未触及肿大，气管居中，胸廓无畸形，双肺呼吸音稍粗，未闻及明显干湿性啰音，心前区无异常隆起，心律齐，各瓣膜听诊区未闻及病理性杂音，腹平坦，柔软，无压痛、反跳痛，肝脾肋下未触及，Murphy征阴性，移动性浊音阴性，肝区无叩痛，肠鸣音正常。辅助检查：2023-01-30胸部CT（我院）：支气管炎。右上叶不规则磨玻璃灶，早期肿瘤？建议密切随访、复查。肺内多发微小结节，建议复查。 入院诊断：肺结节 诊疗经过：入院后完善相关检查，排除手术禁忌，限期于2023-03-27在全麻下行胸腔镜下右上肺癌根治术，术后病理示：(右肺上叶结节)1.肺浸润性腺癌，中分化（腺泡型60%、贴壁型40%），肿物体积1.4cm×0.7c…								13906358269			基于本次实验数据, EGFR基因外显子19上发生19-Del和外显子21上发生L858R突变，其余基因未发现突变。具体治疗方案还需根据临床医生综合判断进行制定。 备注：据报道, EGFR基因发生19-Del突变和L858R突变可能对酪氨酸激酶抑制剂（TKIs）类药物敏感。对携带EGFR 19-Del和L858R敏感突变的患者，NCCN指南优先推荐奥希替尼用于一线治疗，其他推荐中用于一线治疗的药物还包括：厄洛替尼、阿法替尼、吉非替尼、达可替尼及厄洛替尼+雷莫芦单抗；并认为在特定条件下的患者可使用厄洛替尼+贝伐珠单抗进行治疗；其中对于出现脑转移的患者，不建议使用达可替尼。	19-Del/L858R	胸外科10B		2023-03-27 16:23:25
B202311119	女	N	70	4	3	1C	4B	19-Del	淋巴结	微乳头腺癌			L/R	(锁骨上淋巴结)结合免疫组化结果，支持微乳头状腺癌，来源于肺组织。 免疫组化结果：CK7(+)，TTF-1(+)，Napsin A(+)，C-MET(SP44)(80%，中-强+)，P40(-)，Ki-67(50%+)，Calretinin(-)，MC(+)，CDX-2(-)，CK20(-)，WT-1(-)，Pax-8(-)。	入院情况：患者刘义兰，女，70岁。因“咳嗽、咳痰3月余，加重2天。”于2023-03-26 09:18入院。查体：T 36.9℃ P 79次/分 R 18次/分 Bp166/97mmHg；神志清，精神一般，查体合作。左侧锁骨上可触及一大小约1.5*1.5cm肿大淋巴结，质硬，活动度差，无压痛，胸骨无压痛，双肺呼吸音低，未闻及干湿啰音，未闻及胸膜摩擦音。心率79次/分，律齐，各瓣膜听诊区未闻及杂音及心包摩擦音。腹软，无压痛及反跳痛，肝脾肋下未触及，双下肢无明显水肿。2023-03-22（我院）胸部强化CT：左肺下叶占位，符合肿瘤CT表现。纵隔及肺门、锁骨区多发淋巴结增大。双肺炎，间质性肺炎。双肺结节，考虑转移可能。肝血管瘤、肝囊肿CT表现。右第10肋骨质密度不均。 入院诊断：1.肺占位性质待查(1.纵隔、肺门、锁骨区淋巴结肿大) 2.肺部感染 3.间质性肺炎 4.肝血管瘤 5.肝囊肿 6.…	P			P				15954174856			基于本次实验数据, EGFR基因外显子19上发生19-Del突变，其余基因未发现突变。具体治疗方案还需根据临床医生综合判断进行制定。 备注：据报道, EGFR基因发生19-Del突变可能对酪氨酸激酶抑制剂（TKIs）类药物敏感。对携带EGFR 19-Del敏感突变的患者，NCCN指南优先推荐奥希替尼用于一线治疗，其他推荐中用于一线治疗的药物还包括：厄洛替尼、阿法替尼、吉非替尼、达可替尼及厄洛替尼+雷莫芦单抗；并认为在特定条件下的患者可使用厄洛替尼+贝伐珠单抗进行治疗；其中对于出现脑转移的患者，不建议使用达可替尼。	19-Del	呼吸与危重症医学科14B		2023-03-27 11:55:20
B202313489	男	Y	73			1C	4B	HER2	活检	腺癌			R	(右肺上叶后段GS)活检：小组织多块，少量肺泡及支气管黏膜组织，查见少量异型细胞团，符合非小细胞癌，结合免疫组化结果，符合肺腺癌。 免疫组化结果：CK7(+)，TTF-1(+)，Napsin A(+)，C-MET(SP44)(50%2+)。	吸烟史多年，偶尔饮酒.入院情况：患者赵培英，男，73岁。因“腰部疼痛1个月”于2023-04-09 09:50入院。既往“高血压”病史10年余，具体用药及血压控制情况不详。查体：T 36.4℃ P 65次/分 R 18次/分 Bp134/66mmHg；腰椎生理曲度减小，活动受限，腰3-4、4-5、腰5-骶1棘突间压痛，腹腔加压试验阴性,仰卧挺腹试验阳性，双侧直腿抬高试验阳性。双下肢肌力V级，肌张力可。腹壁反射、膝腱反射、跟腱反射正常，巴彬斯基征阴性，深浅感觉正常。 入院诊断：1.胸腰椎转移瘤 2.肺癌 3.高血压 诊疗经过：患者入院后完善相关辅助检查，行支气管镜取病理、基因测序、PET-CT、胸部CT增强扫描，免疫组化示非小细胞癌、倾向腺癌，PET-CT示腰椎、肾上腺多处转移，(聊城人民医院 2023041010000417):符合右侧周围性肺癌CT表现，纵隔淋巴结肿大，肋骨骨质破坏；两…	P			P				17661820997			基于本次实验数据,HER2基因外显子20上发生突变，其余基因未发现突变。具体治疗方案还需根据临床医生综合判断进行制定。 备注：据报道, 曲妥珠单抗和阿法替尼可以用于HER2突变的非小细胞肺癌患者。	HER2	康复科4B		2023-04-11 10:52:12
B202310827	男	Y	65	2A	2	0	3A	阴	淋巴结穿刺	腺癌				(7组、11L组淋巴结EBUS)穿刺活检：查见非小细胞癌，符合癌转移，结合免疫组化结果，支持肺源性腺癌。 免疫组化结果：CK7(+)，TTF-1(+)，Napsin A(+)，Ki-67(40%+)，P40(-)，P63(slxb +)。	吸烟约50余年，20支/天，饮酒约30余年，2两/天。入院情况：患者秘来云，男，65岁。因“确诊肺腺癌半月余，续行治疗”于2023-04-10 10:04入院。查体：神志清，精神可，双肺呼吸音粗糙，未闻及明显干湿性啰音。心音可，律齐，未闻及病理性杂音。腹软，无压痛。双下肢无水肿。 入院诊断：1.肺腺癌(1.纵隔淋巴结继发恶性肿瘤)(2.肺门淋巴结继发恶性肿瘤) 2.肺间质纤维化 3.2型糖尿病 4.泪小管炎术后 诊疗经过：患者入院后完善相关检查：腹部增强CT示肝内钙化灶。左肾囊肿。前列腺钙化灶。左肺下叶肿瘤。颅脑磁共振：1、多发性脑梗死、小软化灶；2、脑内未见明显转移灶。全身骨显像未见明确骨转移征象。给予降糖等对症支持治疗，今日给予请胸外科会诊，考虑无法手术治疗，经家属知情同意后给予完善基因检测，现患者要求出院，给予办理。 出院诊断：1.肺恶性肿瘤 肺腺癌 T2AN2M0 IIIA期(1…								13258999949			基于本次实验数据, 检测结果未发现以上基因突变。具体治疗方案还需根据临床医生综合判断进行制定。	阴	呼吸与危重症医学科14A		2023-03-24 15:31:17
B202312534	男	Y	69	4	2	0	3B	阴	淋巴结穿刺	腺癌			L	(4L纵隔淋巴结穿刺活检)：查见异型细胞团，考虑为转移的低分化癌，IHC标记结果支持低分化腺癌转移，来源于肺的可能性大，请结合临床。 免疫组化结果：CK7(+)，CK20(-)，TTF-1(-)，Villin(-)，Napsin A(-)，P63(个别细胞+)，P40(-)，Ki-67(40%)，CD68(+)，CK19(+)，CEA(-)，Ep-CAM(少量细胞+)。 特殊染色结果：PAS(+)。	吸烟史50余年，每日1盒/日，饮酒史50余年。入院情况：患者李章臣，男，69岁。因“肺癌诊疗史2月,续行治疗。”于2023-06-06 08:25入院。查体：T36.6℃ P55次/分 R16次/分 Bp144/76mmHg；神志清，精神尚可，颈部、锁骨上淋巴结未触及肿大，双肺呼吸音低，未闻及干湿性啰音及胸膜摩擦音。心律齐，各瓣膜区未闻及病理性杂音。腹软，无压痛、反跳痛，双下肢无水肿。辅助检查：2023-04-03胸部增强CT（本院）支气管炎，肺气肿。左肺上叶占位，考虑肿瘤。右肺中叶磨玻璃结节，考虑肿瘤。双肺结节。纵隔多发淋巴结肿大。 2023-04-03颅脑增强MRI：脑内多发缺血灶；副鼻窦粘膜增厚。增强扫描脑实质内未见明显异常强化，建议随诊。 2023-04-04腹部增强CT：膀胱充盈欠佳，壁增厚。前列腺增生。腹主动脉及其分支多斑块，管腔狭窄。肠系膜下动脉发出后以远未见显影。右侧髂总…	P							15263543618			基于本次实验数据, 检测结果未发现以上基因突变。具体治疗方案还需根据临床医生综合判断进行制定。	阴	全科医学科病房		2023-04-04 15:34:03
B202312622	女	N	77	3	2	1	4	L858R	活检	腺癌			R	(右肺占位)穿刺活检：非小细胞癌，符合腺癌。免疫组化结果：CK7(+)，TTF-1(+)，Napsin A(-)，Ki-67(20%+)，P40(-)。	入院情况：患者武乃英，女，77岁。因“腰背部疼痛1年余，发现右肺占位3天”于2023-04-03 10:23入院。查体：T 36.5℃ P 78次/分 R 17次/分 Bp130/80mmHg；神志清，精神可，全身皮肤粘膜无黄染及出血点，全身浅表淋巴结未及肿大。双侧瞳孔等大等圆，对光反射存在。鼻唇沟对称，伸舌居中，双肺呼吸音粗，未闻及干湿性啰音。心率78次/分，律齐，各心脏瓣膜听诊区未闻及病理性杂音。腹软，无压痛及反跳痛，肝脾肋下未及，肝肾区无叩击痛，移动性浊音阴性，双下肢无水肿，四肢肌力、肌张力正常，病理征阴性。2023-03-29（东昌府人民医院）血液分析：白细胞计数:9.74×10^9/L，红细胞计数:3.34×10^12/L，血红蛋白:101g/L，血小板计数:378×10^9/L，中性粒细胞计数:8.31×10^9/L；超敏C反应蛋白：33.90ug/ml；ESR：80mm/h…				P				18763510599			基于本次实验数据, EGFR基因外显子21上发生L858R突变，其余基因未发现突变。具体治疗方案还需根据临床医生综合判断进行制定。 备注：据报道, EGFR基因发生L858R突变可能对酪氨酸激酶抑制剂（TKIs）类药物敏感。对携带EGFR L858R敏感突变的患者，NCCN指南优先推荐奥希替尼用于一线治疗，其他推荐中用于一线治疗的药物还包括：厄洛替尼、阿法替尼、吉非替尼、达可替尼及厄洛替尼+雷莫芦单抗；并认为在特定条件下的患者可使用厄洛替尼+贝伐珠单抗进行治疗；其中对于出现脑转移的患者，不建议使用达可替尼。	L858R	放疗(2)		2023-04-05 10:29:32
B202311359	男	N	42	X	2	1B	4A	L858R	活检	腺癌			R	(右肺下叶后基底段)GS活检：小组织1块，免疫组化结果：CK7(+)，TTF-1(+)，Napsin A(+)，Ki-67(+10%)，P40(-)，C-MET(SP44)(+70%中等-强+),结果支持腺癌，细胞量少，请结合临床。	否认吸烟史，间断少量饮酒多年，20230821肺癌放疗门诊复诊，入院情况：患者孟庆海，男，42岁。因“右肺癌诊疗史1月余，续行治疗”于2023-05-22 09:37入院。T 36.4℃ P 80次/分 R 20次/分 Bp135/80mmHg；神志清、精神可，咽部无充血，扁桃体无红肿。胸廓未见畸形，双肺呼吸音粗，双肺未闻及明显干湿性啰音及胸膜摩擦音。心前区无隆起，心率80次/分，心律规整，心音低钝，各瓣膜听诊区未闻及病理性杂音，无心包摩擦音。腹软，无压痛及反跳痛，肝脾肋下未及，肝肾区无叩痛，双下肢无水肿。 入院诊断：1.右肺腺癌(1.纵隔淋巴结转移)(2.右肺门淋巴结转移) 2.心包积液 3.肺结节 4.肺气肿 诊疗经过：患者入院后完善相关辅助检查，完善全身骨扫描提示第3胸椎转移，颅脑磁共振提示：未见明显转移灶，建议在继续原方案奥希替尼治疗上，针对骨转移灶局部放疗，后完成放疗前定位，并…				P				15553268239			基于本次实验数据, EGFR基因外显子21上发生L858R突变，其余基因未发现突变。具体治疗方案还需根据临床医生综合判断进行制定。 备注：据报道, EGFR基因发生L858R突变可能对酪氨酸激酶抑制剂（TKIs）类药物敏感。FDA/NMPA已经批准奥希替尼（Osimertinib）、吉非替尼（Gefitinib）、阿法替尼（Afatinib）、厄洛替尼（Erlotinib）、达可替尼（Dacomitinib）、埃克替尼（Icotinib）等用于EGFR突变的肺癌患者的治疗。另外，对携带EGFR L858R敏感突变的患者，NCCN指南优先推荐奥希替尼用于一线治疗，其他推荐中用于一线治疗的药物还包括：厄洛替尼、阿法替尼、吉非替尼、达可替尼及厄洛替尼+雷莫芦单抗；并认为在特定条件下的患者可使用厄洛替尼+贝伐珠单抗进行治疗；其中对于出现脑转移的患者，不建议使用达可替尼。	L858R	呼吸与危重症医学科14A		2023-03-28 15:26:51
B202310226	男	Y	69	2	2	1c		阴	淋巴结穿刺	腺癌				(纵隔11Rs淋巴结穿刺)结合免疫组化结果支持，肺腺癌转移。 免疫组化结果：CK7(+)，TTF-1(+)，Napsin A(局灶+)，P40(-)，Ki-67(10%+)，Villin(-)，CDX-2(-)，CK20(-)，CgA(-)，Syn(-)。	吸烟40余年，20支/天，间断少量饮酒40余年，中医治疗至今20230829中医门诊复诊肺肿瘤								13561258532			基于本次实验数据, 检测结果未发现以上基因突变。具体治疗方案还需根据临床医生综合判断进行制定。	阴	全科医学科病房		2023-03-21 15:34:46
B202214767	男	Y	73	2b	3	1C	4B	19-Del	细胞块	腺癌			L	(左侧胸水细胞块)细胞块：查见异型细胞团，符合转移的腺癌，请待免疫组化标记结果，并请待IHC标记结果。 免疫组化结果：CK7(+)，CK20(少量+)，TTF-1(+)，Napsin A(+)，Villin(部分+)，CDX-2(-)，支持转移的腺癌，肺来源。	吸烟史30余年，约20支/日，饮酒史30余年，约4两/日。 诊疗经过：入院后完善检查，2022-04-20行超声引导下左侧胸腔穿刺置管引流术，病理：免疫组化结果：支持转移的腺癌，肺来源。颅脑增强MRI:多发脑梗死、软化灶；脑内未见异常强化灶，建议随访观察；部分空蝶鞍；左侧额部皮下水肿。颈部淋巴结彩超：甲状腺右叶实性结节（符合TI-RADS4a级）、右锁骨上区可疑淋巴结(右锁骨上区见一低回声淋巴结，大小约1.3cm×0.8cm，边界清，形态欠规则，内皮髓质分界欠清)；2022-04-22全身骨扫描：多发骨转移瘤(第9胸椎、左侧肩胛骨、左侧第6侧肋、左侧髂骨)、左侧第6侧肋骨折，双膝关节退行性变。肺癌9基因检测：EGFR基因外显子19上发生19-Del突变，其余基因未发现突变。住院期间间断引流胸腔积液，并于2022-04-30行恩度45mg、2022-05-06行顺铂60mg、2022-05…	P			P	P			15275660500	活	20230816肿瘤科门诊复诊	基于本次实验数据, EGFR基因外显子19上发生19-Del突变，其余基因未发现突变。具体治疗方案还需根据临床医生综合判断进行制定。	19-Del	综合治疗(1)		2022-04-20 14:48:09
B202309776	女	N	68	1a	0	0	1a1	L858R	手术	腺癌	2	腺泡型95%，贴壁型5%		(左肺舌段) 1.肺浸润性腺癌，中分化（腺泡型95%，贴壁型5%），体积1cm×1cm×0.7cm。 2.癌组织与脏层胸膜关系请待弹力纤维染色。 3.未见典型脉管内瘤栓及神经侵犯，未见气道内播散。 4.支气管断端及吻合线切缘未见癌。 (5组、7组、10组、11组、12组)淋巴结均未见癌转移（0/1，0/1，0/1，0/1，0/1）。 (左肺舌段)免疫组化结果支持肺浸润性腺癌，未累及脏层胸膜（PL0）。 免疫组化结果：CK7(+)，TTF-1(+)，Napsin A(+)，Ki-67(10%+)，P40(-)，C-MET(SP44)(60%区域2+)，弹力纤维染色(连续)。	20230903胸外科门诊复诊。入院情况：患者张桂荣，女，68岁。因“检查发现肺结节3月余”于2023-03-17 09:13入院。查体：T 36.0℃ P 78次/分 R 18次/分 Bp136/78mmHg胸廓对称无畸形，呼吸运动对称，叩诊清音，听诊双肺呼吸音清，未闻及干湿性啰音。心前区无异常隆起，触诊无细震颤，叩诊心界不大，听诊心率78次/分，律齐，各瓣膜听诊区未闻及病理性杂音。 辅助检查：2023-03-16 胸部强化CT：左肺上叶结节，考虑肿瘤；结合临床。双肺微小结节灶。 2023-03-16 心脏超声：升主动脉增宽；主动脉瓣钙化并轻中度返流；二、三尖瓣轻度返流；左室收缩功能正常；左室充盈不良。 2023-03-16 肺功能：通气功能正常；MVV正常；弥散功能正常；TLC正常，RV正常，残总比增高。 2023-03-16 心电图：窦性心律，正常心电图。 2023-03-16 血…								18769552862			基于本次实验数据, EGFR基因外显子21上发生L858R突变，其余基因未发现突变。具体治疗方案还需根据临床医生综合判断进行制定。 备注：据报道, EGFR基因发生L858R突变可能对酪氨酸激酶抑制剂（TKIs）类药物敏感。FDA/NMPA已经批准奥希替尼（Osimertinib）、吉非替尼（Gefitinib）、阿法替尼（Afatinib）、厄洛替尼（Erlotinib）、达可替尼（Dacomitinib）、埃克替尼（Icotinib）等用于EGFR突变的肺癌患者的治疗。	L858R	胸外科10B		2023-03-18 15:48:14
B202309584	男	N	73	3	2	1	4	L858R	活检	腺癌			R	(右肺穿刺)活检：非小细胞癌，结合免疫组化标记，符合肺腺癌。 免疫组化结果：TTF-1(+)，Napsin A(+)，P40(-)，P63(少量细胞+)，CK7(+)，Ki-67(10%+)。	20230809肿瘤科复诊. 入院情况：患者贾文典，男，74岁。因“肺癌诊疗史3月余，续行治疗”于2023-06-18 09:07入院。查体：全身皮肤粘膜无黄染，未见皮疹及出血点，双侧颈部及锁骨上区浅表淋巴结未触及肿大，双肺呼吸音粗，未闻及明显干湿罗音。心律齐，各瓣膜听诊区未及病理性杂音及心包摩擦音。腹部平坦，触软，全腹无明显压痛，无反跳痛，肝、脾肋下未及，未触及包块，Murphy征阴性，麦氏点无压痛，肝肾区无叩痛，移动性浊音阴性，双下肢无水肿。 入院诊断：1.右肺腺癌(cT3N2M1,IV期)(1.纵隔、右肺门淋巴结转移)(2.骨转移(1.右侧肋骨、胸椎转移)) 2.右肺炎 3.双肺结节 4.肝囊肿 5.双肾囊肿 6.多发脑梗死 7.副鼻窦炎 诊疗经过：完善检查，肺癌标记正常,胸腹强化CT：支气管炎。右肺上叶后段占位，较前（2023-05-05）变化不著。右肺炎症。双肺结节。右侧第5后…				P				13370953688			基于本次实验数据, EGFR基因外显子21上发生L858R突变，其余基因未发现突变。具体治疗方案还需根据临床医生综合判断进行制定。 备注：据报道, EGFR基因发生L858R突变可能对酪氨酸激酶抑制剂（TKIs）类药物敏感。FDA/NMPA已经批准奥希替尼（Osimertinib）、吉非替尼（Gefitinib）、阿法替尼（Afatinib）、厄洛替尼（Erlotinib）、达可替尼（Dacomitinib）、埃克替尼（Icotinib）等用于EGFR突变的肺癌患者的治疗。	L858R	综合治疗(2)		2023-03-17 10:30:31
B202307942	男	N	63	4	1	0	3A	阴	活检	腺癌			R	(右下叶背段外侧支活检)免疫组化结果：CK7(+)，TTF-1(-)，Napsin A(-)，P40(-)，CgA(-)，Syn(-)，CD56(-)，Vimentin(-)，SMARCA4/Brg1(+)，INI-1(+)，P63(-)，Ki-67(热点75%+)，CK20(-)，Villin(灶状弱+)，结果支持低分化非小细胞癌，结合形态学，倾向低分化腺癌，请结合临床。	吸烟40余年，5-6支/天，饮酒少量. 入院情况：患者汤焕来，男，63岁。因“咳嗽、咳痰2月余。”于2023-03-06 15:30入院。 查体：T 36.4℃ P 87次/分 R 20次/分 Bp126/74mmHg。神志清，精神可，咽部无充血、红肿情况，颈部、锁骨下及腋下未触及肿大淋巴结。胸廓无畸形，肋间隙正常，双肺呼吸音粗，未闻及明显干湿性啰音，未闻及胸膜摩擦音。心前区无隆起，心率87次/分，律齐，各瓣膜听诊区未闻及杂音及心包摩擦音。腹部平坦，未见胃肠型及蠕动波，腹软，无压痛、反跳痛，肝脾肋下未触及，Murphy征阴性，腹部叩鼓音，移动性浊音阴性，肝、双肾区无叩痛，肠鸣音正常。四肢肌力、肌张力正常，双下肢无水肿，双侧巴氏征阴性。 入院诊断：1.肺占位待查(1.肺恶性肿瘤？) 2.肺间质纤维化并感染 3.肺结节 4.慢性阻塞性肺疾病？ 诊疗经过：入院后完善相关辅助检查，查血尿便常规未…								13796526883			基于本次实验数据, 检测结果未发现以上基因突变。具体治疗方案还需根据临床医生综合判断进行制定。	阴	全科医学科病房		2023-03-07 15:09:07
B202308278	女	N	68	1b	2	1c	4	L858R	活检	腺癌			R	(右肺)穿刺活检：肺腺癌。 免疫组化结果：CK7(+)，TTF-1(+)，Napsin A(+)，Ki-67(10%+)，P40(-)。	20230807奥西替尼取药。入院情况：患者于桂女，女，68岁。因“肺癌诊疗史1月余，续行治疗”于2023-04-12 19:01入院。查体：T 36.5℃ P 80次/分 R 20次/分 Bp122/77mmHg；神志清，精神可，双肺呼吸音粗，未闻及干湿性啰音。心前区无异常隆起，心律规整，各瓣膜听诊区未闻及病理性杂音。腹部平坦，无胃肠型及蠕动波，触软，无包块，无压痛反跳痛，肝脾肋下未触及，肝肾区无叩击痛，Murphy's征（-），移动性浊音（-），肠鸣音正常。 入院诊断：1.右肺腺癌（cT1bN2M1c IVB期）( EGFR L858R突变）(1.纵膈淋巴结转移)(2.左侧肾上腺转移)(3.腰椎转移)(4.多发脑转移) 2.肺栓塞 3.双下肢静脉血栓形成 4.双肺结节 诊疗经过：患者入院后完善相关检查，给予抗凝治疗，血常规：红细胞计数:3.61×10^12/L，血红蛋白:114g/L…				P				15863599929			基于本次实验数据, EGFR基因外显子21上发生L858R突变，其余基因未发现突变。具体治疗方案还需根据临床医生综合判断进行制定。 备注：据报道, EGFR基因发生L858R突变可能对酪氨酸激酶抑制剂（TKIs）类药物敏感。FDA/NMPA已经批准奥希替尼（Osimertinib）、吉非替尼（Gefitinib）、阿法替尼（Afatinib）、厄洛替尼（Erlotinib）、达可替尼（Dacomitinib）、埃克替尼（Icotinib）等用于EGFR突变的肺癌患者的治疗。	L858R	综合治疗(2)		2023-03-09 09:58:11
B202308017	女	N	62	1b	3	1c	4b	L858R	淋巴结穿刺	腺癌			R	(纵隔4R淋巴结)(纵隔7淋巴结)(纵隔11Rs淋巴结)(纵隔11Ri淋巴结)穿刺活检： 免疫组化结果：CK7(+)，TTF-1(+)，Napsin A(+)，P40(-)，P63(-)，结果支持肺源性腺癌。	20230901肿瘤科门诊复诊。入院情况：患者吴秀勤，女，62岁。因“咳嗽2月”于2023-03-04 10:49入院。查体：T 36.9℃ P 83次/分 R 20次/分 Bp 123/89mmhg老年女性，神志清，精神尚可，胸廓对称，双肺呼吸音清，双肺未闻及明显干湿性啰音，无胸膜摩擦音。心率83次/分，心律齐，各瓣膜听诊区未闻及杂音及心包摩擦音。腹无压痛、反跳痛，双下肢无水肿。 入院诊断：1.右肺占位 2.纵膈淋巴结增大 3.右锁骨上淋巴结增大 4.支气管炎 5.高血压 诊疗经过：入院后完善相关检查，胸腹部强化CT：支气管炎。右肺下叶结节灶，考虑肿瘤。纵隔及右锁骨上、右肺门增大淋巴结。双肺小结节灶。双肺多发肺动脉栓塞。PET/CT：右肺下叶周围型肺癌伴右肺门区、纵隔、右锁骨上窝及右颈下多发淋巴结转移，腰2椎体、骶骨及右侧髂骨骨转移瘤。双侧下颌下及颈深上FDG代谢增高淋巴结，倾向考虑炎…		P		P				15166534648			基于本次实验数据, EGFR基因外显子21上发生L858R突变，其余基因未发现突变。具体治疗方案还需根据临床医生综合判断进行制定。 备注：据报道, EGFR基因发生L858R突变可能对酪氨酸激酶抑制剂（TKIs）类药物敏感。FDA/NMPA已经批准奥希替尼（Osimertinib）、吉非替尼（Gefitinib）、阿法替尼（Afatinib）、厄洛替尼（Erlotinib）、达可替尼（Dacomitinib）、埃克替尼（Icotinib）等用于EGFR突变的肺癌患者的治疗。	L858R	综合治疗(2)		2023-03-08 08:19:32
B202307326	男	Y	73	3	3	1B	4	阴	活检	腺癌			R	(右肺主支开口)活检：肺腺癌。 免疫组化结果：CK7(+)，TTF-1(+)，Napsin A(+)，Ki-67(40%+)，P40(-)。	吸烟史50余年，平均12支/天，曾有大量饮酒史，现已戒酒入院情况：患者王玉明，男，73岁。2021.11因“肺癌诊疗史1年余，续行治疗”于2023-02-28 10:45入院。查体：T 36.8℃ P 78次/分 R 20次/分 Bp140/88mmHg；神志清，精神可，右肺呼吸音低，左肺呼吸音粗，双肺未闻及干湿性啰音。心前区无隆起，心律齐，各瓣膜听诊区未及病理性杂音及心包摩擦音，腹平坦，触软，全腹无压痛，无反跳痛，肝肾区无叩痛，Murphy征阴性，移动性浊音阴性，肠鸣音3次/分，双下肢无水肿。2023-02-27（我院）颈+胸+腹部CT：右肺肿瘤并阻塞性肺不张。颈部多发淋巴结。支气管炎、肺气肿；右侧胸腔积液。胸腹部多发淋巴结转移。肝囊肿、钙化灶。双侧肾上腺结节。 入院诊断：1.右肺腺癌(cT3N3M1bIV期)(1.肺门、纵隔、腹膜后淋巴结转移)(2.双侧肾上腺转移)(3.右肺不张) …						肾上腺		13562046674			基于本次实验数据, 检测结果未发现以上基因突变。具体治疗方案还需根据临床医生综合判断进行制定。	阴	综合治疗(2)		2023-03-03 10:46:11
B202307324	女	N	72			1a	4a	19-Del	活检	腺癌	3	黏液分化	L	(左肺上叶)活检：结合免疫组化，符合实体型腺癌，伴黏液分化。 免疫组化结果：CD117(-)，CK18(+)，P40(-)，P63(少量+)，TTF-1(+)，Napsin A(+)，Ki-67(40%+)。	入院情况：患者白变春，女，72岁。因“左下肢无力5天”于2023-02-28 09:06入院。 查体：T 36.5℃ P 72次/分 R 18次/分 Bp178/98mmHg；左下肢肌力3级，左上肢及右下肢肌力正常，脊柱、四肢未见畸形。双肱二头肌、肱三头肌腱反射均正常，双侧跟腱、膝腱反射均正常，Babinski征（－），Hoffmann征（－ 入院诊断：1.肺占位 2.骨转移？ 3.肺结节 4.高血压病 5.冠心病 6.主动脉夹层术后 诊疗经过：患者入院后完善各项检查，完善头胸腹部强化CT示：支气管炎。右肱骨主动脉术后所见。左上肺占位，考虑肿瘤。纵隔淋巴结肿大。双肺多发结节、磨玻璃结节；转移可能性大。 胆囊壁结节样增厚，胆囊腺肌症？ 多发性脑梗死。右枕叶混杂密度灶，转移瘤？建议MRI检查。颅脑MR示：多发脑梗死（右侧颞叶、枕叶、顶叶、丘脑、放射冠及右侧额叶新发梗死）并右侧枕叶少量渗血、小…		P		P				17660700983			基于本次实验数据, EGFR基因外显子19上发生19-Del突变，其余基因未发现突变。具体治疗方案还需根据临床医生综合判断进行制定。 备注：据报道, EGFR基因发生19-Del突变可能对酪氨酸激酶抑制剂（TKIs）类药物敏感。对携带EGFR 19-Del敏感突变的患者，NCCN指南优先推荐奥希替尼用于一线治疗，其他推荐中用于一线治疗的药物还包括：厄洛替尼、阿法替尼、吉非替尼、达可替尼及厄洛替尼+雷莫芦单抗；并认为在特定条件下的患者可使用厄洛替尼+贝伐珠单抗进行治疗；其中对于出现脑转移的患者，不建议使用达可替尼。	19-Del	放疗(2)		2023-03-03 10:45:12
B202307571	男	N	61	1b			1a	19-Del	手术	腺癌	2	腺泡型（80%），小部分为贴壁型（20%）	R	(右肺上叶结节) 1.肺浸润性腺癌，中分化，大部分为腺泡型（80%），小部分为贴壁型（20%），肿物大小2cm×1.5cm×1cm，未见气道内播散； 2.未侵及肺脏层胸膜（PL0）； 3.未见神经侵犯及脉管内瘤栓； 4.切缘未见癌。 (右肺上叶)送检肺组织未见癌，吻合钉处肺组织、支气管断端、血管断端均未见癌，肺门淋巴结未见转移癌（0/1）。 (2.4组、7组、11组)淋巴结均未见转移癌（0/5、0/1、0/1）。 免疫组化结果：CK7(+)，TTF-1(+)，Napsin A(+)，Ki-67(5%+)，P40(-)。 特殊染色结果：弹力纤维染色(+)。	2023.3.29胸外科门诊复查。 入院情况：患者孟宪新，男，61岁。因“检查发现右肺上叶结节10余天”于2023-03-02 08:23入院。查体：T 36.2℃ P 70次/分 R 18次/分 Bp 136/90mmHg；双侧锁骨上区未触及肿大淋巴结，胸骨前皮肤可见瘢痕疙瘩增生，胸廓对称无畸形，呼吸运动对称，叩诊清音，听诊双肺呼吸音稍粗，未闻及明显干湿性啰音。心前区无异常隆起，触诊无细震颤，叩诊心界不大，律齐，各瓣膜听诊区未闻及病理性杂音。 入院诊断：1.右肺上叶结节 2.肺部炎症 3.支气管炎 4.肺气肿合并肺大泡 5.高血压 6.多发性肝囊肿 7.过敏性鼻炎 8.瘢痕疙瘩 诊疗经过：患者入院后完善相关辅助检查，排除手术禁忌，限期于2023-03-04在全麻下行胸腔镜右肺上叶癌根治术+胸膜粘连烙断术，术后给予抗感染、抑酸、补液等对症治疗，目前患者病情平稳，予今日出院。术后病理：(右…								18265509086			基于本次实验数据, EGFR基因外显子19上发生19-Del突变，其余基因未发现突变。具体治疗方案还需根据临床医生综合判断进行制定。 备注：据报道, EGFR基因发生19-Del突变可能对酪氨酸激酶抑制剂（TKIs）类药物敏感。对携带EGFR 19-Del敏感突变的患者，NCCN指南优先推荐奥希替尼用于一线治疗，其他推荐中用于一线治疗的药物还包括：厄洛替尼、阿法替尼、吉非替尼、达可替尼及厄洛替尼+雷莫芦单抗；并认为在特定条件下的患者可使用厄洛替尼+贝伐珠单抗进行治疗；其中对于出现脑转移的患者，不建议使用达可替尼。	19-Del	胸外科10B		2023-03-04 12:02:32
B202301799	男	Y	53	2b	0	1C	4B	KRASExon-2	手术	肠型腺癌			R	(肿瘤)腺癌，结合免疫组化，提示肠型腺癌，结合病史，首先考虑肺来源，胃、胰/胆道、小肠也不能完全排除，请结合临床。 免疫组化结果：CK7(+)，CK20(-)，Villin(+)，CDX-2(+)，TTF-1(-)，Napsin A(-)。 （注：肺肠型腺癌与消化道腺癌在形态及免疫组化方面有一定的重叠）	吸烟30余年，2包/日，饮酒30余年，50g/日。院情况：患者白立，男，53岁。因“口角流涎2月余，行走不稳10天”于2023-01-27 10:46入院。入院查体：T 36.2℃ P 98次/分 R 16次/分BP 132/75mmHg神志清，精神一般，言语稍迟钝，回答切题。眼睑无下垂，双侧瞳孔等大等圆，直径约3mm，对光反射存在，粗测视力视野正常，双眼球活动自如，双外耳道无异常分泌物，粗测双侧听力无明显异常，双侧面部感觉正常，双侧额纹对称，左侧鼻唇沟稍变浅，口角无歪斜，伸舌居中。全身浅感觉正常，左下肢肌力5-级，余肢体肌力大致正常，肌张力正常。生理反射存在，病理征未引出。2023-01-17，颅内MRI：右颞占位(聊城市人民医院)。 2023-01-17，胸部CT：支气管炎、肺气肿，右肺上叶占位，考虑肿瘤；T4椎体骨质破坏。 入院诊断：1.右颞占位（转移瘤？） 2.肺占位性病变 3.…		P		P				13508935848			基于本次实验数据, 检测结果发现KRAS基因Exon-2发生突变，其余基因未发现突变。具体治疗方案还需根据临床医生综合判断进行制定。 备注：据报道, KRAS突变可能导致肺癌患者无法从EGFR-TKI类药物如吉非替尼（Gefitinib）、厄洛替尼（Erlotinib）等的治疗中获益（PMID:18349398; PMID:16043828），在NCCN指南中也明确建议肺癌患者在使用EGFR-TKI药物前对KRAS的突变情况进行检测。目前，FDA已批准Lumakras（sotorasib）上市，用于治疗肿瘤携带KRAS G12C突变的非小细胞肺癌（NSCLC）患者。 此例患者经科研试剂验证不是KRAS G12C点突变。	KRASExon-2	肿瘤神外		2023-01-29 15:02:09
B202304940	女	N	55				4b	19-Del	穿刺	腺癌			R	(CT引导下左肺占位穿刺活检术)活检：符合浸润性肺腺癌，可见微乳头状癌成分。 免疫组化结果：TTF-1(+)，Napsin A(+)，CEA(少量细胞+)，CA19-9(部分+)，Mucin1(反向表达)。	20230301病危通知书。入院情况：患者刘秀云，女，55岁。因“右下肢疼痛4月余”于2023-02-13 15:30入院。查体：T 36.3℃ P 87次/分 R 21次/分 Bp128/66mmHg；浅表淋巴结未及异常肿大。双肺呼吸音粗，未闻及干湿罗音及胸膜摩擦音。心率87次/分，律齐，各瓣膜区无杂音。腹部平坦，未见胃肠型及蠕动波，右下腹可见手术瘢痕，愈合良好，全腹无压痛及反跳痛，肝脾肋下未及，未扪及包块，移动性浊音（-），肠鸣音正常，双下肢无水肿。 入院诊断：1.肺占位 2.胰腺占位 3.肾上腺转移瘤 4.多发骨转移瘤 5.腹部皮下结节 6.高血压 7.支气管炎 8.肺炎 诊疗经过：入院后完善检查，2023-02-16行CT引导下左肺占位穿刺活检术，术后病理示：肺源性腺癌，EG F R 基因外显子19上发 生 1 9 - D e l 突变。2023-02-20超声内镜下胰腺占位穿刺…		P		P		肾上腺		15006380951			基于本次实验数据, EGFR基因外显子19上发生19-Del突变，其余基因未发现突变。具体治疗方案还需根据临床医生综合判断进行制定。 备注：据报道, EGFR基因发生19-Del突变可能对酪氨酸激酶抑制剂（TKIs）类药物敏感。对携带EGFR 19-Del敏感突变的患者，NCCN指南优先推荐奥希替尼用于一线治疗，其他推荐中用于一线治疗的药物还包括：厄洛替尼、阿法替尼、吉非替尼、达可替尼及厄洛替尼+雷莫芦单抗；并认为在特定条件下的患者可使用厄洛替尼+贝伐珠单抗进行治疗；其中对于出现脑转移的患者，不建议使用达可替尼。	19-Del	综合治疗(2)		2023-02-16 10:48:28
B202304070	女	N	68	4	2	1c	4b	L858R	活检	腺鳞癌			R	(右肺上叶各段管口新生物)活检：小组织多块，低分化癌，IHC标记结果支持低分化腺癌，部分肿瘤细胞鳞状细胞分化。 免疫组化结果：CK7(+)，TTF-1(+)，Napsin A(+)，Ki-67(40%)，P40(少许肿瘤细胞+)，P63(部分肿瘤细胞+)。	20230820呼吸科门诊奥西替尼取药。入院情况：患者李桂荣，女，68岁。因“胸痛5天”于2023-02-19 11:28入院。查体：T 36.2℃ P 88次/分 R 21次/分 Bp145/77mmHg；神志清，精神可，胸廓无畸形，双肺呼吸音低，右上肺呼吸音消失，双肺未闻及明显干湿性啰音及胸膜摩擦音。心律齐，心脏各瓣膜听诊区未闻及病理性杂音及额外心音。腹部平软，全腹无压痛及反跳痛，肝脾肋下未及，双下肢无水肿。 入院诊断：1.右肺恶性肿瘤(腺癌 T4N2M1c IVB期)(1.纵隔淋巴结转移)(2.颅脑转移)(3.肺内转移?)(4.恶性心包积液?) 2.脑膜瘤 3.多发脑梗死 4.副鼻窦炎 5.子宫肌瘤 6.双肾囊肿 诊疗经过：患者入院后给予完善相关辅助检查，血液分析+CPR+血沉：白细胞计数:15.12×10^9/L、中性粒细胞百分比:88.6%、中性粒细胞计数:13.39×10^9…		P		P		肾上腺胰腺		15066430651			基于本次实验数据, EGFR基因外显子21上发生L858R突变，其余基因未发现突变。具体治疗方案还需根据临床医生综合判断进行制定。 备注：据报道, EGFR基因发生L858R突变可能对酪氨酸激酶抑制剂（TKIs）类药物敏感。对携带EGFR L858R敏感突变的患者，NCCN指南优先推荐奥希替尼用于一线治疗，其他推荐中用于一线治疗的药物还包括：厄洛替尼、阿法替尼、吉非替尼、达可替尼及厄洛替尼+雷莫芦单抗；并认为在特定条件下的患者可使用厄洛替尼+贝伐珠单抗进行治疗；其中对于出现脑转移的患者，不建议使用达可替尼。	L858R	呼吸与危重症医学科14B		2023-02-10 15:45:41
B202304117	男	N	40	3	2	1B	4A	ALK	活检	腺癌			L	(左肺上叶升支前段活检)活检：结果支持肺腺癌。 免疫组化结果：TTF-1(+)，Napsin A(+)，P40(-)，CK7(+)，Ki-67(20%+)，P63(部分+)，SOX10(-)。	20230823呼吸科门诊取药。入院情况：患者侯增山，男，40岁。因“咳嗽、咳痰、憋喘3月余”于2023-02-08 16:03入院，查体：T 36.8℃ P 97次/分 R 22次/分 Bp130/79mmHg；神志清，精神一般，胸廓无畸形，双肺呼吸音粗，未闻及明显干湿性啰音及胸膜摩擦音。心律齐，心脏各瓣膜听诊区未闻及病理性杂音及额外心音。腹部平软，全腹无压痛及反跳痛，肝脾肋下未及，双下肢无水肿 。 入院诊断：1.肺占位 2.肺部感染 诊疗经过：患者入院后完善相关辅助检查，肺功能提示中度混合性性通气功能障碍，MVV降低，胸部CT提示左肺上叶占位；心脏彩超未见明显异常，心电图大致正常。排除禁忌后于2023年2月10日行支气管镜检查，病理结果提示肺腺癌，颅脑MRI及骨扫描未见转移灶，腹部强化CT提示肝脾转移。完善基因检测结果未回，今日家属商议后要求出院，院外待基因检测结果。今日为其办理出院…			P			脾		15275861613			基于本次实验数据, 检测结果发现ALK基因发生融合突变，其余基因未发现突变。具体治疗方案还需根据临床医生综合判断进行制定。 据报道, FDA已批准包括克唑替尼（Crizotinib）、塞瑞替尼（Ceritinib）、阿来替尼（Alectinib）、布加替尼（Brigatinib）和洛拉替尼（Lorlatinib）在内的多种靶向药物用于ALK融合阳性非小细胞肺癌的治疗。NMPA批准恩沙替尼可用于此前接受过克唑替尼治疗后进展或对克唑替尼不耐受的ALK阳性，局部晚期或转移性NSCLC患者的治疗。	ALK	呼吸与危重症医学科14A		2023-02-10 17:11:04
B202304083	女	N	70	2A	2	1C	4B	19-Del	淋巴结穿刺	腺癌			R	(纵隔7组淋巴结)穿刺：非小细胞癌，符合腺癌。 (纵隔4R淋巴结)穿刺：非小细胞癌，符合腺癌。 (纵隔11R淋巴结)穿刺：非小细胞癌，符合腺癌。 (右肺上叶开口)活检：小组织多块，低分化癌，结合免疫组化结果，支持肺腺癌诊断。 免疫组化结果：CK7(+)，TTF-1(+)，Napsin A(+)，Ki-67(15%+)，P40(-)。	入院情况：患者刘明群，女，70岁。因“食欲欠佳3月余”于2023-02-01 10:01入院。查体：神志清，精神欠佳，全身皮肤及黏膜未见明显异常，口唇无紫绀。浅表淋巴结未及明显肿大，双肺呼吸音低，未闻及显著干湿性啰音。心律齐，各个瓣膜区未及病理性杂音。腹软，无压痛及反跳痛，肝脾肋下未触及，肝肾区无叩痛，双下肢水肿消退。 入院诊断：1.肝转移癌 2.双侧肾上腺继发性恶性肿瘤 3.腹膜后淋巴结继发性恶性肿瘤 4.胆囊结石伴胆囊炎 5.高血压 6.冠心病 7.双肾囊肿 诊疗经过：患者入院后，于2023-2-2行胃肠镜检查，提示：胃潴留，浅表性胃炎伴胃窦糜烂，所见结肠黏膜未见明显异常；2-3胸部CT平扫：右肺上叶占位，符合肿瘤，双肺多发结节，考虑转移，多发肋骨、胸椎密度不均。为求进一步治疗，于2023-2-5转入我科，2023-2-7颅脑MR示：脑内多发异常强化，符合转移瘤MR表现；多发性脑梗死…			P			脾脏纵膈		15020675528			基于本次实验数据, EGFR基因外显子19上发生19-Del突变，其余基因未发现突变。具体治疗方案还需根据临床医生综合判断进行制定。 据报道, EGFR基因发生19-Del突变可能对酪氨酸激酶抑制剂（TKIs）类药物敏感。对携带EGFR 19-Del敏感突变的患者，NCCN指南优先推荐奥希替尼用于一线治疗，其他推荐中用于一线治疗的药物还包括：厄洛替尼、阿法替尼、吉非替尼、达可替尼及厄洛替尼+雷莫芦单抗；并认为在特定条件下的患者可使用厄洛替尼+贝伐珠单抗进行治疗；其中对于出现脑转移的患者，不建议使用达可替尼。	19-Del	综合治疗(1)		2023-02-10 15:51:20
B202303642	女	N	67	1B	0	0	1A	L858R	手术	腺癌	2	腺泡型及乳头型90%，贴壁型10%	R	(右肺中叶)浸润性腺癌（腺泡型及乳头型90%，贴壁型10%），中分化，待IHC标记，体积1.5*1.5*1.2cm； 2、与脏层胸膜关系待弹力纤维染色； 3、可见脉管内瘤栓，未见明显神经侵犯； 4、未见明显气道内播散； 5、支气管断端、脉管断端未见癌。 (2、4淋巴结组)未见转移癌（0/2）。 (7组淋巴结)未见转移癌（0/1）。 (10组淋巴结)未见转移癌（0/1）。 (11组淋巴结)未见转移癌（0/3）。(右肺中叶)浸润性腺癌。 免疫组化结果：CK7(+)，TTF-1(+)，Napsin A(+)，Ki-67(+5%)，P40(-)。 弹力纤维染色(+),提示肿物未累及脏层胸膜（PL0）。	20230307胸外科复诊。入院情况：患者姜爱女，女，67岁。因“查体发现右肺结节2月余”于2023-02-01 10:21入院。查体：T 36.2℃ P 77次/分 R 19次/分 Bp176/84mmHg气管居中，胸廓无畸形，双肺呼吸音稍粗，未闻及明显干湿性啰音，心前区无异常隆起，心律齐，各瓣膜听诊区未闻及病理性杂音，腹平坦，柔软，无压痛、反跳痛，肝脾肋下未触及，Murphy征阴性，移动性浊音阴性，肝区无叩痛，肠鸣音正常。辅助检查：2023-01-31 胸部增强CT：支气管炎；右肺中叶结节灶，考虑肿瘤可能性大；左肺小结节灶。 入院诊断：1.右肺中叶结节 2.高血压 诊疗经过：患者入院后完善相关辅助检查，未见明显手术禁忌症，于2023-02-08在全麻下行胸腔镜右肺癌根治、右肺中叶切除+纵膈淋巴结清扫术。术后给予抗炎、化痰、营养、止痛补液等对症支持治疗，患者目前病情平稳，术后恢复可，请…								17763528670			基于本次实验数据, EGFR基因外显子21上发生L858R突变，其余基因未发现突变。具体治疗方案还需根据临床医生综合判断进行制定。 据报道, EGFR基因发生L858R突变可能对酪氨酸激酶抑制剂（TKIs）类药物敏感。对携带EGFR L858R敏感突变的患者，NCCN指南优先推荐奥希替尼用于一线治疗，其他推荐中用于一线治疗的药物还包括：厄洛替尼、阿法替尼、吉非替尼、达可替尼及厄洛替尼+雷莫芦单抗；并认为在特定条件下的患者可使用厄洛替尼+贝伐珠单抗进行治疗；其中对于出现脑转移的患者，不建议使用达可替尼。	L858R	胸外科10B		2023-02-08 16:06:22
B202303414	男	Y	61	3	1	1B	4A	MET	活检	腺癌			R	(右肺上叶后段)穿刺活检：非小细胞癌，结合免疫组化结果，符合低分化腺癌。 免疫组化结果：CK7(+)，TTF-1(+)，Napsin A(-)，Ki-67(70%+)，P40(-)，CD56(-)，P63(-)，SMARCA4/Brg1(+)，Syn(-)，CgA(-)。	20230823末次就诊，既往吸烟30余年，20支/天，已戒烟2月，偶饮酒。入院情况：患者于守红，男，61岁。因“胸痛半月余”于2023-02-02 20:48入院。 查体：T 36.4℃ P 81次/分 R 20次/分 Bp132/71mmHg，SPO296%（未吸氧）神志清，精神可，双肺呼吸音低，右肺可闻及湿罗音，左肺未闻及干湿性啰音。心音低钝，心律齐，各瓣膜听诊区未闻及病理性杂音。腹软，无压痛及反跳痛。双下肢无水肿。 4.辅助检查： 2023-2-2（我院）血液分析+CRP：白细胞计数:17.71×10^9/L，血小板计数:415×10^9/L，中性粒细胞计数:12.03×10^9/L，C反应蛋白:58.85mg/L，血清淀粉样蛋白:90.923mg/L。 2023-2-2（我院）降钙素原(免疫层析法):<0.05ng/ml 2023-2-2（我院）D-二聚体:1.07mg/L(F…		P		P		胰腺		13184175835			基于本次实验数据, 检测结果发现MET基因发生Exon-14跳跃突变，其余基因未发现突变。具体治疗方案还需根据临床医生综合判断进行制定。 备注：据报道,FDA批准卡马替尼和特泊替尼、NMPA批准赛沃替尼用于MET基因外显子14跳跃性突变的转移性非小细胞肺癌（NSCLC）患者的治疗。对于MET 14号外显子跳跃缺失突变的患者 ，肺癌NCCN指南也优先推荐卡马替尼和特泊替尼用于一线治疗；并认为特定条件下的患者可使用克唑替尼进行治疗。	MET	呼吸与危重症医学科14A		2023-02-07 11:27:46
B202302851	男	N	67			1C	4B	ALK	活检	腺癌			R	(右下前基底段亚段)GS活检：腺癌。 免疫组化结果：CK7(+)，TTF-1(+)，Napsin A(+)，Ki-67(10%+)，P40(-)。	入院情况：患者宋兰泉，男，67岁。因“右肺癌诊疗史1月余，右下肢活动失灵1天”于2023-01-31 08:07入院。查体：T 36.7℃ P 82次/分 R 17次/分 Bp154/86mmHg；神志清，精神可，口唇无紫绀，颈静脉无怒张，胸廓无畸形，胸骨无压痛，双侧颈部及锁骨上未触及明显肿大淋巴结。右肺听诊呼吸音低，左肺听诊呼吸音粗，未闻及明显干湿性啰音及胸膜摩擦音。心音可，律齐，各瓣膜听诊区未闻及杂音及额外心音。腹软，腹部无压痛及反跳痛，双下肢无水肿。 入院诊断：1.右肺癌(1.双肺转移)(2.脑转移)(3.多发骨转移) 2.肝囊肿 3.右髋关节撞击综合征 4.右髋关节盂唇损伤 5.骨质疏松 6.前列腺增生症 诊疗经过：完善相关检查，支气管镜病理回报:(右下前基底段亚段)GS活检：腺癌。进一步行分子病理检测报告示ALK基因发生融合突变，建议首选三代ALK-TKI洛拉替尼，因其可较好的…	P	P		P				15864921579			基于本次实验数据, 检测结果发现ALK基因发生融合突变，其余基因未发现突变。具体治疗方案还需根据临床医生综合判断进行制定。 备注：据报道, FDA已批准包括克唑替尼（Crizotinib）、塞瑞替尼（Ceritinib）、阿来替尼（Alectinib）、布加替尼（Brigatinib）和劳拉替尼（Lorlatinib）在内的多种靶向药物用于ALK融合阳性非小细胞肺癌的治疗。NMPA批准恩沙替尼可用于此前接受过克唑替尼治疗后进展或对克唑替尼不耐受的ALK阳性，局部晚期或转移性NSCLC患者的治疗。	ALK	放疗(2)		2023-02-03 10:55:00
B202301487	男	Y	60	2	2	0	3A	阴	活检	腺癌			R	(右肺上叶尖段升支亚段活检)活检：低分化癌，符合诊断：肺腺癌。 免疫组化结果：CK7(-)，TTF-1(+)，Napsin A(少量+)，Ki-67(15%+)，P40(-)，EP-CAM(+)。 染色结果：PAS(+)。	吸烟史40余年，约20支/天。饮酒约40余年*半斤/日；，患者陈升安，男，61岁。因“肺癌诊疗史4月余，咳嗽加重1周”于2023-06-17 11:51入院。查体：T 36.7℃ P 76次/分 R 19次/分 Bp124/73mmHg；神志清，精神尚可。浅表淋巴结未及肿大，胸廓无畸形，双肺呼吸音稍低，未闻及明显干湿性啰音及胸膜摩擦音。心律齐，心脏各瓣膜听诊区未闻及病理性杂音及额外心音。腹部平软，全腹无压痛及反跳痛，肝脾肋下未及，双下肢无水肿。 入院诊断：1.右肺腺癌(cT2N2M0,IIIA期)(1.纵膈淋巴结转移)(2.右肺门淋巴结转移) 2.支气管炎 3.高血压病(2级 高危) 4.胆囊结石 5.胆囊炎 6.肾结石 诊疗经过：入院完善相关辅助检查，患者无化疗禁忌，行信迪利单抗+紫杉醇+卡铂方案化疗，过程顺利，化疗结束复查血常规无骨髓抑制情况，经上级医师同意予出院。 出院诊断：1.恶…								13780737930			基于本次实验数据, 检测结果未发现以上基因突变。具体治疗方案还需根据临床医生综合判断进行制定。	阴	呼吸与危重症医学科14B		2023-01-27 14:46:54
B202301134	女	N	54	4	2	1c	4b	阴	淋巴结	腺癌				(11Rs淋巴结穿刺活检)查见低分化癌，IHC标记结果支持肺源性腺癌转移。 免疫组化结果：CK7(+)，TTF-1(+)，Napsin A(+)，P40(-)，CgA(-)，Syn(-)，Ki-67（MIB-1）(15%+)，CD56(-)，Ber-EP4(-)。	入院情况：患者李玉平，女，54岁。因“诊断肺癌半月，续行治疗”于2023-02-01 13:08入院。查体：神志清，精神可，口唇无紫绀，颈静脉无充盈，胸廓对称，双侧呼吸动度对称，双肺未闻及明显干湿性啰音及胸膜摩擦音。心律齐，各瓣膜听诊区未闻及病理性杂音。腹部平软，无压痛及反跳痛，肝脾肋下未及，双下肢无水肿。 入院诊断：1.肺腺癌IVB期（T4N2M1c）(1.肺内多发转移)(2.纵隔淋巴结转移)(3.肝多发转移)(4.多发骨转移) 2.肺部感染 3.肝功能异常 4.糖尿病(1.糖尿病肾病) 5.双髋关节积液 诊疗经过：患者入院后完善相关检查：氨基末端脑钠肽前体:209pg/ml，糖化血红蛋白:8%、D-二聚体:21.06mg/L(FEU)，纤维蛋白(原)降解产物:51.3mg/L，天冬氨酸氨基转移酶:51U/L，r-谷氨酰转肽酶:155U/L，碱性磷酸酶:4715U/L，白蛋白:37g/…			P	P		纵膈		18953915751			基于本次实验数据, 检测结果未发现以上基因突变。具体治疗方案还需根据临床医生综合判断进行制定。	阴	呼吸与危重症医学科14B		2023-01-17 16:14:36
B202300846	女	N	54	2a	0	0	1B	L858R	活检	腺癌			R	(右肺上叶前段亚段GS)活检：小组织一堆，非小细胞癌，结合免疫组化标记，诊断：肺腺癌。 免疫组化结果：CK7(+)，TTF-1(+)，Napsin A(弱+)，Ki-67(30%+)，P40(-)。	右肺上叶见一不规则软组织密度灶，较大截面约3.2×2.3cm，形态欠规整，可见毛刺及胸膜牵拉，不均匀强化入院情况：患者王玉环，女，54岁。因“发现肺占位2月余”于2023-01-12 09:46入院。查体：T 36.5℃ P 89次/分 R 19次/分 Bp130/96mmHg，神志清，精神可，双肺呼吸音粗，未闻及干湿性啰音及胸膜摩擦音。心率89次/分，律齐，各瓣膜区未闻及病理性杂音。腹软，无压痛、反跳痛，双下肢无水肿。 入院诊断：1.肺占位性病变(1.肺癌？) 2.高血压（3级 很高危） 3.脂肪肝 诊疗经过：患者入院后完善相关辅助检查，肺癌标记(六项)、:癌胚抗原:15.37ng/mL;肾功、肝功、血脂:丙氨酸氨基转移酶:121U/L、天冬氨酸氨基转移酶:50U/L、r-谷氨酰转肽酶:193U/L、总胆固醇:6.75mmol/L、甘油三脂:1.76mmol/L、低密度脂蛋白胆固醇:4…								13465753413			基于本次实验数据, EGFR基因外显子21上发生L858R突变，其余基因未发现突变。具体治疗方案还需根据临床医生综合判断进行制定。 备注：据报道, EGFR基因发生L858R突变可能对酪氨酸激酶抑制剂（TKIs）类药物敏感。FDA/NMPA已经批准奥希替尼（Osimertinib）、吉非替尼（Gefitinib）、阿法替尼（Afatinib）、厄洛替尼（Erlotinib）、达可替尼（Dacomitinib）、埃克替尼（Icotinib）等用于EGFR突变的肺癌患者的治疗。	L858R	全科医学科病房		2023-01-13 15:52:54
B202300584	男	Y	71	3	3	1c	4b	KRASExon-2	活检	腺癌			R	(右下叶前基底段活检)活检：低分化癌，结合免疫组化标记，符合肺腺癌。 免疫组化结果：CK7(+)，TTF-1(+)，Napsin A(+)，Ki-67(30%+)，P40(-)，CK5/6(-)，Pax-8(-)，CD10(-)，SMARCA4/Brg1(未缺失)，Vimentin(-)。	吸烟史约50余年*30支/日，戒烟1年。入院情况：肺癌诊疗史 7 月余，续行治疗。体检：T 36.7℃，P 87次/分，R 22次/分，BP 125 /78mmHg。神志清，精神可，双侧锁骨上未及肿大淋巴结，双肺叩清音，双肺呼吸音清，未闻及干湿性啰音，心律规整，未闻及心脏杂音，腹平软，无压痛、反跳痛，肝脾肋下未及，双下肢无水肿。 入院诊断： 1.右肺恶性肿瘤 (cT3N3M1c,IVB 期)、纵隔淋巴结继发恶性肿瘤、肺门淋巴结继发恶性肿瘤、脑继发恶性肿瘤、骨继发恶性肿瘤、阻塞性肺炎、2.化疗后骨髓抑制3.支气管炎4.肺气肿5.肺大疱6.高血压病 2 级（高危） 诊疗经过：入院完善相关辅助检查，患者化疗后骨髓抑制，升白治疗后给恢复，2023-08-19 行替雷利珠单抗+培美曲塞二钠方案化疗及免疫维持治疗，过程顺利，无不适，经上级医师同意予出院。3.院外每 3-5 天复查血常规，定期复查，9…		P		P				13793052032			基于本次实验数据, 检测结果发现KRAS基因Exon-2发生突变，其余基因未发现突变。具体治疗方案还需根据临床医生综合判断进行制定。 备注：据报道, KRAS突变可能导致肺癌患者无法从EGFR-TKI类药物如吉非替尼（Gefitinib）、厄洛替尼（Erlotinib）等的治疗中获益（PMID:18349398; PMID:16043828），在NCCN指南中也明确建议肺癌患者在使用EGFR-TKI药物前对KRAS的突变情况进行检测。	KRASExon-2	综合治疗(1)		2023-01-10 15:59:36
B202300538	女	Y	79			1B	4A	阴	淋巴结穿刺	腺癌			R	(纵隔4R淋巴结穿刺)结合免疫组化结果支持腺癌，来源于肺。 免疫组化结果：CK7(+)，TTF-1(+)，Napsin A(-)，Ki-67(90%+)，P40(-)，P63(-)。	50余岁吸烟，约10支/天，已戒烟10年余，无饮酒嗜好，入院情况：患者陈爱连，女，79岁。因“喘憋10余天，发热2天”于2023-01-03 16:29入院。 查体：T 37.7℃ P 93次/分 R 22次/分 Bp135/73mmHg，老年女性，神志清，精神一般，双肺呼吸音低，可闻及湿啰音，未闻及干啰音及胸膜摩擦音。心律齐，各瓣膜听诊区未闻及杂音。右上腹压痛，余腹部无压痛、反跳痛，双下肢无水肿。辅助检查：(2022-10-06冠县人民医院)上腹部超声：符合胆囊炎声像图表现；(2022-12-01冠县人民医院)胸部CT:双肺炎症并部分间质性肺炎、纤维化；右肺上叶软组织结节，建议结合临床，进一步检查；肝边缘钙化灶；血液分析：单核细胞百分比:15.4%，淋巴细胞百分比:14.5%，C反应蛋白:10.01mg/L；生化全项：碱性磷酸酶278U/L，胆固醇6.11mmol/L，电解质：钠134…	P			P				13508939580			基于本次实验数据, 检测结果未发现以上基因突变。具体治疗方案还需根据临床医生综合判断进行制定。	阴	呼吸与危重症医学科14B		2023-01-10 10:48:12
B202300582	女	N	69	2	2	0	3a	L858R	手术	腺癌	2	腺泡型75%，乳头型20%，贴壁型5%	R	(右上叶后段水平支GS活检)活检：浸润性腺癌，符合肺腺癌。 免疫组化结果：TTF-1(+)，Napsin A(+)。 (右肺上叶) 1.肺浸润性腺癌，中分化（腺泡型75%，乳头型20%，贴壁型5%），肿物体积3cm×2cm×1.5cm。 2.癌组织累及脏层胸膜，倾向PL2，请待弹力纤维染色。 3.未见脉管内瘤栓及典型神经侵犯，未见明显气道内播散。 4.吻合钉切缘、支气管断端及血管断端均未见癌累及。 5.支气管周检出淋巴结1枚，可见转移癌（1/1）。 (第7组淋巴结、第10组淋巴结)可见转移癌（1/2、1/2）。 (第2/4组淋巴结)淋巴结均未见转移癌（0/2）。	20230603胸外门诊复诊。 入院情况：患者程秀银，女，69岁。因“咳嗽、痰中血丝20余天”于2023-01-07 14:26入院。查体：T 36.5℃ P 80次/分 R 22次/分 Bp140/87mmHg;神志清，精神可，双侧颈部、锁骨上及腋窝未及肿大淋巴结。双肺呼吸音粗，未闻及明显干湿性啰音。心律规整，各瓣膜听诊区未闻及病理性杂音。腹部平软，无压痛、反跳痛，肝脾肋下未及，肝肾区无叩痛，移动性浊音阴性。双下肢无水肿。 入院诊断：1.右肺占位 2.肺炎 3.支气管炎 诊疗经过：入院后完善相关检查，行气管镜检查：(右上叶后段水平支GS活检)活检：浸润性腺癌，符合肺腺癌。免疫组化结果：TTF-1(+)，NapsinA(+)。肺癌基因检查：基于本次实验数据,EGFR基因外显子21上发生L858R突变，其余基因未发现突变。转胸外科后，排除手术禁忌，于2023-01-16在全麻胸腔镜右肺上癌…								15563592801			基于本次实验数据, EGFR基因外显子21上发生L858R突变，其余基因未发现突变。具体治疗方案还需根据临床医生综合判断进行制定。 备注：据报道, EGFR基因发生L858R突变可能对酪氨酸激酶抑制剂（TKIs）类药物敏感。FDA/NMPA已经批准奥希替尼（Osimertinib）、吉非替尼（Gefitinib）、阿法替尼（Afatinib）、厄洛替尼（Erlotinib）、达可替尼（Dacomitinib）、埃克替尼（Icotinib）等用于EGFR突变的肺癌患者的治疗。	L858R	综合治疗(2)		2023-01-10 15:57:44
B202300284	男	Y	75	2	0	1	4	L858R	活检	腺癌			R	(右肺上叶后段GS)活检：小组织多块，非小细胞癌，符合浸润性腺癌。 免疫组化结果：CK7(+)，TTF-1(+)，Napsin A(+)，Ki-67(5%+)，P40(-)。	吸烟史20余年，约10支/日，戒烟20余年，无饮酒史。202304至06经历7次化疗。 入院情况：患者黄瑞玮，男，75岁。因“左胸部疼痛3月余”于2023-01-04 10:57入院。查体：双侧颈部、锁骨上及腋窝未及肿大淋巴结。双肺呼吸音粗，未闻及明显干湿性啰音。心律规整，各瓣膜听诊区未闻及病理性杂音。腹部平软，无压痛、反跳痛，肝脾肋下未及，肝肾区无叩痛，移动性浊音阴性。双下肢无水肿。 入院诊断：1.右肺占位(1.骨转移？) 2.双肺结节 3.左侧胸腔积液 4.低钠血症 5.肝囊肿 6.高血压 7.左侧陈旧性肋骨骨折 诊疗经过：完善检查，肺癌标记物：癌胚抗原:42.1ng/mL，糖类抗原CA-125:775.1U/mL，细胞角质蛋白:9.98ng/ml，鳞癌抗原:1.8ng/ml。心脏彩超：二、三尖瓣轻度返流轻度肺动脉高压左室收缩功能正常。胸+上腹部强化CT：支气管炎。右肺上叶占位，考虑…	P	P		P				18865242102			基于本次实验数据, EGFR基因外显子21上发生L858R突变，其余基因未发现突变。具体治疗方案还需根据临床医生综合判断进行制定。	L858R	综合治疗(2)		2023-01-06 11:49:07
B202300015	女	N	56	4	0	0	3A	ALK	穿刺	黏液腺癌			R	(右肺)穿刺：条索样碎组织多块，结合免疫组化结果支持肺腺癌，部分为黏液腺癌。 免疫组化结果：CK7(+)，TTF-1(+)，Napsin A(+)，Ki-67(10%+)，CK20(-)。	入院情况：患者盛春喜，女，56岁。因“干咳2年，加重1周”于2022-12-29 08:41入院。查体：T 36.2℃ P 86次/分 R 22次/分 Bp126/78mmHg。浅表淋巴结未触及肿大，双肺呼吸音粗，未闻及明显干湿罗音。心律齐，未闻及明显病理性杂音。腹部平软，全腹无压痛及反跳痛，未扪及包块，肝脾肋下未及，腹水征阴性，肠鸣音正常。双下肢无水肿。 入院诊断：1.右肺恶性肿瘤（cT4N0M0） 2.高血压病 诊疗经过：患者入院完善检查，行肺穿刺活检，活检病理为肺腺癌，行基因检测提示ALK突变。患者目前需要办理慢性病，建议患者出院等待。患者家属同意口服靶向治疗药物。安排患者带有出院，择期口服靶向治疗药物。 出院诊断：1.右肺恶性肿瘤 2.高血压病 出院情况：患者精神佳，未诉不适症状体征，饮食睡眠如常。查体：未及明显异常。 出院医嘱：1.加强防范，避免感染。2.出院带药：二氧丙嗪1片…								15863525785			基于本次实验数据, 检测结果发现ALK基因发生融合突变，其余基因未发现突变。具体治疗方案还需根据临床医生综合判断进行制定。 备注：据报道, FDA已批准包括克唑替尼（Crizotinib）、塞瑞替尼（Ceritinib）、阿来替尼（Alectinib）、布加替尼（Brigatinib）和劳拉替尼（Lorlatinib）在内的多种靶向药物用于ALK融合阳性非小细胞肺癌的治疗。NMPA批准恩沙替尼可用于此前接受过克唑替尼治疗后进展或对克唑替尼不耐受的ALK阳性，局部晚期或转移性NSCLC患者的治疗。	ALK	综合治疗(2)		2023-01-02 09:34:24
H202300001	男	Y	65	3	0	1C	4B	阴		SMARCA4缺陷型非小细胞癌			R	据冠县新华医院病理切片（病理号222191 HE*9）会诊意见： （肋骨间肿瘤）恶性肿瘤，肿瘤呈巢团状、条索状、腺样排列，部分细胞胞浆丰富、宽大，呈多边形，细胞核多形性明显，核分裂易见，可见瘤巨细胞，间质硬化伴较多炎细胞浸润，可见坏死，结合免疫组化标记符合SMARCA4缺陷型非小细胞癌。 免疫组化结果：CK7(+)，TTF-1(-)，Napsin A(-)，P40(-)，CK20(-)，Villin(-)，P63(-)，ALK(5A4)(-)，Vimentin(-)，SMARCA4/Brg1(缺失)，Calretinin(-)，MC(-)，EMA(+)，Pax-8(-)。	吸烟约30余年*10支/日，饮酒350g/天×30余年，无入院情况：患者蔚法为，男，65岁。因“发现肺占位并确诊左侧肋骨转移癌1月余”于2022-12-30 08:52入院。 查体：T 36.5℃，P 80次/分，R 20次/分，Bp 130/80 mmHg，双侧锁骨上未及肿大淋巴结，左侧胸部可见术痕，愈合可；双肺叩清音，双肺呼吸音清，未闻及干湿性啰音，心律规整，未闻及心脏杂音，腹平软，无压痛、反跳痛，肝脾肋下未及，双下肢无水肿。 入院诊断：1.肺占位 肺癌？(1.肋骨转移癌)(2.右肾下极占位) 2.双下肢静脉血栓形成 诊疗经过：患者入院后完善辅助检查，2022-12-30颅脑MR：1、多发腔隙性脑梗死 2、脑内未见明显转移灶，请随诊复查。2022-12-31胸+上腹部CT：右上叶后段占位；结合临床。支气管炎、肺气肿、肺大泡。肺内多发小结节。双侧多发肋骨骨质破坏。多发椎体变扁。右肾低密…				P				15550597128			基于本次实验数据, 检测结果未发现以上基因突变。具体治疗方案还需根据临床医生综合判断进行制定。	阴	综合治疗(1)		2023-01-03 08:27:17
B202246032	女	N	68			1C	4B	L858R	淋巴结穿刺	腺癌			L	(纵隔淋巴结7组)穿刺活检：免疫组化结果：CK7(+)，TTF-1(+)，Napsin A(+)，Ki-67(+10%)，P40(-)，结果支持肺源性腺癌。检测结果：PD-L1阳性表达，TPS值约30%。	20230812肺癌靶向治疗中，唑来磷酸护骨治疗，此次续行唑来磷 酸治疗。 入院情况：患者郭奎仙，女，68岁。因“咳嗽2年，加重伴全身多处疼痛2月”于2022-12-08 15:18入院。查体：T 36.2℃ P 80次/分 R 21次/分 Bp135/75mmHg；神志清，精神可，未触及颈部肿大淋巴结。左肺呼吸音低，右肺呼吸粗，未闻及干湿新啰音及胸膜摩擦音。心率80次/分，律齐，各瓣膜听诊区未闻及病理性杂音。腹部柔软，无压痛及反跳痛，肝、脾肋下未触及，Murphy征阴性，无移动性浊音，肝肾区无叩击痛。双下肢无水肿。双侧病理征阴性。辅助检查：2022-12-05（聊城市人民医院）癌胚抗原:78.87ng/mL；糖类抗原CA-125:202.4U/mL，糖类抗原CA19-9:262.6U/mL。 2022-12-05（聊城市人民医院）无痛胃肠镜：食管隆起萎缩性胃炎（C2）；所见结肠黏膜未见…				P				18663515235			基于本次实验数据, EGFR基因外显子21上发生L858R突变，其余基因未发现突变。具体治疗方案还需根据临床医生综合判断进行制定。 备注：据报道, EGFR基因发生L858R突变可能对酪氨酸激酶抑制剂（TKIs）类药物敏感。FDA/NMPA已经批准奥希替尼（Osimertinib）、吉非替尼（Gefitinib）、阿法替尼（Afatinib）、厄洛替尼（Erlotinib）、达可替尼（Dacomitinib）、埃克替尼（Icotinib）等用于EGFR突变的肺癌患者的治疗。	L858R	全科医学科病房		2022-12-13 11:03:21
B202245844	女	N	76	2b	X	1C	4B	MET	穿刺	腺癌			L	(CT引导下左肺占位穿刺活检术)非小细胞癌，符合腺癌。结果支持肺腺癌的诊断。 免疫组化结果：CK7(+)，TTF-1(+)，Napsin A(+)，Ki-67(约30%)，P40(-)。	入院情况：患者马淑叶，女，76岁。因“右大腿疼痛1年余，加重1月”于2022-12-05 08:14入院。查体：T 36.4℃ P 57次/分 R 16次/分 Bp156/73mmHg；神志清，精神可，双侧颈部、锁骨上淋巴结未触及肿大，气管居中，胸廓无畸形，双肺呼吸音粗，未闻及明显干湿性啰音，心前区无异常隆起，心律齐，各瓣膜听诊区未闻及病理性杂音。腹平软，无压痛及反跳痛，肝脾肋下未及，移动性浊音阴性，双下肢无水肿，骶尾部及右股骨区轻压痛。 入院诊断：1.左肺占位(1.左肺癌？(1.多发骨转移？)) 2.双肺结节 3.肝低密度灶 4.胸、腰椎骨关节病 5.冠心病 6.高血压 诊疗经过：完善检查，胸腹部增强CT:左肺上叶肿瘤；双肺多发结节，建议密切观察；肝血管瘤；肝内小囊肿；双侧肾上腺增粗，请结合临床；右侧髂骨、髋臼骨质破坏，不除外转移。颈部淋巴结彩超：双侧颈部多发淋巴结可见。肺癌标记：癌胚…		P		P				13346254819		未复诊	基于本次实验数据, 检测结果发现MET基因发生Exon-14跳跃突变，其余基因未发现突变。具体治疗方案还需根据临床医生综合判断进行制定。 备注:NMPA批准赛沃替尼（Savolitinib）用于含铂化疗后疾病进展或不耐受标准含铂化疗的、具有间质-上皮转化因子（MET）外显子14跳变的局部晚期或转移性非小细胞肺癌成人患者。FDA批准卡马替尼和特泊替尼用于治疗携带MET外显子14跳跃变异的转移性非小细胞肺癌（NSCLC）患者。对MET 14号外显子跳跃缺失突变的NSCLC患者 ，NCCN指南优先推荐卡马替尼和特泊替尼用于一线治疗；并认为特定条件下的患者可使用克唑替尼进行治疗。	MET	综合治疗(2)		2022-12-09 09:32:50
B202240564	男	N	50	2a	0	0	1b	ROS1	手术	腺癌	3	实性型及复杂结构70%，乳头型25%，腺泡型5%	R	(右肺上叶结节) 1.肺浸润性腺癌，低分化（实性型及复杂结构70%，乳头型25%，腺泡型5%），体积3cm×2.5cm×2.3cm。 2.癌组织累及脏层胸膜（PL1）,胸膜间皮不明显，请结合临床。 3.可见脉管内瘤栓，未见神经侵犯，可见气道内播散。 免疫组化结果：CK7(+)，TTF-1(+)，Napsin A(+)，Ki-67(15%+)，P40(-)，弹力纤维染色(断裂)。 (右肺下叶结节)肺组织全部取材，局部肺泡上皮轻度增生，伴有轻度非典型性，肺泡腔内可见吞噬细胞，镜下直径约0.2cm，符合不典型腺瘤样增生(AAH)，切缘阴性。 (右肺上叶) 1.肺组织及支气管断端未见癌。 2.支气管周查见淋巴结3枚，未见癌转移（0/3）。 (第2、4组淋巴结)纤维脂肪组织，未见淋巴结，未见癌。 (第7、9、11组)淋巴结均未见癌转移（0/1，0/1，0/1）。	患者仇军林，男，50岁。因“肺癌诊疗史1月余，续行治疗”于2022-12-02 11:08入院。查体：T 36.3℃ P 80次/分 R 19次/分 Bp130/100mmHg。胸廓无畸形，双肺叩清音，双肺呼吸音稍粗，未闻及干湿啰音，未闻及胸膜摩擦音。心前区无隆起，心律不齐，各瓣膜听诊区未闻及杂音及心包摩擦音。腹部平坦，未见胃肠型及蠕动波，腹软，无压痛、反跳痛。 入院诊断：1.右肺腺癌术后（pT2aN0M0，IB期）(1.脉管瘤栓)(2.气道内播散) 2.双肺结节 3.支气管炎 4.双肾囊肿 5.陈旧性肋骨骨折 6.癫痫 诊疗经过：完善检查，颅脑强化MRI：颅脑MR平扫+增强未见明显异常。肺癌基因检测：基于本次实验数据,检测结果发现ROS1基因发生融合突变，其余基因未发现突变。患者术后分期为IB期，因考虑存在高危因素，故可行术后辅助化疗，方案可行培美曲塞/紫杉醇类+铂类方案治疗，结合患者…								13287585624			基于本次实验数据, 检测结果发现ROS1基因发生融合突变，其余基因未发现突变。具体治疗方案还需根据临床医生综合判断进行制定。 备注：据报道, 目前FDA已经批准靶向药物克唑替尼（Crizotinib）和恩曲替尼（Entrectinib）用于ROS1融合阳性的晚期非小细胞肺癌患者的治疗；另外，对于ROS1重排阳性的患者，NCCN指南优先推荐克唑替尼（Crizotinib）或恩曲替尼（Entrectinib）用于治疗，其他推荐用于一线治疗的药物还有塞瑞替尼（Ceritinib）；治疗进展后可考虑使用劳拉替尼（Lorlatinib）进行治疗。	ROS1	胸外科10B		2022-10-18 08:10:21
B202213854	女		65	4	3	1C	4B	RET	细胞块	腺癌			L	(胸水)细胞块：镜下查见癌细胞，结合免疫组化，支持肺源性腺癌。 免疫组化结果：CK7(+)，TTF-1(+)，Napsin A(+)，CK20(-)，CDX-2(-)，Calretinin(个别细胞+)，MC(部分+)，Villin(+)，P40(-)，GCDFP-15(-)，GATA3(-)，Pax-8(-)，SATB2(-)。	2.患者6月余前因“咳嗽、咳痰伴喘憋2月余，加重3天”至我院呼吸科就诊，完善相关辅助检查，肺癌标记 癌胚抗原:378.89ng/mL，糖类抗原CA-125:45.5U/mL，细胞角质蛋白:9.11ng/ml；2022-04-13行胸腔置管引流术，(胸水)细胞块：镜下查见癌细胞，倾向腺癌。全身骨显像：多发颈、腰椎、左侧骨盆、右股骨转移，给予唑来磷酸抑制骨破坏治疗。联系我科会诊，考虑患者全身多发骨转移，存在腰背部疼痛，建议行承重骨放疗，遂转入我科，于2022-04-22给予骨转移灶姑息减症放疗，放疗计划：CTV包括L2椎体及上下外扩半个椎体、右股骨颈转移灶、左侧骨盆转移灶，剂量PTV 30Gy/10F/2W，每次3Gy。患者病理补充报告（B202213854）：(胸水)细胞块：镜下查见癌细胞，结合免疫组化，支持肺源性腺癌。遂诊断为：左肺腺癌并左肺门、纵隔、双侧颈部多发淋巴结转移、恶性胸腔积液…				P	P			15552172255	活	20230902医保门诊	基于本次实验数据, 检测结果发现RET基因发生融合突变，其余基因未发现突变。具体治疗方案还需根据临床医生综合判断进行制定。	RET	呼吸与危重症医学科14A		2022-04-13 17:10:09
B202208636	女	N	70			1C	4B	19-Del	穿刺	腺癌			L	(左肺肿瘤)穿刺：小组织2条，非小细胞癌，考虑腺癌，IHC结果支持肺腺癌的诊断。 免疫组化结果：CK7(+)，TTF-1(+)，Napsin A(-)，P63(-)，Ki-67(60%)，P40(-)。	患者孙民霞，女，71岁。因“左肺癌诊疗史1年余，左侧背部疼痛加重1月余。”于2023-05-08 11:34 入院。 病例特点： 1.老年女性，既往“冠心病”病史10余年，口服“阿司匹林、单硝酸异山梨酯”等治疗，“糖尿病”病史4年余，口服“二甲双胍”治疗，具体不详。 2.患者1年余前无明显诱因出现背部疼痛，呈持续性钝痛，与体位、活动无关，自行口服“双氯芬酸钠”止痛效果欠佳，后更换为“洛索洛芬钠、普瑞巴林”治疗，疼痛较前略好转；伴咳嗽，咳少量白痰，伴活动后胸闷。于当地医院行胸部CT示左肺上叶多发肿块，部分层面分界不清，双肺多发结节。遂就诊我院行PET-CT示左肺上叶高代谢灶，考虑肺癌并左侧颈部、锁骨上、左侧腋窝，纵隔内及左侧肺门区多发淋巴结转移；左侧胸膜转移，双肺转移，多发骨转移。行肺穿刺病理示：腺癌，分子病理学检测示：EGFR-19-Del（19外显子）突变型，行培美曲塞+卡铂化疗1周期…	P			P	P			18963500588	活	20230914肿瘤科门诊就诊	基于本次实验数据, EGFR基因外显子19上发生19-Del突变，其余基因未发现突变。具体治疗方案还需根据临床医生综合判断进行制定。	19-Del	综合治疗(2)		2022-03-02 09:52:44
B202244269	女	N	77	2	2	0	3a	L861Q	淋巴结	腺癌			R	(纵隔11Ri组、7组淋巴结活检)免疫组化结果支持肺源性腺癌转移。 免疫组化结果：CK7(+)，TTF-1(+)，Napsin A(+)，Ki-67(40%+)，P40(-)。	20230816医保门诊就诊。 入院情况：患者郭功兰，女，77岁。因“咳嗽、胸闷1月，加重3天”于2022-11-10 13:24入院。查体：T 36.6℃ P 84次/分 R 20次/分 Bp147/80mmHg，老年女性，神志清，精神尚可，右肺呼吸音低，左肺呼吸音粗糙，未闻及明显干湿性啰音，无胸膜摩擦音。心率84次/分，心律齐，各瓣膜听诊区未闻及杂音及心包摩擦音。腹无压痛、反跳痛，双下肢无水肿。 4.辅助检查： 2022-11-08(我院) 肺功能：轻度阻塞性通气功能障碍 MVV轻度降低； 心电图：窦性心律 T波改变； 血液分析+CRP、病毒筛查、PT、INR未见异常； 新冠病毒核酸检测 阴性； 2022-11-09(我院) 胸部强化CT：右上叶肿瘤并多发淋巴结转移，肺部炎性病变，左侧多发肋骨欠规整。 入院诊断：1.肺占位性质待查(1.肺癌？) 2.肺部感染 3.高血压病(3级 极高…								13371477425			基于本次实验数据, EGFR基因外显子21上发生L861Q突变，其余基因未发现突变。具体治疗方案还需根据临床医生综合判断进行制定。 备注：据报道, 对携带EGFR L861Q敏感突变的患者，NCCN指南优先推荐奥希替尼用于一线治疗，其他推荐中用于一线治疗的药物还包括：厄洛替尼、阿法替尼、吉非替尼、达可替尼及厄洛替尼+雷莫芦单抗；并认为在特定条件下的患者可使用厄洛替尼+贝伐珠单抗进行治疗；其中对于出现脑转移的患者，不建议使用达可替尼。	L861Q	呼吸与危重症医学科14B		2022-11-15 15:50:50
B202243764	女	N	67			1C	4B	ALK	肝穿刺	腺癌			R	(肝穿刺标本)活检：小组织2条，低分化癌，结合免疫组化结果，支持肺腺癌转移。 免疫组化结果：CK(+)，CK7(+)，Glypican-3(-)，TTF-1(+)，Napsin A(+)，Ki-67(15%+)，CK20(-)，Villin(-)，GS(-)，Pax-8(-)，GATA3(-)，HSP70(-)。	肺癌诊疗史 9 月余，确诊为 1.肺恶性肿瘤 2.肝继发恶性 肿瘤 3.纵隔淋巴结继发恶性肿瘤 4.腹膜后淋巴结继发恶性肿瘤 5.壶腹继发恶性肿瘤 6.癌性淋巴管炎 7.锁骨上淋巴结肿大 8.腹 腔淋巴结肿大，病理肺腺癌，基因检测：ALK 融合突变，口服阿来 替尼治疗过程中。入院情况：患者梁玉女，女，67岁。因“食欲不振3个月，腹痛1个月”于2022-11-06 09:07入院。查体：T 36.6℃ P 90次/分 R 20次/分 Bp141/70mmHg，神志清，精神欠佳，全身皮肤、粘膜无黄染。右侧颈部可触及大小约0.8cm结节，无触痛，活动度欠佳。双肺呼吸音粗，未闻及干、湿性啰音。心律规整，各瓣膜听诊区未闻及病理性杂音。腹部平坦，触软，上腹部压痛，余腹部无压痛及反跳痛，肝、脾肋下未触及，Murphy征阴性，移动性浊音阴性，肝肾区无叩击痛，肠鸣音4次/分，双下肢无水肿。 入院诊断：1.…			P					13963580006			基于本次实验数据, 检测结果发现ALK基因发生融合突变，其余基因未发现突变。具体治疗方案还需根据临床医生综合判断进行制定。 备注：据报道, FDA已批准包括克唑替尼（Crizotinib）、塞瑞替尼（Ceritinib）、阿来替尼（Alectinib）、布加替尼（Brigatinib）和劳拉替尼（Lorlatinib）在内的多种靶向药物用于ALK融合阳性非小细胞肺癌治疗。NMPA批准恩沙替尼可用于此前接受过克唑替尼治疗后进展或对克唑替尼不耐受的ALK阳性，局部晚期或转移性NSCLC患者的治疗。对于ALK融合阳性患者，NCCN指南优先推荐阿来替尼（Alectinib）、布加替尼（Brigatinib）、劳拉替尼（Lorlatinib）用于治疗，其他推荐用于一线治疗的药物还有塞瑞替尼（Ceritinib），并认为特定条件下可以使用克唑替尼进行治疗。	ALK	综合治疗(1)		2022-11-11 11:01:31
B202243594	男	Y	58	4	2	1B	4A	阴	穿刺	癌肉瘤			R	(肺穿刺组织)恶性肿瘤，大部分坏死，残余肿瘤细胞异型性明显，片状分布，结合免疫组化结果及其他组织学检查，支持癌肉瘤，请结合临床。 免疫组化结果：CK7(-)，TTF-1(-)，Napsin A(-)，Ki-67(20%+)，P40(-)，SMARCA4/Brg1(散在+)，Vimentin(+)，CK(-)，P63(-)，CD56(-)，CgA(-)，Syn(-)，MSH2(+)，PMS2(+)，MSH6(+)，MLH1(+)。	吸烟史：20支/天*20余年。饮酒史：2-3两/天*20余年。患者邴文龙，男，57岁。因“咳嗽伴痰中带血20余天”于2021-12-31 15:39入院。查体：T 36.8℃ P 102次/分 R 23次/分 Bp145/91mmHg;神志清，精神可，颈部、锁骨上、腋窝等浅表淋巴结未及肿大，双肺呼吸音粗，未闻及干湿性啰音，心率102次/分，心律齐，各瓣膜区未闻及病理性杂音，腹平软，无压痛及反跳痛，肝脾肋下未及，肠鸣音正常，移动性浊音阴性，双下肢无水肿。 入院诊断：1.右肺肿瘤(1.右肺多发转移)(2.颅脑转移) 2.阻塞性肺炎 3.支气管炎 4.肺气肿 5.肺大泡 6.高血压病 诊疗经过：入院完善检查，气管镜检查病理(右肺中间支气管管腔外肿物)恶性肿瘤，根据形态学及免疫组化将肿瘤分为两部分，大部分为肺腺癌，另一部分肿瘤细胞排列成片状，细胞呈上皮样，大小差异明显，上皮、肺腺癌、神经内分泌标…	P	P						13869543455			基于本次实验数据, 检测结果未发现以上基因突变。具体治疗方案还需根据临床医生综合判断进行制定。	阴	放疗(2)		2022-11-10 09:52:40
B202242574	女	N	59	1B	0	0	1A	19-Del	手术	腺癌	1	贴壁型占80%，乳头型占10%，腺泡型占10%	L/R	1.(左肺下叶结节)肺浸润性腺癌，高分化（贴壁型占80%，乳头型占10%，腺泡型占10%），肿物体积为1.5*1*1cm，紧邻肺脏层胸膜，但并未累及，未见典型脉管内瘤栓及神经侵犯，未见气道播散，送检肺组织切缘未见癌。 2.(右肺中叶结节)肺浸润性腺癌，高分化（贴壁型占80%，腺泡型占20%），镜下测量病变直径0.7cm，未侵及肺脏层胸膜，未见典型脉管内瘤栓及神经侵犯，未见气道播散，送检肺组织切缘未见癌。 3.(右侧7组淋巴结)淋巴结未见转移癌（0/2）。 4.(左侧5组淋巴结)淋巴结未见转移癌（0/1）。 5.(左侧7组淋巴结)淋巴结未见转移癌（0/3）。 6.(左侧9组淋巴结)淋巴结未见转移癌（0/1）。 7.(左侧10组淋巴结)淋巴结未见转移癌（0/2）。1.(左肺下叶结节)肺浸润性腺癌，高分化（贴壁型占80%，乳头型占10%，腺泡型占10%）； 免疫组化结果：CK7(+)，TTF-…	入院情况：患者尹秀平，女，59岁。因“检查发现双肺多发结节1年”于2022-11-01 10:07入院。查体：T 37℃ P 72次/分 R 18次/分 Bp126/64mmHg，胸廓对称无畸形，呼吸运动对称，叩诊清音，听诊双肺呼吸音清，未闻及干湿性啰音。心前区无异常隆起，触诊无细震颤，叩诊心界不大，听诊心率72次/分，各瓣膜听诊区未闻及病理性杂音。辅助检查：2022-10-31 胸部增强CT：左肺下叶磨玻璃结节，考虑肿瘤；肺内多发结节，右肺中叶内段磨玻璃结节灶较大，建议密切复查；右乳术后。 2022-10-31 肝胆胰脾肾彩超：肝右叶中强回声（考虑血管瘤）。 2022-10-31 心脏彩超：左室假腱索二、三尖瓣轻度返流左室收缩功能正常。 2022-10-31 肺功能：通气功能正常；MVV正常；弥散功能正常；残气功能正常。 2022-10-31 心电图：窦性心律，正常心电图。 2022-…								15553683185			基于本次实验数据, EGFR基因外显子19上发生19-Del突变，其余基因未发现突变。具体治疗方案还需根据临床医生综合判断进行制定。 备注：1、本次所检测标本为蜡块B202242574-3（左肺下叶肿物）。2、据报道, EGFR基因发生19-Del突变可能对酪氨酸激酶抑制剂（TKIs）类药物敏感。对携带EGFR 19-Del敏感突变的患者，NCCN指南优先推荐奥希替尼用于一线治疗，其他推荐中用于一线治疗的药物还包括：厄洛替尼、阿法替尼、吉非替尼、达可替尼及厄洛替尼+雷莫芦单抗；并认为在特定条件下的患者可使用厄洛替尼+贝伐珠单抗进行治疗；其中对于出现脑转移的患者，不建议使用达可替尼。	19-Del	胸外科10B		2022-11-02 16:09:32
B202242882	男	N	71	2	1	0	2	KRASExon-2	活检	腺癌			R	(右肺下叶背段亚段)活检：非小细胞癌，结合免疫组化标记，支持肺源性腺癌。 免疫组化结果：CK7(弥漫强+)，TTF-1(+)，Napsin A(+)，Ki-67(50%+)，P40(-)，SOX10(-)。	20230904放疗科门诊就诊。2017-09-19在全麻下行“胸腔镜辅助左上肺癌根治术”左肺癌根治术后5年，发现右肺下叶背段占位5天患者2月余前于我院复查时发现右肺肿瘤，CT示：支气管炎。双肺多发小结节。右肺下叶占位，符合周围肺Ca。胸部CT示：左肺术后所见。评估病情有放化疗指征，予以定位，勾画靶区：GTV为结合PET/CT及定位CT可见右肺病变及肺门、纵隔转移淋巴结，CTV为GTV外扩0.8cm及纵隔部分2区、3p区及4区、7区及肺门淋巴引流区，DT：GTV 60Gy/CTV 54GY/30f/6w；同期化疗，具体为：培美曲塞+卡铂联合卡瑞利珠单抗治疗，过程顺利。患者放疗21次因新型冠状病毒核酸检测阳性自动出院。2022-12-27再次入院后予以重新定位，勾画靶区：GTV为结合PET/CT及定位CT可见右肺病变及肺门、纵隔转移淋巴结，CTV为GTV外扩0.8cm及纵隔部分2区、3p区…								13563023953			基于本次实验数据, 检测结果发现KRAS基因Exon-2发生突变，其余基因未发现突变。具体治疗方案还需根据临床医生综合判断进行制定。 备注：1、此例KRAS基因Exon-2突变经科研试剂验证为KRAS G12C突变，仅供临床参考。2、据报道, KRAS突变可能导致肺癌患者无法从EGFR-TKI类药物如吉非替尼（Gefitinib）、厄洛替尼（Erlotinib）等的治疗中获益（PMID:18349398; PMID:16043828），在NCCN指南中也明确建议肺癌患者在使用EGFR-TKI药物前对KRAS的突变情况进行检测。目前，FDA已批准Lumakras（sotorasib）上市，用于治疗肿瘤携带KRAS G12C突变的非小细胞肺癌（NSCLC）患者。	KRASExon-2	胸外科10B		2022-11-04 11:18:43
B202148715	女	N	70	4	3	1B	4A	阴	细胞块	腺癌			R	(胸水)细胞块：查见异型细胞团，结合免疫组化标记，支持肺源性腺癌转移，请结合临床。 免疫组化结果：CK7(+)，CK20(-)，TTF-1(+)，P63(-)，Napsin A(+)，Calretinin(-)，MC(+)，CDX-2(-)，ER(-)，PR(-)，P16(+)，WT-1(-)，Pax-8(-)，P53(散在+)。	患者入院后，给予无创机械通气及对症治疗，并完善相关检查：肿瘤标记物：癌胚抗原:17.34ng/mL、糖类抗原CA15-3:38.6U/mL、糖类抗原CA-125:236.9U/mL、神经元特异性烯醇化酶测定:57.28ng/mL、细胞角质蛋白:4.05ng/ml、胃泌素释放前肽:4323.67pg/mL;下肢深静脉B超：左小腿肌间静脉血栓；并行胸腔穿刺并置管，胸水病理提示腺癌，免疫组化支持肺源性腺癌，患者家属携带病理资料上级医院会诊，亦考虑肺源性腺癌，行胸水基因检测阴性，全身转移相关检查示胸腹部强化CT+颅脑CT：多发性脑梗死。右侧顶骨局部颅骨骨质密度欠均，转移？结合临床。右肺下叶肿瘤可能性大，建议必要时结合镜检。双肺炎症，双胸腔积液、心包积液。纵隔、右肺门淋巴及肿大，考虑转移。部分颈椎及胸椎附件、右侧髂骨转移。肝右后缘稍低密度，转移？结合临床。肝囊肿。右侧附件区囊性低密度，结合超声。腹…			P	P	P			15224312220		20220223医保门诊就诊	基于本次实验数据, 检测结果未发现以上基因突变。具体治疗方案还需根据临床医生综合判断进行制定。	阴	14A RICU		2021-12-13 15:38:03
B202146857	女	Y	64	2A	3	1B	4A	19-Del	活检	腺癌			L	(左肺舌叶管口)活检：小组织多块，非小细胞癌，结合免疫组化结果，支持肺腺癌。 免疫组化结果：CK7(+)，TTF-1(+)，Napsin A(+)，CK5/6(-)，Ki-67(20%+)，P40(-)。	入院情况：患者杜海真，女，64岁。因“咳嗽2月余，加重伴气喘20天”于2021-11-27 15:14入院。入院查体：T 36.6℃ P 90次/分 R 21次/分 131/85mmHg，神志清，精神一般，口唇无紫绀，浅表淋巴结未触及肿大，胸廓无畸形，左肺呼吸音低，右肺呼吸音粗，双肺未闻及明显干湿性啰音。心律齐，各瓣膜区未闻及病理性杂音。腹部平坦，未见胃肠型及蠕动波，触软，无压痛、反跳痛，双下肢无水肿。胸部强化CT：左肺上叶占位，考虑肺Ca，左下叶结节，左侧胸腔积液，甲状腺密度不均，左侧肋骨骨折，局部密度不均。 入院诊断：1.左肺占位性质待查 2.左侧胸腔积液 3.左侧肋骨骨折 4.右膝关节术后 诊疗经过：入院后完善相关检查及检验，排除禁忌于2021-12-01行支气管镜检查：左肺主支气管中下段前内侧壁粘膜红肿，荧光镜下弱阳性，左上叶管口粘膜浸润充血水肿，荧光镜阳性。左肺舌叶管口可见新生…				P	P			15275668337	活	20230825呼吸门诊: 患者 2 年前在我院诊断肺恶性肿瘤，并住院治疗，口服吉 非替尼维持治疗，目前 T790 突变，更换奥西替尼。目前遵医嘱来 院复查。	基于本次实验数据, EGFR基因外显子19上发生19-Del突变，其余基因未发现突变。具体治疗方案还需根据临床医生综合判断进行制定。	19-Del	呼吸与危重症医学科14A		2021-11-30 15:49:06
B202138102	女	N	65	4	3	1C	4B	19-Del	细胞块	腺癌			R	(胸水 细胞块)查见异型细胞，符合腺癌，结合免疫组化，提示肺来源。 免疫组化结果：CR(-)，CK20(-)，CK7(+)，CDX-2(-)，MC(-)，Napsin A(+)，TTF-1(+)，Villin(-)。	入院情况：患者高秀云，女，65岁。因“咳嗽、咳痰半月余，活动后胸闷、憋喘4天”于2021-09-24 17:33入院。 查体：T 36.6℃ P 101次/分 R 22次/分 Bp161/79mmHg；神志清，精神可。颈部浅表淋巴结未触及肿大，颈静脉无怒张，右肺呼吸音减低，左下肺可闻及少量湿啰音，无明显干啰音及胸膜摩擦音；心率101次/分，心音低钝，律齐，各瓣膜听诊区未闻及明显杂音。腹软，无压痛、反跳痛，肝脾肋下未及。双下肢无水肿。辅助检查： 2021-09-23（外院）胸部CT：双肺感染性病变，右肺肺不张，右侧胸膜增厚，右侧胸腔积液； 2021-09-24（我院）新冠病毒核酸检测阴性。 入院诊断：1.胸腔积液性质待查 2.肺部感染 3.右肺不张 4.冠心病 诊疗经过：入院后完善相关辅助检查，心电图：1.窦性心律，2.ST-T改变；心脏彩超：三尖瓣轻度返流、左室收缩功能正常、左室充盈不良…	P			P	P			18864418801		未复诊	基于本次实验数据, EGFR基因外显子19上发生19-Del突变，其余基因未发现突变。具体治疗方案还需根据临床医生综合判断进行制定。	19-Del	呼吸与危重症医学科14B		2021-09-25 11:24:53
B202241554	女	N	64	2	3	1c	4b	19-Del	活检	腺癌			L	(左上固有支GS)活检:非小细胞癌,免疫组化结果：CK7(+)，TTF-1(+)，Napsin A(+)，Ki-67(热区30%+)，P40(-)，支持肺腺癌。 检测结果：PD-L1阴性表达，TPS值为0%。	20230904肿瘤科门诊就诊。入院情况：患者吴玉玲，女，65岁。因“肺癌诊疗史8月余，续行治疗”于2023-06-20 09:25入院。查体：T 36.2℃ P 86次/分 R 22次/分 Bp122/76mmHg。神志清，精神可，浅表淋巴结未触及肿大，双肺呼吸音粗，未闻及明显干湿啰音。心律齐，各瓣膜区未闻及病理性杂音。腹软，无压痛及反跳痛，肝肾区无叩击痛，Murphy征阴性，双下肢无水肿。 入院诊断：1.左肺腺癌(cT2N3M1，IV期)(1.颅脑多发转移)(2.双侧颈部淋巴结转移)(3.骨多发转移(1.颅骨、胸骨、肋骨、脊柱、骨盆及右侧肱骨转移)) 2.癌性淋巴管炎 3.双肺结节 4.药物性肝损伤 5.胸腔积液 6.右肾上腺结节 诊疗经过：完善检查，胸腹强化CT：左肺上叶肿瘤并癌性淋巴管炎复查所见。双肺多发结节，建议复查。胸椎及双侧肋骨骨质密度不均。肝囊肿。颅脑强化MRI：脑内多发…		P		P				13914773294			基于本次实验数据, EGFR基因外显子19上发生19-Del突变，其余基因未发现突变。具体治疗方案还需根据临床医生综合判断进行制定。 备注：据报道, EGFR基因发生19-Del突变可能对酪氨酸激酶抑制剂（TKIs）类药物敏感。对携带EGFR 19-Del敏感突变的患者，NCCN指南优先推荐奥希替尼用于一线治疗，其他推荐中用于一线治疗的药物还包括：厄洛替尼、阿法替尼、吉非替尼、达可替尼及厄洛替尼+雷莫芦单抗；并认为在特定条件下的患者可使用厄洛替尼+贝伐珠单抗进行治疗；其中对于出现脑转移的患者，不建议使用达可替尼。	19-Del	综合治疗(2)		2022-10-25 11:36:34
B202241420	女	N	48	4	3	1	4	19-Del	淋巴结穿刺	腺癌			L	(双侧锁骨上淋巴结)细胞块：送检组织内可见异型细胞团，结合免疫组化标记，支持肺腺癌。 免疫组化结果：CK7(+)，TTF-1(+)，Napsin A(+)，CK20(-)，Villin(-)，CDX-2(-)。	20230906门诊化疗。主诉：发现肺占位1年余，确诊肺癌半年余。 现病史：患者1年余前(2022-04-20)于聊城市东昌府区中医院查体行胸部CT示左肺下叶病变，考虑占位，右肺结节；当时未在意，1月余前患者无明显诱因出现右侧腹股沟处疼痛，呈阵发性钝痛，伴右下肢麻木不适，自行口服止痛药物治疗(具体不详)后，疼痛减轻，近4-5天出现腰背部疼痛，活动后加重，2022-10-18于聊城市中医医院行胸腰椎CT示多发骨转移瘤，考虑T7、T8椎体病理性骨折，L4/5间盘突出、腰椎轻度骨质增生、左肺下叶占位、双肺多发转移，2022-10-19于我院门诊完善全身PET/CT示左肺下叶肺癌并颈部、纵隔多发淋巴结转移、双肺多发转移、多发骨转移(脊柱、肩胛骨、肱骨、胸骨、锁骨、肋骨、骨盆、股骨)、左侧胸膜局部增厚，心包少量积液；子宫不规则增大，考虑子宫肌瘤，脊柱退行性变，脑PET/CT未见明显异常。为进一步治…	P	P	P	P				15969629752			基于本次实验数据, EGFR基因外显子19上发生19-Del突变，其余基因未发现突变。具体治疗方案还需根据临床医生综合判断进行制定。 备注：据报道, EGFR基因发生19-Del突变可能对酪氨酸激酶抑制剂（TKIs）类药物敏感。对携带EGFR 19-Del敏感突变的患者，NCCN指南优先推荐奥希替尼用于一线治疗，其他推荐中用于一线治疗的药物还包括：厄洛替尼、阿法替尼、吉非替尼、达可替尼及厄洛替尼+雷莫芦单抗；并认为在特定条件下的患者可使用厄洛替尼+贝伐珠单抗进行治疗；其中对于出现脑转移的患者，不建议使用达可替尼。	19-Del	综合治疗(2)		2022-10-24 14:35:06
B202137256	女	N	32			1C	4B	19-Del/T790M	淋巴结穿刺	腺癌			L	(右腋窝淋巴结穿刺物)穿刺：腺癌，请结合临床以胸腔穿刺置管引流术及胸腔镜手术，(壁层胸膜、 膈胸膜结节)活检：结合免疫组化结果，支持肺腺癌。免疫组化结果：CK7(+)，TTF-1(+)，NapsinA(+ )，P63(少量细胞+)，Ki-67(30%+)，CK20(-)，Villin(-)，ER(-)，PR(-)，HER-2(0)，GATA-3(-)，CR( 少量细胞+)，MC(-)	现病史：患者 2 年前因“咳嗽 2 月余，胸痛 1 月余”就诊于我院呼吸科，肺癌标记物：糖类抗原 125:49.4U/mL、癌胚抗原:16.42ng/mL、细胞角质蛋白:3.83ng/mL。CT 示：支气管炎、左侧胸腔积液、 左肺膨胀不全、右肺结节、左侧腋窝淋巴结肿大。予以胸腔穿刺置管引流术及胸腔镜手术，(壁层胸膜、 膈胸膜结节)活检：结合免疫组化结果，支持肺腺癌。免疫组化结果：CK7(+)，TTF-1(+)，NapsinA(+ )，P63(少量细胞+)，Ki-67(30%+)，CK20(-)，Villin(-)，ER(-)，PR(-)，HER-2(0)，GATA-3(-)，CR( 少量细胞+)，MC(-)。肺癌 9 基因检测结果：EGFR 基因：Exon-19 突变型。口服吉非替尼靶向治疗。 期间定期复查，病情稳定。于 2021-09-15 因“胸痛 1 周”入院。于 2021-09-…			P	P	P			18263520273	活	20230714末次入院	基于本次实验数据, EGFR基因外显子19上发生19-Del和外显子20上发生T790M突变，其余基因未发现突变。具体治疗方案还需根据临床医生综合判断进行制定。	19-Del/T790M	综合治疗(1)		2021-09-17 10:02:10
B202239132	男		79	2	2	1	4	阴	活检	腺癌	3	低分化腺癌，实体型	L	(左肺病变)活检：小组织3条，低分化癌，结合免疫组化标记，考虑低分化腺癌，实体型，建议分子检测以指导治疗。 免疫组化结果：CK7(+)，TTF-1(-)，P40(-)，CgA(-)，Syn(-)，Ki-67（MIB-1）(70%+)，CD56(部分+)，CK5/6(-)。	入院情况：患者孙德庆，男，79岁。因“上腹部疼痛不适半月”于2022-10-06 09:13入院。查体：T 36.5℃ P 76次/分 R 18次/分 Bp130/79mmHg；神志清，精神尚可，颈部淋巴结未触及肿大。双肺叩诊音清，听诊双肺呼吸音粗，未闻及干湿性啰音及胸膜摩擦音。心律齐，各瓣膜听诊区未闻及病理性杂音。腹软，未见胃肠型、蠕动波。腹肌软，无压痛、反跳痛，肝、脾肋下未及。移动性浊音（-），肠鸣音正常。双下肢水肿。 入院诊断：1.左肺癌并淋巴结、肝转移？ 2.冠心病支架术后 诊疗经过：患者入院后入住肿瘤科，完善相关辅助检查，肌钙蛋白I:0.0198ng/mL；肿瘤标记物示糖类抗原CA-125:253.6U/mL，细胞角质蛋白:8.31ng/ml；大便潜血:阳性；血常规、出凝血机制、病毒筛查、小便未见明显异常。颅脑强化MR示脑内多发梗死灶；脑白质变性；脑萎缩改变；部分空蝶鞍；副鼻窦…			P					15965232087		未复诊	基于本次实验数据, 检测结果未发现以上基因突变。具体治疗方案还需根据临床医生综合判断进行制定。	阴	综合治疗(1)		2022-10-08 10:14:44
B202239967	女	N	83	2a	0	1c	4b	L858R	活检	腺癌			L	(左肺占位)活检：小组织3块，腺癌。	入院情况：患者夏桂英，女，83岁。因“头晕1月余，呕吐10余天”于2022-10-06 09:44入院。查体：T 36.3℃ P 84次/分 R 21次/分 Bp133/79mmHg NRS 3分；神志清，精神差，消瘦体型，双侧颈部、锁骨上未触及明显肿大淋巴结，双肺呼吸音粗，未闻及明显干湿啰音及胸膜摩擦音，心律齐，各瓣膜听诊区未闻及病理性杂音。腹平软，无压痛、反跳痛，肝脾肋下未及。双下肢无水肿。 入院诊断：1.左肺占位待查 2.脑转移？ 3.低钾血症 4.冠心病 5.脑血管病 诊疗经过：患者入院前于门诊行血常规：白细胞:11.15×10^9/L，血红蛋白:127g/L，血小板:261×10^9/L，中性粒细胞计数:7.24×10^9/L；肝肾功：白蛋白:39g/L，钾:2.88mmol/L，钠:136.8mmol/L；出凝血机制：D-二聚体:15.27mg/L(FEU)，纤维蛋白(原)降…		P		P				19963826278		未复诊	基于本次实验数据, EGFR基因外显子21上发生L858R突变，其余基因未发现突变。 据报道, EGFR基因发生L858R突变可能对酪氨酸激酶抑制剂（TKIs）类药物敏感。对携带EGFR L858R敏感突变的患者，NCCN指南优先推荐奥希替尼用于一线治疗，其他推荐中用于一线治疗的药物还包括：厄洛替尼、阿法替尼、吉非替尼、达可替尼及厄洛替尼+雷莫芦单抗；并认为在特定条件下的患者可使用厄洛替尼+贝伐珠单抗进行治疗；其中对于出现脑转移的患者，不建议使用达可替尼。	L858R	综合治疗(2)		2022-10-13 09:35:46
B202134426	女	Y	66	2B	2	1C	4B	ALK	淋巴结穿刺	腺癌			R	(11R淋巴结TBNA穿刺)免疫组化结果支持肺源性腺癌淋巴结转移。 免疫组化结果：CK7(+)，TTF-1(+)，Napsin A(+)，CK5/6(-)，P63(+)，Ki-67(10%+)，P40(-)。	入院情况：患者董秀玲，女，66岁。因“恶心、呕吐半月”于2021-08-23 00:04入院。查体：T 36.2℃ P 94次/分 R 22次/分 Bp142/96mmHg，神志清，精神可，口唇无紫绀，浅表淋巴结未触及肿大，左肺呼吸音粗糙，右肺呼吸音低，未闻及明显干湿性啰音，未闻及胸膜摩擦音。心率94次/分，律齐，各瓣膜听诊区未闻及病理性杂音。腹软，全腹无压痛、反跳痛，双下肢无水肿。2021-08-22（我院）胸部CT：右肺下叶占位，癌性淋巴管炎？纵隔、肺门淋巴结肿大。（自阅片）。腹部CT：结果未回。 2021-08-22（我院）新型冠状病毒核酸检测:阴性。 2021-08-22（我院）血液分析+CRP：白细胞:5.65×10^9/L，红细胞:4.19×10^12/L，血红蛋白:126g/L，血小板:356×10^9/L，淋巴细胞百分比:16.8%，淋巴细胞计数:0.95×10^9/L，…		P		P	P	肾上腺		13370955414		20230427呼吸科复诊	基于本次实验数据, 检测结果发现ALK基因发生融合突变，其余基因未发现突变。具体治疗方案还需根据临床医生综合判断进行制定。	ALK	呼吸与危重症医学科14B		2021-08-27 15:55:20
B202238236	男	Y	65			1c	4b	KRAS G12C	穿刺	腺癌			R	(右肺组织)穿刺：非小细胞癌，免疫组化标记支持腺癌。 免疫组化结果：CK7(+)，TTF-1(+)，Napsin A(+)，Ki-67(+20%)，P40(-)，Ki-67（MIB-1）(+20%)，P63(-)。	吸烟史40余年，40-60支/天，否认大量饮酒史。入院情况：患者张振河，男，65岁。因“气短3月余，发现肺占位3天”于2022-09-25 10:02入院。查体：T 36.7℃ P 93次/分 R 20次/分 Bp158/94mmHg；查体：神志清，精神可，左颈部可触及黄豆大小单个淋巴结，移动度可，无压痛。右肺呼吸音低，未闻及明显干湿性啰音及胸膜摩擦音。心律齐，心音可，各瓣膜听诊区未闻及病理性杂音及心包摩擦音。腹部平坦，脐下及左下腹可见纵行陈旧性手术瘢痕，无压痛、反跳痛，肝脾肋下未触及，双下肢无水肿。辅助检查：2022-09-22（聊城市第五人民医院）肺部增强CT：1.符合右肺上叶肺癌并阻塞性肺炎CT表现，双肺多发肺转移，纵膈及右肺门多发淋巴转移，包绕右肺动、静脉致其狭窄闭塞，建议镜检。2.右侧胸腔积液，部分包裹；3.主动脉、冠状动脉粥样硬化；4.肝内多发低密度灶，考虑多发肝囊肿，部分病…		P		P				15966211033		未复诊	基于本次实验数据, 检测结果发现KRAS基因Exon-2发生突变，经验证为KRAS G12C突变，其余基因未发现突变。据报道, KRAS突变可能导致肺癌患者无法从EGFR-TKI类药物如吉非替尼（Gefitinib）、厄洛替尼（Erlotinib）等的治疗中获益（PMID:18349398; PMID:16043828）。目前，FDA已批准Lumakras（sotorasib）上市，用于治疗肿瘤携带KRAS G12C突变的非小细胞肺癌（NSCLC）患者。	KRAS G12C	全科医学科病房		2022-09-28 11:54:08
B202238515	男	Y	49			1c	4b	L858R	活检	腺癌			R	(右肺上叶后段)活检：腺癌。 免疫组化结果：TTF-1(+)，Napsin A(+)。	20230907复诊。吸烟、饮酒史30年，入院情况：患者陈长青，男，49岁。因“腰部及左膝关节疼痛1月余，发现肺占位10天”于2022-09-29 08:33入院。查体：T 36.7℃ P 87次/分 R 23次/分 Bp133/87mmHg；神志清，精神尚可，双侧颈部、锁骨上未及肿大淋巴结。双肺呼吸音低，未闻及明显干湿性啰音。心律规整，各瓣膜听诊区未闻及病理性杂音。腹部平软，无压痛、反跳痛，肝脾肋下未及，肝肾区无叩痛，移动性浊音阴性。双下肢无水肿。 入院诊断：右肺占位 肺癌？(1.骨转移) 诊疗经过：入院后进一步完善相关辅助检查，09-29颅脑MRI：颅内多发异常信号，结合病史考虑转移，建议随诊；少许点状缺血灶；右侧小脑半球异常信号，考虑血管畸形。09-29胸腹部强化CT：右肺上叶肿瘤并纵隔淋巴结转移。多发骨质破坏，考虑转移；肝脏转移瘤；肝囊肿。(左股骨远端穿刺活检物)骨组织内查见转移…		P	P	P				13562047017			基于本次实验数据, EGFR基因外显子21上发生L858R突变，其余基因未发现突变。据报道, EGFR基因发生L858R突变可能对酪氨酸激酶抑制剂（TKIs）类药物敏感。FDA/NMPA已经批准奥希替尼（Osimertinib）、吉非替尼（Gefitinib）、阿法替尼（Afatinib）、厄洛替尼（Erlotinib）、达可替尼（Dacomitinib）、埃克替尼（Icotinib）等用于EGFR突变的肺癌患者的治疗。另外，对携带EGFR L858R敏感突变的患者，NCCN指南优先推荐奥希替尼用于一线治疗，其他推荐中用于一线治疗的药物还包括：厄洛替尼、阿法替尼、吉非替尼、达可替尼及厄洛替尼+雷莫芦单抗；并认为在特定条件下的患者可使用厄洛替尼+贝伐珠单抗进行治疗；其中对于出现脑转移的患者，不建议使用达可替尼。	L858R	综合治疗(1)		2022-09-30 10:47:43
B202129508	男	Y	78			1B	4A	L858R	细胞块	腺癌			R	(胸水)细胞块：腺癌，请结合临床。	吸烟45余年，1包/天，无饮酒史。患者于2021-07-26 因“咳嗽、咳痰、颈部淋巴结肿大2月余，胸闷、憋喘进行性加重10天”于我科住院治疗，颈部淋巴结病理诊断提示：双侧颈部淋巴结找到癌细胞，倾向腺癌；给予胸水引流、祛痰等对症治疗，患者病情好转出院。出院诊断：1.原发性支气管肺癌（右侧腺癌）（1.并胸膜、纵隔淋巴结、骨转移）2.肺不张3.肺结节4.冠心病。出院后规律口服阿法替尼治疗，未规律治疗、复查，效果不详。2月余前因“右侧胸痛”就诊于我院，除外禁忌后分别于2022-04-25、2022-05-29给予唑唻磷酸抑制骨转移治疗，并于2022-07-04给予锶89治疗骨转移，过程顺利，末次出院时间为2022-07-05。出院后继续应用靶向治疗肺癌，平素及存在活动后胸闷、气短，伴纳差、乏力，偶伴咳嗽，无咳痰，近1月自觉胸闷、气喘较前加重，复查胸部CT示右侧胸腔积液较前变化不明，未予特殊处理…				P	P			13562068848	活	20230815呼吸科门诊复诊	基于本次实验数据, EGFR基因外显子21上发生L858R突变，其余基因未发现突变。具体治疗方案还需根据临床医生综合判断进行制定。	L858R	呼吸与危重症医学科14B		2021-07-27 15:59:58
B202126785	女	N	73			1B	4A	L858R	细胞块	腺癌			R	(胸水)细胞块：符合腺癌，结合免疫组化表达，结果支持肺源性腺癌转移，请结合临床及其它检查。 免疫组化结果：CK7(+)，CK20(少量+)，Villin(-)，TTF-1(+)，Napsin A(+)，CR(-)，Pax-8(-)，GATA-3(-)，Mammaglobin(-)，WT-1(-)。	诊为“1.原发性支气管肺癌（右腺癌）(1.颅骨转移)(2.纵隔淋巴结转移)(3.胸膜转移）2.肺栓塞（左）3.双下肢深静脉血栓 4.心功能不全 5.低蛋白血症 6.冠心病 7.高血压病 8.2型糖尿病”，给予抗感染、利尿、降糖、抗凝等对症治疗，同时予以唑来膦酸抑制骨转移、奥希替尼靶向抗肿瘤治疗，症状好转出院。5天前患者无明显诱因再次出现胸闷、喘憋，活动后及左侧卧位时加重，略感右侧胸痛，伴干咳，无明显咳痰，伴腹胀不适，无发热，无咯血，无夜间阵发性呼吸困难，无恶心、呕吐，今为求进一步系统诊治来我院就诊，完善腹部超声、胸部CT，后以“胸闷待查”收入我科病房。20210819诊疗经过：患者入院后完善相关辅助检查：病毒筛查未见异常；肺癌标记：癌胚抗原:13.05ng/mL，糖类抗原CA-125:106.7U/mL，神经元特异性烯醇化酶测定:59.3ng/mL，细胞角质蛋白:17.56ng/ml；给…				P	P			13734463379		未复诊	基于本次实验数据, EGFR基因外显子21上发生L858R突变，其余基因未发现突变。具体治疗方案还需根据临床医生综合判断进行制定。	L858R	呼吸与危重症医学科14A		2021-07-11 13:40:13
B202236667	男	Y	67	2B	2	0	3A	阴	活检	鳞癌			L	(左肺下叶新生物)活检：非小细胞癌，符合鳞状细胞癌。	吸烟30余年，约8支/天，偶尔饮酒，入院情况：患者李桂臣，男，68岁。因“肺癌诊疗史2月，续行治疗”于2022-11-09 14:38入院。查体：T 36.7℃ P 78次/分 R 22次/分 Bp126/78mmHg；神志清，精神可，左侧颈根部可触及一花生米大小质硬淋巴结，轻触痛，右侧颈部、锁骨上未触及明显肿大淋巴结，双肺呼吸音粗，未闻及明显干湿啰音及胸膜摩擦音，心律齐，各瓣膜听诊区未闻及病理性杂音。腹平软，无压痛、反跳痛，肝脾肋下未及。双下肢无水肿。 入院诊断：1.左肺鳞癌cT2bN2M0 IIIA期(1.肺门淋巴结转移)(2.纵隔淋巴结转移)(3.阻塞性肺炎) 2.慢性胃炎 3.高血压 诊疗经过：入院后完善相关检查，血常规：白细胞计数:3.58×10^9/L、红细胞计数:3.58×10^12/L、血红蛋白:114g/L、血小板计数:121×10^9/L、中性粒细胞计数:1.71×1…								18363570683		未复诊	基于本次实验数据, 检测结果未发现以上基因突变。具体治疗方案还需根据临床医生综合判断进行制定。	阴	呼吸与危重症医学科14B		2022-09-16 16:38:43
B202236215	女	N	70	2A	2	1B	4A	L858R	穿刺	腺癌			L	(左肺占位)穿刺：腺癌。 免疫组化结果：CK7(+)，TTF-1(+)，Napsin A(+)，Ki-67(30%+)，P40(-)。	入院情况：患者位秀萍，女，70岁。因“胸痛半月余”于2022-09-08 15:18入院。查体：神志清，精神可，颈部、锁骨上淋巴结未触及肿大。胸部及双侧肋骨轻压痛。双肺听诊呼吸音略低，双肺均未闻及明显干湿性啰音。心率87次/分，律齐，各瓣膜听诊区未闻及病理性杂音。腹部平软，未触及包块，轻压痛，无反跳痛，肝脾肋下未及，双肾区无叩击痛，移动性浊音阴性。双下肢无水肿。 入院诊断：1.左侧周围型肺癌(1.纵膈淋巴结转移)(2.多发骨转移)(3.肺门淋巴结转移) 2.冠心病 3.腰椎间盘突出症 诊疗经过：患者入院后完善相关检查，血常规、肝肾功心肌酶、TNI、病毒筛查未见明显异常。促甲状腺素:6.073mIU/L。出凝血机制示：纤维蛋白原:6.04g/L，D-二聚体:2.07mg/L(FEU)，纤维蛋白(原)降解产物:6.92mg/L。肺癌标记示：癌胚抗原:196.08ng/mL，糖类抗原CA-12…		P		P				15562851586		未复诊	基于本次实验数据, EGFR基因外显子21上发生L858R突变，其余基因未发现突变。具体治疗方案还需根据临床医生综合判断进行制定。 备注：据报道, EGFR基因发生L858R突变可能对酪氨酸激酶抑制剂（TKIs）类药物敏感。FDA/NMPA已经批准奥希替尼（Osimertinib）、吉非替尼（Gefitinib）、阿法替尼（Afatinib）、厄洛替尼（Erlotinib）、达可替尼（Dacomitinib）、埃克替尼（Icotinib）等用于EGFR突变的肺癌患者的治疗。	L858R	综合治疗(1)		2022-09-14 11:12:31
B202236669	男	Y	73	2	2	0	3a	L858R	活检	腺癌			L	(左肺下叶外、后基底段)活检：非小细胞癌，倾向腺癌， 免疫组化结果：TTF-1(+)，Napsin A(部分+)，支持肺腺癌。	20230328复诊，吸烟50年余，日均5支/天，偶有饮酒.入院情况：患者荆成印，男，73岁。因“查体发现左肺占位3天”于2022-09-15 08:44入院。查体：T 36.2℃ P 69次/分 R 16次/分 Bp144/77mmHg，气管居中，胸廓无畸形，双肺呼吸音稍粗，未闻及明显干湿性啰音，心前区无异常隆起，心律齐，各瓣膜听诊区未闻及病理性杂音，腹平坦，柔软，无压痛、反跳痛，肝脾肋下未触及，Murphy征阴性，移动性浊音阴性，肝区无叩痛，肠鸣音4次/分。2022-09-14 胸部CT平扫+增强（外院）：1.左肺下叶占位性病变并左肺门及纵膈淋巴结肿大，符合肺CaCT表现。 2022-09-14 新冠核酸检测：阴性。 入院诊断：1.肺占位 2.高血压 3.冠心病 诊疗经过：入院后行胸部+上腹部增强CT：多发腔隙性脑梗死。左肺下叶占位，肿瘤可能大。纵隔、左肺门增大淋巴结。支气管炎、肺气…								13562035679			基于本次实验数据, EGFR基因外显子21上发生L858R突变，其余基因未发现突变。具体治疗方案还需根据临床医生综合判断进行制定。 备注：据报道, EGFR基因发生L858R突变可能对酪氨酸激酶抑制剂（TKIs）类药物敏感。FDA/NMPA已经批准奥希替尼（Osimertinib）、吉非替尼（Gefitinib）、阿法替尼（Afatinib）、厄洛替尼（Erlotinib）、达可替尼（Dacomitinib）、埃克替尼（Icotinib）等用于EGFR突变的肺癌患者的治疗。	L858R	胸外科10B		2022-09-16 16:39:31
B202125877	女	N	49	2A	2	1C	4B	阴	活检	腺癌			L	(左肺下叶背段亚段)免疫组化结果：CK7(+)，TTF-1(+)，Napsin A(+)，CK5/6(-)，P63(-)，Ki-67(+40%)，P40(-)，结果支持肺腺癌，建议行基因检测以指导靶向药物治疗。	患者1年前因“胸闷伴咳嗽半年余，发现肺占位1天”于2021-7-2首次入住我科，行颅脑MRI示颅脑转移瘤。腹部CT示：左肺下叶占位，左侧胸腔积液。ECT无明显异常。2021-07-06行支气管镜检查，病理及免疫组化支持肺腺癌。肺癌9基因均为野生型。确诊为：左肺腺癌（cT2aN2M1c IVB期）(1.脑转移)(2.左侧胸膜转移)(3.胸腔积液)。于2021-07-16始行培美曲塞+卡铂联合卡瑞利珠单抗治疗6周期，2、4、6周期疗效PR。2021年12月至2022年6月行培美曲塞+卡瑞利珠单抗/Q3W维持治疗7周期。期间2022-02-07颅脑MRI强化示：颅脑多发转移瘤病变进展，行全脑放疗1周期。2022年4月疗效评价：SD。2022年5月疗效：SD，腰骶椎局部进展。于2022-6-8行腰1及骶2转移病灶的姑息放疗1疗程，治疗结束于2022-6-24出院。出院后患者仍有右肩部、后背疼痛，…		P		P	P			13646381878	死	死亡时间？	基于本次实验数据, 检测结果未发现以上基因突变。具体治疗方案还需根据临床医生综合判断进行制定。	阴	综合治疗(1)		2021-07-06 16:06:02
B202235024	男	Y	67			1a	3B	G719X	活检	腺癌			R	(右肺占位)活检：非小细胞癌，倾向腺癌，(右肺占位)活检：免疫组化结果：CK7(+)，TTF-1(+)，Napsin A(+)，Ki-67(40%+)，P40(-)，结果支持肺腺癌。	20230502中医科复诊吸烟40年，约20支/日。少量饮酒史；父亲因肺癌去世多年，母已故。1兄因肺癌去世多年，否认家族中遗传病及传染病病史。入院情况：患者赵丙章，男，67岁。因“咳嗽、咳痰、发现肺占位1月余”于2022-09-02 15:24入院。T 36.8℃ P 82次/分 R 20次/分 Bp125/70mmHg神志清，精神可，浅表淋巴结未触及肿大，双肺呼吸音粗，未闻及明显干湿性啰音及胸膜摩擦音。心率82次/分，律齐，各瓣膜听诊区未闻及杂音及心包摩擦音。腹软，无压痛、反跳痛。双下肢无水肿。 入院诊断：1.肺恶性肿瘤 2.纵隔淋巴结转移 3.肺部感染 4.脑梗死 诊疗经过：患者入院后，完善辅助检查，2022.09.03行经皮穿刺活检术，病理提示腺癌，抗肿瘤及对症支持治疗，病情好转出院。 出院诊断：1.肺恶性肿瘤 2.纵隔淋巴结转移 3.肺部感染 4.脑梗死 出院情况：神志清，精神可…							Y	15863553779			基于本次实验数据, EGFR基因外显子18上发生G719X突变，其余基因未发现突变。具体治疗方案还需根据临床医生综合判断进行制定。 备注： 据报道, 对携带EGFR G719X敏感突变的患者，NCCN指南优先推荐奥希替尼用于一线治疗，其他推荐中用于一线治疗的药物还包括：厄洛替尼、阿法替尼、吉非替尼、达可替尼及厄洛替尼+雷莫芦单抗；并认为在特定条件下的患者可使用厄洛替尼+贝伐珠单抗进行治疗；其中对于出现脑转移的患者，不建议使用达可替尼。	G719X	介入科		2022-09-03 09:43:18
B202234958	女	N	55	4	2	1	4	L858R	活检	腺癌			R	(右肺中叶内侧段内侧亚段)活检：小组织5块，送检少量肺组织，间质内可见少量异型细胞，结合免疫组化结果，支持肺腺癌。 免疫组化结果：TTF-1(+)，Napsin A(+)，P40(-)，P63(-)。	20230906呼吸科门诊取奥西替尼。入院情况：患者岳巧义，女，55岁。因“咳嗽2月余”于2022-09-01 16:22入院。查体：T 36.6℃ P 87次/分 R 22次/分 Bp111/69mmHg，神志清，精神可，未触及明显肿大淋巴结，口唇无紫绀，胸廓无畸形，右肺呼吸音低，未闻及明显干湿性啰音及胸膜摩擦音，心音可，律齐，各瓣膜听诊区未闻及杂音及额外心音。腹软，无压痛及反跳痛，双下肢无水肿。辅助检查：胸片：双肺小结节，右肺片状模糊影，考虑炎症。肺功能：轻度阻塞性通气功能障碍。胸部CT：支气管炎，右肺上叶条状高密度。右肺肿瘤，建议进一步检查。双肺多发结节，小叶间隔增厚，符合转移，结合临床；右侧胸膜增厚。新型冠状病毒核酸检测：阴性。 入院诊断：1.肺占位性质待查(1.肺癌？) 2.肺结节 3.过敏性哮喘 诊疗经过：患者入院后完善相关辅助检查：肺癌标记六项：癌胚抗原:43.86ng/m…	P			P				18201526542			基于本次实验数据, EGFR基因外显子21上发生L858R突变，其余基因未发现突变。具体治疗方案还需根据临床医生综合判断进行制定。 备注： 据报道, EGFR基因发生L858R突变可能对酪氨酸激酶抑制剂（TKIs）类药物敏感。FDA/NMPA已经批准奥希替尼（Osimertinib）、吉非替尼（Gefitinib）、阿法替尼（Afatinib）、厄洛替尼（Erlotinib）、达可替尼（Dacomitinib）、埃克替尼（Icotinib）等用于EGFR突变的肺癌患者的治疗。	L858R	呼吸与危重症医学科14B		2022-09-02 16:00:09
B202235182	女	N	52	4	X	1C	4B	L858R	穿刺	腺癌			R	(肺组织)穿刺：非小细胞癌，符合腺癌。	20230508复诊。隋振忠副主任医师：1.结合患者病史、影像学检查、病理学检查，目前诊断为：患者复查胸部CT示:1.右肺腺癌（cT4NxM1c IVb期）（1.脑转移 2.肝脏转移 3.骨转移）。2.患者存在骨转移，行唑来磷酸抑制骨转移治疗。3.患者颅脑转移灶存在症状，先予以定位，行SRS（立体定向放射外科治疗），GTV为定位CT可见颅脑转移灶，剂量DT24Gy/3f。4.根据肿瘤科会诊意见，下一步行奥西替尼靶向药物治疗，同时唑来磷酸抑制骨转移治疗。		P	P	P				13020758046			基于本次实验数据, EGFR基因外显子21上发生L858R突变，其余基因未发现突变。具体治疗方案还需根据临床医生综合判断进行制定。 据报道, EGFR基因发生L858R突变可能对酪氨酸激酶抑制剂（TKIs）类药物敏感。FDA/NMPA已经批准奥希替尼（Osimertinib）、吉非替尼（Gefitinib）、阿法替尼（Afatinib）、厄洛替尼（Erlotinib）、达可替尼（Dacomitinib）、埃克替尼（Icotinib）等用于EGFR突变的肺癌患者的治疗。	L858R	放疗(1)		2022-09-05 11:04:00
B202234963	男	Y	74	4	0	1	4	L858R	活检	腺癌			L	(左肺舌叶)活检：小组织多块，送检肺组织间质内少量异型细胞，免疫组化结果支持肺腺癌。 免疫组化结果：TTF-1(+)，Napsin A(+)，P40(-)，P63(少量细胞+)，CK7(+)。	长期吸烟史约30余年，具体不详，无饮酒史，20221001死亡。20220903今日联合吉非替尼靶向药物治疗，予明日出院。入院情况：患者周道成，男，74岁。因“肺癌诊疗史1月余，胸闷加重1天。”于2022-09-2515:17 入院。查体：T 36.2℃ P 122次/分 R 24次/分 Bp 158/100mmHg；神志清，精神差，右髋部见皮肤破溃，面积4cm×5cm，左髋部见皮肤破溃，面积2cm×4cm，骶尾部见皮肤红肿，面积6cm×6cm。双侧颈部及锁骨上区未触及明显肿大淋巴结，双肺呼吸音粗，未闻及明显干湿性啰音。心律规整，各瓣膜听诊区未闻及病理性杂音。腹软，无明显压痛及反跳痛，肝肾区无叩痛，Murphy征阴性，移动性浊音阴性，双下肢无明显水肿。 入院诊断：1.左肺腺癌（cT4N0M1 IV期）(1.双肺转移)(2.多发骨转移) 2.心律失常(1.室上性心动过速) 3.肝功能不全 …	P			P				13869538353			基于本次实验数据, EGFR基因外显子21上发生L858R突变，其余基因未发现突变。具体治疗方案还需根据临床医生综合判断进行制定。 据报道, EGFR基因发生L858R突变可能对酪氨酸激酶抑制剂（TKIs）类药物敏感。FDA/NMPA已经批准奥希替尼（Osimertinib）、吉非替尼（Gefitinib）、阿法替尼（Afatinib）、厄洛替尼（Erlotinib）、达可替尼（Dacomitinib）、埃克替尼（Icotinib）等用于EGFR突变的肺癌患者的治疗。	L858R	综合治疗(2)		2022-09-02 16:03:21
B202235469	男	Y	78	2b	3	1	4	ALK	穿刺	黏液腺癌			R	(右肺)穿刺：浸润性腺癌，可见少量粘液腺癌成分。	20230916肿瘤科门诊复诊。自诉吸烟史30年余，约20支/天，饮酒史30年余，约200g/天。现已戒烟酒。入院情况：患者唐丙申，男，78岁。因“咳嗽、咳痰伴憋喘1月余”于2022-09-05 08:59入院。查体：T 36.4℃ P 76次/分 R 19次/分 Bp133/80mmHg；神志清，精神可，颈部、锁骨上淋巴结未触及肿大。右肺听诊呼吸音略低，双肺均未闻及明显干湿性啰音。心率76次/分，律齐，各瓣膜听诊区未闻及病理性杂音。腹部平软，未触及包块，无压痛及反跳痛，肝脾肋下未及，双肾区无叩击痛，移动性浊音阴性。双下肢无水肿。 入院诊断：1.右肺占位性病变待查(1.纵隔淋巴结转移) 2.双肺炎症 3.支气管炎 4.右侧胸腔积液 5.心包积液 6.高血压病 诊疗经过：入院后完善相关检查：血沉:38mm/h；出凝血机制：纤维蛋白原:5.49g/L，D-二聚体:0.9mg/L(FEU)；肝…						肾上腺		13963553116			基于本次实验数据, 检测结果发现ALK基因发生融合突变，其余基因未发现突变。具体治疗方案还需根据临床医生综合判断进行制定。 据报道, FDA已批准包括克唑替尼（Crizotinib）、塞瑞替尼（Ceritinib）、阿来替尼（Alectinib）、布加替尼（Brigatinib）和劳拉替尼（Lorlatinib）在内的多种靶向药物用于ALK融合阳性非小细胞肺癌的治疗。	ALK	综合治疗(1)		2022-09-07 09:38:30
B202328163	男	N	71			1C	4B	ALK	细胞块	腺癌			L	(左侧胸腔积液)细胞块：腺癌，结合免疫组化结果，支持肺源性腺癌。 免疫组化结果：CK7(+)，CK20(-)，TTF-1(+)，Napsin A(+)，Calretinin(CR)(部分+)，MC(-)，c-MET(SP44)(90%区域3+，10%区域1+)。	患者 1 年余前体检胸部强化 CT 示左肺下叶结节灶、左肺门及纵膈多发肿大淋巴结、局 部支气管狭窄并远端阻塞性改变，双肺及胸膜下多发结节形成，肝内低密度灶。2022-04-15 行超声内 镜下纵膈淋巴结穿刺活检术，术后病理示少量异型细胞，符合腺癌，2022-04-21（纵膈 11L 淋巴结穿 刺活检）结果支持肺源性淋巴结转移。基因检测 ALK（+）,后予阿来替尼及地舒单抗治疗维持治疗， 定期复查病情好转。2023-05-08 胸部 CT 示 T10 椎体、右侧肋骨内高密度灶，考虑转移瘤。2023-05-08 腹部 CT 示肝内低密度灶，符合转移瘤 CT 表现。于 2023-05-16 行肝脏转移瘤消融术，过程顺利，后靶 向治疗。因“胸闷、背疼”于 2023-06-21 行 PETCT 示 1.左肺癌治疗后改变，提示病情进展，左侧颈部、 锁骨上、纵膈内及左侧肺门区、门腔间隙多发淋巴结转移；…			P	P	P			13969513635	活	20230920住院	基于本次实验数据, 检测结果发现ALK基因发生融合突变，其余基因未发现突变。具体治疗方案还需根据临床医生综合判断进行制定。 备注：据报道, FDA已批准包括克唑替尼（Crizotinib）、塞瑞替尼（Ceritinib）、阿来替尼（Alectinib）、布加替尼（Brigatinib）和洛拉替尼（Lorlatinib）在内的多种靶向药物用于ALK融合阳性非小细胞肺癌的治疗。	ALK	肿瘤科二病区医疗		2023-07-13 15:16:31
B202317080	男	Y	73			1C	4B	L858R	细胞块	腺癌				(胸水)细胞块：低分化癌，结合免疫组化结果，符合肺源性腺癌。 免疫组化结果：CK7(+)，CK20(-)，TTF-1(+)，Napsin A(+)，Villin(-)，CDX-2(-)，Calretinin(-)，MC(间皮+)，EP-CAM(+)。	吸烟史50余年，吸烟每日1盒，无酗酒等其他不良嗜好，院情况：患者孙登城，男，73岁。因“胸背痛10余天”于2023-05-02 09:15入院。查体：T 36.2℃ P 97次/分 R 20次/分 Bp126/74mmHg双侧颈部、锁骨上、腋窝淋巴结未触及肿大。胸廓无畸形，右肺呼吸音稍粗，左肺呼吸音明显减低，未闻及干湿性罗音。心律齐，无杂音。腹平软，无压痛，未及包块，肠鸣音正常。 入院诊断：1.左侧胸腔积液 2.肺不张 3.支气管炎 4.肺结节 5.糖尿病 诊疗经过：患者入院后完善相关辅助检查，胸水细胞块提示肺腺癌，颅脑MRI提示颅脑转移，全身骨显像提示多发骨转移，请综合科及放疗科会诊建议综合抗肿瘤治疗，基因检测提示可行靶向治疗，患者家属商议后决定靶向治疗，要求出院，予自动出院。 出院诊断：1.肺癌(1.恶性胸腔积液)(2.颅脑转移)(3.多发骨转移) 2.肺不张 3.支气管炎 4.肺结…		P		P	P			13220950849		20230811综合内科复诊	基于本次实验数据, EGFR基因外显子21上发生L858R突变，其余基因未发现突变。具体治疗方案还需根据临床医生综合判断进行制定。 备注：据报道, EGFR基因发生L858R突变可能对酪氨酸激酶抑制剂（TKIs）类药物敏感。FDA/NMPA已经批准奥希替尼（Osimertinib）、吉非替尼（Gefitinib）、阿法替尼（Afatinib）、厄洛替尼（Erlotinib）、达可替尼（Dacomitinib）、埃克替尼（Icotinib）等用于EGFR突变的肺癌患者的治疗。	L858R	胸外科10B		2023-05-04 13:53:07
B202305399	男	Y	75	3	3	1B	4B	19-Del						(胸水)结合免疫组化结果，支持肺微乳头状腺癌。 免疫组化结果：CK7(+)，TTF-1(+)，Napsin A(+)，Ki-67(＜5%+)，P40(-)，Calretinin(-)，CK20(-)，Villin(-)，MC(-)，CDX-2(-)，Mucin1(反向表达)。	吸烟史20年，吸烟10支/日，已戒10年，饮酒史20余年，已戒3年。入院情况：患者于玉江，男，75岁。因“活动后胸闷13天，加重伴咳嗽4天”于2023-02-19 09:25入院。查体：T 37.℃ P 80次/分 R 22次/分 Bp134/89mmHg，神志清，精神一般，胸廓无畸形，右下肺呼吸音消失，余肺呼吸音低，可闻及干啰音，未闻及明显湿性啰音及胸膜摩擦音。心律齐，心脏各瓣膜听诊区未闻及病理性杂音及额外心音。腹部平软，全腹无压痛及反跳痛，肝脾肋下未及，双下肢无水肿。 入院诊断：1.肺占位性病变 2.右侧胸腔积液 3.冠心病 4.垂体瘤微创术后 诊疗经过：入院后完善相关检查，经家属同意后行胸腔置管引流积液，引流出血性积液，(胸水)细胞块：腺癌，倾向微乳头状腺癌，请待免疫组化标记。(胸水)结合免疫组化结果，支持肺微乳头状腺癌。免疫组化结果：CK7(+)，TTF-1(+)，Napsin …				P	P			18106353046		20230804医保门诊	基于本次实验数据, EGFR基因外显子19上发生19-Del突变，其余基因未发现突变。具体治疗方案还需根据临床医生综合判断进行制定。 备注：据报道, EGFR基因发生19-Del突变可能对酪氨酸激酶抑制剂（TKIs）类药物敏感。对携带EGFR 19-Del敏感突变的患者，NCCN指南优先推荐奥希替尼用于一线治疗，其他推荐中用于一线治疗的药物还包括：厄洛替尼、阿法替尼、吉非替尼、达可替尼及厄洛替尼+雷莫芦单抗；并认为在特定条件下的患者可使用厄洛替尼+贝伐珠单抗进行治疗；其中对于出现脑转移的患者，不建议使用达可替尼。	19-Del	呼吸与危重症医学科14A		2023-02-19 11:38:51
B202231619	女	N	56	1	0	0	1A	L858R	手术	腺癌	2	腺泡型90%及少量贴壁型10%	L	(左肺上叶结节) 1.肺浸润性腺癌，中分化（腺泡型90%及少量贴壁型10%），体积0.8cm×0.5cm×0.5cm。 2.癌组织似未累及脏层胸膜（PL0），请待弹力纤维染色证实。 3.未见典型脉管内瘤栓及神经侵犯，未见气道内播散。 (5组)淋巴结1枚，未见癌转移（0/1）。 (7组)淋巴结2枚，未见癌转移（0/2）。 (左肺上叶结节)免疫组化结果支持肺浸润性腺癌，弹力纤维染色支持未累及脏层胸膜（PLO）。 免疫组化结果：CK7(+)，TTF-1(+)，Napsin A(+)，Ki-67(5%+)，P40(-)。	入院情况：患者高正英，女，56岁。因“恶心、呕吐1月余”于2022-08-04 10:37入院。查体：T 36.5℃ P 80次/分 R 19次/分 Bp118/69mmHg。双肺呼吸运动两侧相等，呼吸动度一致，语颤正常，无胸膜摩擦感，双肺叩诊呈清音，双肺呼吸动度一致，两肺呼吸音粗，未可闻及干湿性罗音，无胸膜摩擦音。心前区无隆起，心尖搏动位于左侧第五肋间，心界不大，心率80次/分，心律齐，第一心音无增强，各瓣膜听诊区未及病理性杂音。 入院诊断：1.呕吐原因待查(1.慢性胃炎?)(2.不全肠梗死?) 2.高血压病 3.脑梗死 诊疗经过：入院后完善相关辅助检查，血常规、肝肾功及肌钙蛋白I正常范围，甲状腺功能、尿便常规未见异常，糖类抗原CA72-4:7.65U/ml。大便常规及潜血未见异常。幽门螺杆菌多肽抗原:阴性。尿常规：白细胞计数:285.28/μL。血管内皮细胞生长因子:63.583pg…								15288739197		未复诊	基于本次实验数据, EGFR基因外显子21上发生L858R突变，其余基因未发现突变。具体治疗方案还需根据临床医生综合判断进行制定。 据报道, EGFR基因发生L858R突变可能对酪氨酸激酶抑制剂（TKIs）类药物敏感。对携带EGFR L858R敏感突变的患者，NCCN指南优先推荐奥希替尼用于一线治疗，其他推荐中用于一线治疗的药物还包括：厄洛替尼、阿法替尼、吉非替尼、达可替尼及厄洛替尼+雷莫芦单抗；并认为在特定条件下的患者可使用厄洛替尼+贝伐珠单抗进行治疗；其中对于出现脑转移的患者，不建议使用达可替尼。	L858R	胸外科10B		2022-08-12 11:32:14
B202135925	男	Y	78	2	0	0	1B	KRASExon-2	手术	腺癌	2	乳头型80%、腺泡型20%）	R	一、(右肺中叶) 1.肺浸润性腺癌（乳头型80%、腺泡型20%），肿物体积3.5cm×2.5cm×2.3cm； 2.弹力纤维染色显示癌组织侵透肺脏层胸膜（PL2）； 3.可见脉管侵犯，未见典型脉管内瘤栓及神经侵犯。 二、(第2、4组)淋巴结未见转移癌（0/1）。 (第11组)淋巴结未见转移癌（0/2）。 免疫组化结果：CK7(+)，TTF-1(+)，Napsin A(+)，CK5/6(-)，P63(-)，P40(-)，Ki-67(5%+)。 弹力纤维染色(弹力膜+)。	20220816肿瘤科门诊复诊,CT多发结节，肋骨异常代谢灶。吸烟史50余年，约40支/天，间断饮酒，现每日约50ml入院情况：患者张子停，男，78岁。因“咳嗽、咳痰2月余。”于2021-08-26 16:57入院。查体：T 36.2℃ P 62次/分 R 16次/分 Bp136/71mmHg，神志清，精神差，浅表淋巴结未触及肿大，全身皮肤、粘膜无黄染、皮疹及出血点，双肺呼吸音粗，未闻及干湿性啰音，未闻及胸膜摩擦音。心律齐，心音可，各瓣膜听诊区未闻及病理性杂音及心包摩擦音。腹部平坦，无压痛、反跳痛，肝脾肋下未触及，双下肢无水肿。辅助检查： （2021-8-24 临清市康庄卫生院）胸部CT：肺占位（自阅片） 2021-08-26（我院）新型冠状病毒核酸检测:阴性，COVID-19N基因(COVID-19_NG):阴性，COVID-19ORF1ab基因(COVID-19_ORF):阴性。 入…								13336228978		术后未治疗	基于本次实验数据, 检测结果发现KRAS基因Exon-2发生突变，其余基因未发现突变。具体治疗方案还需根据临床医生综合判断进行制定。 据报道, KRAS突变可能导致肺癌患者无法从EGFR-TKI类药物如吉非替尼（Gefitinib）、厄洛替尼（Erlotinib）等的治疗中获益（PMID:18349398; PMID:16043828），在NCCN指南中也明确建议肺癌患者在使用EGFR-TKI药物前对KRAS的突变情况进行检测。	KRASExon-2	胸外科10B		2021-09-08 08:39:28
B202231260	男	Y	52	1	2	1	4	KRASExon-2	手术	腺癌	3	（腺泡型约65%、贴壁型约10%）、复杂结构+微乳头型约25%）	R	(右肺上叶结节)肺浸润性腺癌，（腺泡型约65%、贴壁型约10%）、复杂结构+微乳头型约25%），低分化；肿物体积2cm×1.2cm×1.1cm，侵近肺脏层胸膜（请待弹力纤维染色），未见神经侵犯，可见脉管内瘤栓；肺组织切缘阴性。 (第2、4组淋巴结)可见转移癌（2/3）。 (第7组淋巴结)未见转移癌（0/3）。 免疫组化结果：CK7(+)，TTF-1(+)，Napsin A(+)，Ki-67(25%+)，P40(-)；支持肺腺癌； 弹力纤维染色支持侵及脏层胸膜（PL1）。	吸烟史30余年，每日吸烟1包；适量饮酒。20230731牙科复诊。 入院情况：患者杨新锋，男，52岁。因“检查发现右肺结节1天”于2022-08-02 09:21入院。查体：T 35.9℃ P 63次/分 R 16次/分 Bp156/100mmHg。胸廓对称无畸形，呼吸运动对称，叩诊清音，听诊双肺呼吸音略粗，未闻及干湿性啰音。心前区无异常隆起，心律规整，各瓣膜听诊区未闻及病理性杂音。腹部平坦，无胃肠型及蠕动波，触软，无包块，无压痛反跳痛。2022-08-01 胸部CT:支气管炎、肺气肿。右肺尖结节，肿瘤不能除外。右侧肩胛骨低密度。 入院诊断：1.右肺结节 2.肩胛骨病变 诊疗经过：入院后完善相关检查，胸腹增强CT:腔隙性脑梗死;右肺尖结节，肿瘤不能除外；结合临床。左肺上叶尖后段不规则磨玻璃灶，建议复查。支气管炎、肺气肿。肝脏囊性灶。骨显像提示右肩胛骨转移瘤。腋窝淋巴结B超显示稍肿大淋巴结…				P				15964788708		术后未治疗	基于本次实验数据, 检测结果发现KRAS基因Exon-2发生突变，其余基因未发现突变。具体治疗方案还需根据临床医生综合判断进行制定。 据报道, KRAS突变可能导致肺癌患者无法从EGFR-TKI类药物如吉非替尼（Gefitinib）、厄洛替尼（Erlotinib）等的治疗中获益（PMID:18349398; PMID:16043828），在NCCN指南中也明确建议肺癌患者在使用EGFR-TKI药物前对KRAS的突变情况进行检测。	KRASExon-2	胸外科10B		2022-08-10 13:45:27
B202231644	男	Y	73			1c	4b	阴	活检	鳞癌			R	(右肺下叶后基底段亚段)活检：非小细胞癌，IHC标记结果支持低分化鳞状细胞癌的诊断。 免疫组化结果：CK7(-)，TTF-1(-)，Napsin A(-)，Ki-67(40%)，P40(+)，P63(+)。	20221223意识模糊。，吸烟时30余年，20支/日，饮酒史30余年，250g/天 肺鳞癌，肺癌基因检测未发现驱动基因阳性，肿瘤基线评估示多发骨转移，肿瘤科会诊并排除禁忌后分别于2022.08.17、09.09、09.29.10.23、11.17予以“白蛋白紫杉醇400mg+卡铂400mg+替雷利珠200mg”方案化疗及免疫治疗，末次于2022.11.20,20221207化疗出院。入院情况：患者刘国贞，男，73岁。因“咳嗽、咳痰半月余，胸痛10天”于2022-08-11 16:28入院。入院查体：T 36.5℃ P 82次/分 R 19次/分 Bp94/58mmHg；神志清，精神可，消瘦体型，皮肤及粘膜未见黄染，口唇无紫绀，颈静脉无充盈，颈部、腋窝未触及明显肿大淋巴结。左肺呼吸音低，右肺肺呼吸音清，双肺未闻及哮鸣音及干湿性啰音，未闻及胸膜摩擦音。心率82次/分，律齐，心音可，各瓣膜听…				P				13220958108			基于本次实验数据, 检测结果未发现以上基因突变。具体治疗方案还需根据临床医生综合判断进行制定。	阴	全科医学科病房		2022-08-12 11:02:23
B202231015	男	Y	43	2	2	1	4	19-Del	淋巴结	腺癌			R	(纵隔4R+纵隔7组淋巴结)活检：查见转移癌，结合免疫组化结果，支持肺源性腺癌。 免疫组化结果：CK7(强+)，CK20(-)，Villin(-)，TTF-1(+)，Napsin A(灶性弱+)，P40(-)。	吸烟20余年*40支/日，少量饮酒史，已戒烟戒酒。20230815末次入院。 1.患者男性，既往体健； 2.患者 1 年前（2022-08）因“咳嗽、咳痰 6 天”行胸部+上腹部增强 CT：支气管炎，右肺上叶肿瘤， 伴双肺多发结节、纵隔及肺门肿大淋巴结，右肺中上叶磨玻璃密度灶；心包积液；双侧肋骨及胸腰椎 骨转移？；肝囊肿、钙化灶；双肾囊肿。颅脑强化 MRI：脑内多发转移瘤；脑内点状缺血灶。全身骨显像： 广泛骨转移瘤。支气管镜示：右肺上叶开口处粘膜浸润，肿胀，各管腔管口狭窄，右肺下叶背段外亚段 GS 探及实质回声。病理及免疫组化结果支持肺腺癌。基因检测：EGFR 基因外显子 19 上发生 19-Del 突变，其余基因未发现突变。颈部超声示：右颈部多发低回声（异常淋巴结？）双侧颈部多发淋巴结肿 大。诊断为：右肺腺癌 cT2N2M1 IV 期(1.多发脑转移)(2.骨转移)(3.双肺转移)(4…	P	P		P				15216456171			基于本次实验数据, EGFR基因外显子19上发生19-Del突变，其余基因未发现突变。 据报道, EGFR基因发生19-Del突变可能对酪氨酸激酶抑制剂（TKIs）类药物敏感。对携带EGFR 19-Del敏感突变的患者，NCCN指南优先推荐奥希替尼用于一线治疗，其他推荐中用于一线治疗的药物还包括：厄洛替尼、阿法替尼、吉非替尼、达可替尼及厄洛替尼+雷莫芦单抗；并认为在特定条件下的患者可使用厄洛替尼+贝伐珠单抗进行治疗；其中对于出现脑转移的患者，不建议使用达可替尼。	19-Del	综合治疗(2)		2022-08-09 11:03:41
B202229854	男	Y	65	4	2	1	4	阴	活检	癌肉瘤			L	(左肺上叶尖段GS)活检： 免疫组化结果：CK7(+)，TTF-1(-)，Napsin A(-)，Ki-67(50%+)，P40(-)，CgA(-)，Syn(-)，CD56(-)，P63(点状+)，SMARCA4/Brg1(+)，Vimentin(灶状+)，Myogenin(-)，结合形态学，符合肺肉瘤样癌（癌肉瘤），请结合临床。	吸烟史30余年x20支，已戒酒。，根据第8版AJCC TNM分期，为左肺癌（癌肉瘤）T4N2M1，IV期.20220729-20230905患者肺肉瘤样癌，多发转移，临床分期为 IV 期，化疗后 局部进展，患者拒绝放疗，应用免疫替雷利珠单抗联合安罗替尼 维持治疗						P		18906357062			基于本次实验数据, 检测结果未发现以上基因突变。具体治疗方案还需根据临床医生综合判断进行制定。	阴	综合治疗(1)		2022-08-02 14:38:50
B202240650	男	Y	66	4	3	1C	4B	阴	细胞块	腺癌			R	(胸水)细胞块：免疫组化结果提示肺源性腺癌，请结合临床。 免疫组化结果：CK7(+)，TTF-1(+)，Napsin A(+)，Ki-67(30%+)，P40(-)，Calretinin(部分+)，MC(+)，CK20(-)，Villin(-)。	吸烟40余年，30支/日，已戒1月余。少量饮酒史。 入院情况：患者逯江然，男，66岁。因“咳嗽、咳痰伴憋喘2月余，加重1月”于2022-10-17 17:23入院。查体：T 36.8℃ P 72次/分 R 18次/分 Bp150/90mmHg，神志清，精神可，胸廓对称，右肺呼吸音低，未闻及明显干、湿性啰音及胸膜摩擦音。心率72次/分，律齐，各瓣膜未闻及病理性杂音。腹软，无压痛及反跳痛。双下肢轻度水肿。辅助检查：2022-10-17（外院）胸部CT：1.考虑右肺占位并阻塞性炎症、纵膈淋巴结转移、双肺转移、双侧肾上腺转移，建议气管镜检查；2.符合双肺间质纤维化CT表现；3.右侧胸腔积液并右肺受压膨胀不全；4.部分胸椎骨密度不均匀，肝内低密度灶，转移不排除，建议进一步检查。 入院诊断：1.肺占位性质待查(1.肺癌？)(2.胸膜转移？)(3.双肺转移？)(4.纵膈淋巴结转移？)(5.双侧肾上腺转…	P	P		P	P			13606356825		未复诊	基于本次实验数据, 检测结果未发现以上基因突变。具体治疗方案还需根据临床医生综合判断进行制定。	阴	呼吸与危重症医学科14A		2022-10-18 14:38:28
B202229856	女	N	66	3	2	0	3b	19-Del	活检	腺癌			R	(右肺下叶背段)活检：非小细胞癌，考虑为腺癌，结果支持腺癌的诊断。 免疫组化结果：CK7(+)，TTF-1(+)，Napsin A(+)，Ki-67(30%)，P40(-)。	1弟患有“恶性肿瘤”病史20230903肿瘤科门诊复诊。杨孟祥主任医师：同意以上各位医师意见。该患者目前诊断为右肺腺癌（cT3N2M0 IIIB期）（1.纵隔淋巴结转移）（2.右肺门淋巴结转移），病理诊断明确，基因检测：基于本次实验数据，EGFR基因外显子19上发生19-Del突变，其余基因未发现突变。根据非小细胞肺癌诊疗指南推荐，需给予同步放化疗，或序贯放化疗，若体质欠佳可考虑靶向治疗。及时向患者家属沟通病情及治疗方案，并尊重患者家属意愿及选择，根据基因检测结果，可给予奧希替尼靶向治疗，并嘱定期复查，如有病情变化，随时调整治疗方案。入院情况：患者李冬兰，女，66岁。因“咳嗽、痰中带血3天”于2022-07-30 16:14入院。查体：T 36.4℃ P 70次/分 R 17次/分 Bp111/61mmHg；神志清，精神可，左侧锁骨上区饱满，内似可触及肿大淋巴结，右侧颈部、锁骨上未触及明…								17865836976			基于本次实验数据, EGFR基因外显子19上发生19-Del突变，其余基因未发现突变。具体治疗方案还需根据临床医生综合判断进行制定。	19-Del	综合治疗(2)		2022-08-02 14:40:14
B202228453	女	N	58	1b	3	1c	4b	L858R	淋巴结细胞块					(双侧锁骨上淋巴结 细胞块)查见癌细胞，IHC标记结果考虑肿瘤来源于肺的可能性大，IHC标记结果不典型，请结合临床。 免疫组化结果：CK7(+)，TTF-1(-)，Napsin A(-)，P40(-)，Calretinin(-)，Mammaglobin(-)，GATA3(-)，CK20(-)，CDX-2(-)，Villin(-)，WT-1(-)。	入院情况：患者张银风，女，58岁。因“咳嗽伴痰中带血10余天”于2022-07-22 08:55入院。查体：T 36.6℃ P 66次/分 R 18次/分 Bp129/78mmHg；神志清，精神可，左侧锁骨上可触及一肿大淋巴结，直径约1cm，质硬，活动性可，双侧颈部、右锁骨上未触及明显肿大淋巴结。右肘关节畸形，左侧肩部塌陷，双肺呼吸音粗，未闻及明显干湿啰音及胸膜摩擦音，心律齐，各瓣膜听诊区未闻及病理性杂音。腹平软，无压痛、反跳痛，肝脾肋下未及。双下肢无水肿。 入院诊断：1.肺占位 2.纵隔淋巴结肿大 3.左锁骨上淋巴结肿大 4.心包积液 5.右侧胸腔积液 6.陈旧性脑梗死 7.陈旧性骨折 8.肱骨头脱位 诊疗经过：入院后行血常规：白细胞:5.36×10^9/L，血红蛋白:103g/L，血小板:283×10^9/L，中性粒细胞计数:3.02×10^9/L；肺癌标记：细胞角质蛋白:37.54…		P						15165823900		未复诊	基于本次实验数据, EGFR基因外显子21上发生L858R突变，其余基因未发现突变。具体治疗方案还需根据临床医生综合判断进行制定。	L858R	综合治疗(2)		2022-07-25 15:20:24
B202236618	男	N	69	4	2	1B	4A	L858R	细胞块	腺癌			R	(血性积液)细胞块：结合免疫组化结果支持肺源性腺癌。 免疫组化结果：CK7(+)，TTF-1(+)，Napsin A(+)，Ki-67(20%+)，P40(-)，CK20(个别细胞+)，Villin(个别细胞弱+)。	入院情况：患者殷书法，男，69岁。因“胸闷1月余，加重4天”于2022-09-15 19:28入院。查体：查体：T 36.9℃ P 103次/分 R 22次/分 Bp130/91mmHg，神志清，精神可，右侧上眼睑下垂，双侧锁骨上淋巴结未触及肿大，右肺呼吸音低，未闻及干湿性啰音及胸膜摩擦音。心率103次/分，心律规整，各瓣膜听区未闻及明显杂音，无心包摩擦音。腹软，无压痛及反跳痛，肝脾肋下未触及，双下肢无水肿。 入院诊断：1.胸腔积液性质待查 2.肺占位性质待查(1.肺癌？) 3.冠心病 4.陈旧性心肌梗死 5.高血压病3级(很高危) 6.脑梗死后遗症 7.房性早搏 8.右束支传导阻滞 9.前列腺增生 诊疗经过：患者入院后给予完善相关辅助检查，给予抗感染、祛痰、利尿、降压、调脂及对症支持治疗，并给予完善胸腔穿刺置管，胸水分析：渗出液，胸水CEA明显增高，病理回示：低分化癌，倾向于腺癌，建议…	P			P	P			15863521697		20221012末次就诊	基于本次实验数据, EGFR基因外显子21上发生L858R突变，其余基因未发现突变。据报道, EGFR基因发生L858R突变可能对酪氨酸激酶抑制剂（TKIs）类药物敏感。对携带EGFR L858R敏感突变的患者，NCCN指南优先推荐奥希替尼用于一线治疗，其他推荐中用于一线治疗的药物还包括：厄洛替尼、阿法替尼、吉非替尼、达可替尼及厄洛替尼+雷莫芦单抗；并认为在特定条件下的患者可使用厄洛替尼+贝伐珠单抗进行治疗；其中对于出现脑转移的患者，不建议使用达可替尼。	L858R	呼吸与危重症医学科14B		2022-09-16 15:55:45
B202226886	女	N	59	2	1	1C	4B	阴	活检	鳞癌			R	(右肺下叶背段GS)活检：非小细胞癌，倾向鳞状细胞癌，免疫组化表达不典型，请结合临床及其他检查。 免疫组化结果：TTF-1(-)，Napsin A(-)，CK7(+)，Ki-67(30%+)，P40(散在+)，P63(散在+)、CK5/6(少量+)。	入院情况：患者周玉华，女，60岁。因“左肺癌诊疗史4月余，续行治疗”于2022-11-17 10:42入院。查体：T 36.3℃ P 78次/分 R 18次/分 Bp124/76mmHg神志清，精神可，未触及肿大的浅表淋巴结，左乳腺缺如，可见长约20cm横行手术疤痕，双肺呼吸音减低，未闻及明显干湿性啰音及胸膜摩擦音。心律齐，各瓣膜听诊区未闻及杂音及额外心音，腹软，无压痛及反跳痛，双下肢无水肿。 入院诊断：1.左肺癌（T2N1M0 IV期）(1.多发脑转移瘤) 2.宫颈癌术后 3.左乳癌术后及放化疗后 4.2型糖尿病 5.左肾囊肿 诊疗经过：患者入院后完善相关辅助检查，排除化疗禁忌后给予原方案化疗（顺铂30mg d1-4+紫杉醇白蛋白结合型100mg d1），同时给予止吐、抑酸及保肝治疗，今日化疗结束，复查血常规未见骨髓抑制，请示上级医师后准予办理出院。 出院诊断：1.左肺癌（T2N1M0…		P						15206545858			基于本次实验数据, 检测结果未发现以上基因突变。具体治疗方案还需根据临床医生综合判断进行制定。	阴	呼吸与危重症医学科14A		2022-07-15 15:45:55
B202227643	男	Y	64	1C	0	1C	4B	KRASExon-2	穿刺	腺癌			R	(右肺)穿刺：肺腺癌。 免疫组化结果：CK7(+)，TTF-1(+)，Napsin A(+)，Ki-67(30%+)，P40(-)。	吸烟史40余年，已戒烟一周，无饮酒史，20230721肿瘤科门诊，左肺癌诊疗史近 1 年，续行治疗.入院情况：患者邹灯全，男，64岁。因“查体发现肺结节5天”于2022-07-15 08:54入院。查体：T 36.7℃ P 55次/分 R 15次/分 Bp133/70mmHg，胸廓对称无畸形，呼吸运动对称，叩诊清音，听诊双肺呼吸音稍粗，未闻及干湿性啰音。心前区无异常隆起，心律规整，各瓣膜听诊区未闻及病理性杂音。腹部平坦，无胃肠型及蠕动波，触软，无包块，无压痛反跳痛，肝脾肋下未触及，肝肾区无叩击痛，Murphy's征（-），移动性浊音（-），肠鸣音3-4次/分。 入院诊断：1.右肺结节 2.支气管炎 3.肺气肿 4.右侧胸腔积液 5.陈旧性肺结核 6.高血压病 7.胃穿孔修补术后 诊疗经过：入院后完善相关检查，脑胸腹部强化CT;多发脑梗死。右肺上叶结节，不除外肿瘤？支气管炎、肺气肿。慢性肺…	P	P						15265551599			基于本次实验数据, 检测结果发现KRAS基因Exon-2发生突变，其余基因未发现突变。具体治疗方案还需根据临床医生综合判断进行制定。	KRASExon-2	综合治疗(1)		2022-07-20 11:07:15
B202224965	男	Y	76	2B	3	1C	4B	阴	淋巴结	腺癌			R	(右侧腋窝淋巴结)结合免疫组化结果，支持肺腺癌。 免疫组化结果：CK7(+)，TTF-1(+)，Napsin A(+)，Ki-67(30%+)，Villin(-)，CK20(-)，P63(-)，P40(-)，CD5(-)，CD117(-)。	吸烟史50余年，自卷烟叶，量不详；饮酒史50余年，约3-5两/天白酒。20230823右肺腺癌多发淋巴结转移、骨转移诊疗史 1 年余。免疫治 疗后复查.: 1.肺恶性肿瘤2.纵隔淋巴结继发恶性肿瘤3.骨继发恶性肿瘤 患者魏玉连，男，77岁。因“肺癌诊疗史4月余，续行治疗。”于2022-11-18 10:53 入院。1.右肺腺癌（cT2bN3M1cIVB期） 纵隔淋巴结转移 肺门淋巴结转移 右颈部淋巴结转移 右侧腋窝淋巴结转移 肺内转移 骨转移 右侧胸腔积液 病例特点： 1.老年男性，既往“前列腺增生症”4月，口服“坦索罗辛胶囊”对症治疗。“高血压病”病史4月余，口服“氨氯地平”降压治疗，血压控制可。 2.患者4月前因“发现右侧腋窝淋巴结肿大2周”于2022-07-03就诊我院两腺外科门诊，行超声示右侧颈部及锁骨上区、右侧腋窝多发低回声；2022-07-04行超声引导下右腋窝淋巴结穿刺术，…	P			P				13406388827			基于本次实验数据, 检测结果未发现以上基因突变。具体治疗方案还需根据临床医生综合判断进行制定。	阴	甲状腺结节及疝外科门诊		2022-07-04 15:35:40
B202227668	女	N	72	3	0	0	2B	L858R	手术	腺癌	2	贴壁型70%，腺泡型30%	R	(右肺上叶结节) 1.肺浸润性腺癌2处，其一直径1cm（乳头型60%，腺泡型40%），中分化，其二直径1.3cm（贴壁型70%，腺泡型30%）,高分化。 2.其一肿物未累及脏层胸膜（PL0）,其二肿物癌组织与脏层胸膜关系待弹力纤维染色；未见典型脉管内瘤栓及神经侵犯。 3.吻合线及支气管断端均未见癌。 4.周围肺组织局部脏层胸膜显著增厚，镜下示纤维结缔组织增生，间质灶性炎细胞浸润，散在多灶钙化并骨化，局部见支气管黏膜上皮化生。 5.肺门淋巴结未见转移癌（0/2）。 (2.4组、7组、10组、12组)淋巴结均未见转移癌（0/3、0/3、0/4、0/2）。(右肺上叶结节)免疫组化结果： （1号片其一肿物）：CK7(+)，TTF-1(+)，Napsin A(部分+)，Ki-67(10%+)，P40(-)，免疫组化结果支持肺浸润性腺癌。 （7号片其二肿物）：CK7(+)，TTF-1(+)，Naps…	2023.0822脑梗住院。入院情况：患者付桂芬，女，72岁。因“发现肺结节5年余”于2022-07-14 08:49入院。查体：T 36.2℃ P 71次/分 R 18次/分 Bp109/69mmHg；胸廓对称无畸形，呼吸运动对称，叩诊清音，听诊双肺呼吸音清，未闻及干湿性啰音。心前区无异常隆起，心律规整，各瓣膜听诊区未闻及病理性杂音。腹部平坦，无胃肠型及蠕动波，触软，无包块，无压痛反跳痛，肝脾肋下未触及，肝肾区无叩击痛，Murphy's征（-），移动性浊音（-），肠鸣音正常。辅助检查：2022-07-12 腹部及胸部CT（聊城市人民医院）：双肺多发结节，建议密切观察；上腹部CT扫描未见异常。 2022-07-12 心脏B超（聊城市人民医院）：升主动脉增宽三尖瓣轻度返流左室收缩功能正常左室充盈不良。 2022-07-11 血液分析、出凝血机制、肝肾功、病毒筛查及肺癌标记物（聊城市人民医院…								15666659280			基于本次实验数据, EGFR基因外显子21上发生L858R突变，其余基因未发现突变。具体治疗方案还需根据临床医生综合判断进行制定。 备注：本次检测标本为（蜡块B202227668-1其一肿物）和（蜡块B202227668-7其二肿物）。	L858R	胸外科10B		2022-07-20 15:45:19
B202226930	男	N	51	4	2	1c	4b	阴	活检	腺癌			R	(右肺下叶內基底段)活检：符合肺脏浸润性腺癌。 免疫组化结果：TTF-1(+)，Napsin A(+)，CK7(+)，CK18(+)，P40(-)，P63(部分+)，S-100(-)，SOX10(-)，Mammaglobin(-)，Ki-67(20%+)，Vimentin(部分+)，CD117(-)。	2023-06-02.患者11月余前因“咳嗽、咳痰1月”于当地医院就诊2022-09-05再次入院，经与患者及家属充分告知临床试验详细信息及流程、受益与风险，患者及家属同意入组“评价TQB2450注射液联合含铂化疗后序贯TQB2450注射液联合盐酸安罗替尼胶囊对比替雷利珠单抗注射液联合含铂化疗一线治疗晚期非鳞非小细胞肺癌的有效性和安全性的随机、开放、平行对照、多中心III期临床试验”。于2022年09月15日进行随机化操作，给予替雷利珠单抗+培美曲塞+卡铂方案抗肿瘤治疗4周期，替雷利珠单抗+培美曲塞方案抗肿瘤治疗2周期，过程顺利，2周期后疗效评估为SD，4周期后评估疗效骨转移进展，胸腹强化CT：右肺下叶肿瘤并锁骨上窝、肺门、纵隔淋巴结转移。右肺淋巴道转移。甲状腺钙化灶。右侧胸腔积液，较前进展。左侧肾上腺增粗。双肾囊肿。多发骨质密度异常，考虑转移。骨扫描：多发骨转移瘤，与2023-01-1…				P				13573102811			基于本次实验数据, 检测结果未发现以上基因突变。具体治疗方案还需根据临床医生综合判断进行制定。	阴	中西医结合科19B		2022-07-15 17:20:21
B202147467	男	Y	55			1C	4B	阴	细胞块	腺癌			R	(胸水)符合肺腺癌。 免疫组化结果：CK7(+)，Villin(部分+)，CK20(-)，TTF-1(+)，P63(-)，GCDFP-15(-)，CDX-2(-)。	吸烟史30年，20支/日；否认饮酒史入院情况：患者冯叶菊，男，55岁。因“胸闷、气短8天”于2021-12-03 13:29入院。查体：T 36.4℃ P 75次/分 R 18次/分 Bp139/70mmHg，神志清，精神尚可。躯干及腰背部皮肤可见片状暗红色色素沉着，无皮疹及红肿。右肺呼吸音低，左肺呼吸音粗，未闻及明显干湿性啰音及胸膜摩擦音。心律齐，各瓣膜听诊区未闻及明显病理性杂音。腹软，无压痛及反跳痛，双下肢无水肿。辅助检查：2021-12-02 外院 胸部CT：右肺门增大，右肺门高密度影，建议增强检查；右肺多发结节；双肺炎症；局限性肺气肿、肺大泡；纵膈肿大淋巴结；右侧胸膜不均匀增厚；右侧胸腔积液；右侧心膈角区多发小淋巴结。 2021-12-03 新型冠状病毒核酸检测 阴性。 入院诊断：1.胸腔积液性质待查 2.双肺炎症 3.肺气肿 4.肺结节 5.银屑病 诊疗经过：入院后完善相关辅助…			P	P	P			13963017692		20221010疼痛科末次就诊	基于本次实验数据, 检测结果未发现以上基因突变。具体治疗方案还需根据临床医生综合判断进行制定。	阴	呼吸与危重症医学科14B		2021-12-04 11:42:28
B202142877	男	Y	65	4	2	1C	4B	L858R	细胞块	腺癌				(胸水)细胞块：结合免疫组化结果，支持肺源性腺癌。 免疫组化结果：CK7(弥漫强+)，Villin(-)，CK20(-)，TTF-1(+)，P63(-)，CDX2(-)，Napsin A(+)，MC(-)，Calretinin(-)。	吸烟史20余年，为旱烟，具体量不详；饮酒史20余年，日约2两白酒患者4月余前（2021-11）因“胸闷、气短3月余”行胸部及腰椎间盘CT：右肺上叶结节灶并肺门纵隔肿大淋巴结，不除外肿瘤，双肺小结节灶。心包积液。右侧胸腔积液并肺不张。肝脏低密度灶。左侧肾上腺内侧支增粗。L3-4、L4-5椎间盘膨出。胸12椎体变扁、密度不均，不除外病理性骨折；腰椎椎体多发密度异常。左侧髂骨多发密度减低区，考虑转移。行胸腔穿刺置管术引流胸水，病理示腺癌，基因检测示EGFR基因外显子21上发生L858R突变，家属拒绝放化疗，予锶89抑制骨转移，同时予吉非替尼250mg qd治疗。2021-12-01因“胸闷、气短”再次入住呼吸内科，行胸腔穿刺置管术引流胸水，转入我科后予吉非替尼联合贝伐珠单抗+培美曲塞静滴，顺铂胸腔灌注，治疗结束后出现阵发性房颤，治疗后好转。后于2022-01-06予贝伐珠单抗+培美曲塞（贝伐珠…	P		P	P	P	肾上腺		17353548219			基于本次实验数据, EGFR基因外显子21上发生L858R突变，其余基因未发现突变。具体治疗方案还需根据临床医生综合判断进行制定。	L858R	呼吸与危重症医学科14A		2021-11-02 14:42:13
B202225736	男	Y	64	2	3	X	3b	阴	活检	鳞癌			R	(右肺上叶前段活检)免疫组化结果：CK7(-)，TTF-1(-)，Napsin A(-)，Ki-67(70%+)，P40(+)，结果支持鳞状细胞癌。	吸烟史40余年，每日吸烟1包；平素适量饮酒。入院情况：患者刘克兵，男，64岁。因“咳嗽、咳痰伴痰中带血1月余”于2022-07-06 11:07入院。查体：T 36.2℃ P 110次/分 R 22次/分 Bp133/86mmHg；胸廓对称无畸形，呼吸运动对称，叩诊清音，听诊双肺呼吸音略粗，右肺呼吸音低，未闻及干湿性啰音。心前区无异常隆起，心律规整，各瓣膜听诊区未闻及病理性杂音。腹部平坦，无胃肠型及蠕动波，触软，无包块，无压痛反跳痛，肝脾肋下未触及，肝肾区无叩击痛，Murphy's征（-），移动性浊音（-），肠鸣音3-4次/分。辅助检查：2022-06-29 胸部CT（外院）：右肺肺门占位性病变。 入院诊断：1.肺占位性病变 2.糖尿病 诊疗经过：入院后完善化验和检查，肺癌标记物：癌胚抗原:9.35ng/mL、细胞角质蛋白:31.45ng/ml、鳞癌抗原:12.4ng/ml。胸部及腹部强…								18769515613		未复诊	基于本次实验数据, 检测结果未发现以上基因突变。具体治疗方案还需根据临床医生综合判断进行制定。	阴	胸外科10B		2022-07-08 15:48:25
B202224735	男	N	66				3	G719X	活检	腺癌			R	(右肺下叶背段亚段)活检：小组织多块，非小细胞癌，免疫组化结果支持腺癌。 免疫组化结果：CK7(+)，TTF-1(+)，Napsin A(-)，Ki-67(+50%)，P40(-)。	入院情况：患者曹怀海，男，66岁。因“咳嗽半年，胸闷4天”于2022-06-29 21:39入院。查体：神志清，精神可，浅表未触及明显肿大淋巴结，右肺呼吸音稍低，左肺呼吸音粗，未闻及干湿啰音及胸膜摩擦音。心律齐，各瓣膜区未闻及杂音。腹软，无压痛及反跳痛，双下肢无水肿。辅助检查：2022-06-26（莘县人民医院）血沉、CRP、病毒筛查、凝血机制、生化全项未见明显异常。肺炎支原体抗体IgG ＞300。胸部增强CT：右肺下叶肿瘤并纵隔淋巴结转移CT表现；支气管炎伴双肺多发感染；双肺多发实性及磨玻璃样密度结节；右侧胸膜增厚。2022-06-28（外院）新冠核酸阴性。 入院诊断：1.肺占位(1.肺癌？)(2.纵隔淋巴结转移？) 2.肺结节 诊疗经过：入院后完善化验和检查，尿液分析：尿葡萄糖:3+mmol/L;糖化血红蛋白:6.90%;血液分析：血红蛋白:128.00g/L.心脏彩超：升主动脉增宽…								15098439091		未复诊	基于本次实验数据, EGFR基因外显子18上发生G719X突变，其余基因未发现突变。具体治疗方案还需根据临床医生综合判断进行制定。	G719X	呼吸与危重症医学科14A		2022-07-01 15:59:06
B202224389	女	N	63			1C	4B	ALK	手术	复合型大细胞神经内分泌癌（神经内分泌癌80%，腺癌20%）			L	(左肺下叶及肿瘤) 1.低分化癌，侵近肺被膜，请待免疫组化标记进一步诊断。 2.肿物体积2.5cm×2cm×2cm，易见脉管内瘤栓，未见典型神经侵犯。 3.血管断端未见癌栓，支气管断端及肺切缘均未见癌。 (5组)淋巴结可见转移癌（1/6）。 (隆突下)淋巴结可见转移癌（1/1）。 (12组)淋巴结可见转移癌（4/4）。 (9组)淋巴结未见转移癌（0/1）。 (左肺上叶结节)符合原位腺癌，非黏液型。肿物直径0.5cm，未侵及肺被膜（PL0），未见典型脉管内瘤栓及神经侵犯，切缘（-）。(左肺下叶及肿瘤)低分化癌，结合免疫组化结果，支持复合型大细胞神经内分泌癌（神经内分泌癌80%，腺癌20%）。 免疫组化结果： （2号片）CK7(弥漫强+)，TTF-1(+)，Napsin A(-)，Ki-67(40%+)，P40(-)，CgA(+)，Syn(+)，Ki-67（MIB-1）(40%+)，CD56…	20230805:肿瘤门诊 1 年余前确诊肺癌，行手术治疗，术后行辅助化疗，之后定期复查。患者2022-06-25因“头痛半个月，检查发现肺占位4天”首次就诊我院，完善检查，于2022-06-29在全麻下行胸腔镜辅助左肺下叶切除+左肺上叶结节楔形切除+胸膜粘连烙断术，手术过程顺利。术后抗感染、镇痛、化痰、抑酸、补液、抗凝治疗，辅以肺功能康复评定及肌力训练，顺利拔除胸管。术后病理：(左肺下叶)1.低分化癌，侵近肺被膜。2.肿物体积2.5cm×2cm×2cm，易见脉管内瘤栓，未见典型神经侵犯。3.血管断端未见癌栓，支气管断端及肺切缘均未见癌。(5组)淋巴结可见转移癌（1/6）。(隆突下)淋巴结可见转移癌（1/1）。(12组)淋巴结可见转移癌（4/4）。(9组)淋巴结未见转移癌（0/1）。(左肺上叶结节)符合原位腺癌，非黏液型。肿物直径0.5cm，未侵及肺被膜（PL0），未见典型脉管内瘤栓及神…	P	P		P				18954477998			基于本次实验数据, 检测结果发现ALK基因发生融合突变，其余基因未发现突变。具体治疗方案还需根据临床医生综合判断进行制定。 备注：本次检测标本为蜡块B202224389-2（左肺下叶肿物+肺被摸）。	ALK	胸外科10B		2022-06-29 15:42:24
B202223459	男	Y	57	3	3	1B	4A	阴	淋巴结	腺癌			L	(左侧锁骨上淋巴结)低分化癌，结合免疫组化结果，倾向腺癌，免疫组化表达不典型，请结合临床。 免疫组化结果：CK7(大部分+)，TTF-1(-)，Napsin A(-)，Ki-67(30%+)，P40(-)，CK20(-)，Villin(-)，P63(-)。 （注：科内会诊意见）	吸烟30余年，约40支/天，已戒烟半年，无酗酒史。患者近1月前（2022-07-02）因“咳嗽伴左锁骨上淋巴结肿大2月余”入住我科，当时查体：T 36.5℃ P 80次/分 R 20次/分 Bp124/70mmHg；神志清，精神可，消瘦体型，左侧锁骨上区可触及多个肿大淋巴结，大者约3×3cm，内相互融合，质硬，无压痛，右侧颈部及锁骨上触及明显肿大淋巴结，左肺呼吸音略低，右肺呼吸音粗，双肺未闻及明显干湿啰音，心律齐，各瓣膜听诊区未闻及病理性杂音。腹平软，无压痛、反跳痛，肝脾肋下未及。双下肢无水肿。入院前于门诊行左锁骨上区淋巴结穿刺术，病理提示低分化癌，后行胸部CT提示左肺占位，考虑肿瘤、多发淋巴结转移。入院后完善免疫组化提示倾向腺癌。行颅脑强化MRI：右侧脑室后角旁异常强化灶，结合病史，考虑转移瘤；多发小缺血灶；部分空蝶鞍。上腹部强化CT：肝囊肿；双肾囊肿。全身骨显像：1.左侧胸部团状放射…		P						13869545793			基于本次实验数据, 检测结果未发现以上基因突变。具体治疗方案还需根据临床医生综合判断进行制定。	阴	病理室		2022-06-22 14:59:04
B202224271	男	Y	59	3	2	1B	4A	G719X	活检	腺癌			R	(右肺上叶管口)活检：肺腺癌。 免疫组化结果：CK7(+)，TTF-1(+)，Napsin A(-)，Ki-67(40%+)，P40(-)，P63(部分+)。免疫组化结果：PD-L1（22C3/DAKO Link 48）(部分肿瘤细胞+，TPS约75%)。	患者肝功能异常，考虑吉非替尼所致药物性肝损伤，吸烟史20余年，平均每天10余支，已戒烟3年余，偶尔饮酒史，入院情况：患者刘建龙，男，59岁。因“右肺癌骨转移诊疗史3月余，咯血1天”于2022-09-22 15:11入院。查体：T 36.4℃ P 73次/分 R 17次/分 Bp115/90mmHg，神志清，精神可，右手拇指远端缺如，右锁骨上淋巴结触及肿大，右肺呼吸音低，双肺未闻及明显干湿啰音及胸膜摩擦音。心律齐，各瓣膜区未闻及明显杂音。腹无压痛、反跳痛，双下肢无水肿。 入院诊断：1.咯血 2.右肺腺癌（cT3N2M1b IVA期）(1.纵膈淋巴结转移)(2.右锁骨上淋巴结转移)(3.骨转移) 3.心包积液 4.双肺炎 5.右肺阻塞性肺炎 6.右手拇指术后 7.左下肢深静脉血栓形成 诊疗经过：患者系肺癌化疗后，本次入院因“咯血”急诊来我院，考虑系咳嗽引起肺内肿物血管破裂所致，支气管动脉CT…				P				13863541865			基于本次实验数据, EGFR基因外显子18上发生G719X突变，其余基因未发现突变。具体治疗方案还需根据临床医生综合判断进行制定。	G719X	呼吸与危重症医学科14B		2022-06-28 15:54:55
B202136752	男	Y	68	2	0	1	4	L858R	细胞块	腺癌			R	(右侧胸腔积液)细胞块：腺癌，结合免疫组化，符合肺源性腺癌。 免疫组化结果：CK7(+)，TTF-1(+)，Napsin A(+)，P63(-)，P40(-)，CK20(-)，CDX-2(-)，Villin(-)，Calretinin(间皮+)，MC(间皮+)。	患者4年余前因“腰痛并右下肢疼痛1月余”于2018.03.22入我院骨外科，完善X线及脊柱MRI提示右肺周围型肺癌伴多发骨转移，排除手术禁忌症后于2018.03.26行“L4/5，L5/S1椎板开窗法椎管减压术+经皮椎体成形术”，术后恢复可于2018.04.04出院。2018.04.11,2018.05.18，2018.06.14，2018.07.07,2018.07.28，2018.08.21先后于我科行培美曲塞联合顺铂化疗6周期同时口服吉非替尼靶向抗肿瘤治疗，期间每两周期复查胸部CT疗效评价PR。2018.09.14入院行PET-CT检查,疗效评价右肺残存病灶仍有代谢活性，分别于2018.09.16、2018.10.12行培美曲塞单药化疗2周期，第2周期化疗后行肺部肿瘤局部放疗1疗程，2018.11.10、2018.12.04续行第3、4周期培美曲塞单药维持化疗，同时给予抗骨转移治疗…				P	P			13793080099		20220929综合门诊	基于本次实验数据, 检测结果未发现以上基因突变。具体治疗方案还需根据临床医生综合判断进行制定。	阴	综合治疗(2)		2021-09-14 10:06:24
B202223811	男	Y	76			1a		阴	活检	鳞癌			L	(左肺下叶)活检：小组织多块，非小细胞癌，免疫组化结果支持鳞状细胞癌，局部伴神经内分泌分化。 免疫组化结果：CK7(部分弱+)，TTF-1(-)，Napsin A(-)，P40(+)，CgA(-)，Syn(+)，Ki-67（MIB-1）(65%+)，CD56(部分+)，P63(+)。	吸烟饮酒史40余年，现已戒.入院情况：患者李金臣，男，76岁。因“咳嗽、咳痰4年，痰中带血4个月”于2022-06-22 10:18入院。体格检查：T 36.5℃ P 86次/分 R 20次/分 Bp145/75mmHg，神志清，精神可，言语欠清，双肺呼吸音略粗，右肺可闻及哮鸣音，未闻及干湿啰音。心音低钝，律齐，各瓣膜听诊区未闻及杂音。腹平软，无压痛反跳痛，肝脾肋下未触及。双瞳孔等大同圆，直径3mm，对光反射存在。左侧鼻唇沟浅，伸舌左偏。左上肢挛缩畸形，左上肢肌力3级，左下肢肌力4级，四肢腱反射（++），左侧病理征阳性，深浅感觉检查不合作。左右坐骨结节红肿伴散在破皮、臀部红肿，范围分别为6cm*5cm、3cm*3cm。辅助检查：2022-06-07（莘县中心医院）胸部强化CT：左肺下叶肿块较2022-02-27增大，考虑肿瘤，肺癌可能性大，建议病理确诊。 入院诊断：1.左肺占位(1.肺恶…								18663196851	活	20230829神经内科门诊家属代取药	基于本次实验数据, 检测结果未发现以上基因突变。具体治疗方案还需根据临床医生综合判断进行制定。	阴	全科医学科病房		2022-06-24 15:49:22
B202223732	男	Y	55	4	2	1b	1	L858R	活检	腺癌			R	(右中叶支气管)活检：小组织多块，肺腺癌。 免疫组化结果：CK7(+)，TTF-1(+)，Napsin A(部分+)，Ki-67(+30%)。 检测结果：PD-L1于部分可疑肿瘤细胞阳性表达，TPS值＞1%，可疑肿瘤细胞量少，阳性细胞约占8%，请结合临床，必要时可选择纵隔4R组淋巴结标本再次检测。	吸烟史30余年，约10支/天，少量饮酒史，患者程仁广，男，56岁。因“确诊肺腺癌11月余，续行治疗”于2023-06-16 08:53 入院。 2.患者10月余前因“咳嗽、咳痰”于我院住院治疗，完善胸部增强CT:右肺占位，考虑肿瘤。右肺多发结节，右侧胸膜多发结节。结合临床除外转移右侧胸腔积液。除外禁忌，进一步完善支气管镜检查，病理结果回报：（右主支气管)活检示肺腺癌。免疫组化结果：CK7(+)，TTF-1(+)，NapsinA(部分+)，Ki-67(+30%)。进一步完善PET-CT:1.右肺癌伴多发淋巴结转移，右肺内多发转移结节，右侧胸膜转移。2.右侧胸腔积液。3.脊柱退行性变4.脑PET/CT未见明显异常。肿瘤靶向9基因：EGFR基因外显子21上发生L858R突变，其余基因未发现突变。右肺腺癌诊断明确，肿瘤分期为cT4N2M1bIV期，ECOGPS评分为0分，根据CSCO指南，一线推…								13562007698	活	20230908呼吸科门诊复诊	基于本次实验数据, EGFR基因外显子21上发生L858R突变，其余基因未发现突变。具体治疗方案还需根据临床医生综合判断进行制定。	L858R	呼吸与危重症医学科14B		2022-06-24 11:05:56
B202223326	女	N	43	1	0	0	1	L858R	手术	腺癌			R	(右肺上叶后段)1、浸润性腺癌（腺泡型70%，贴壁型30%），中分化，待IHC标记，体积1.1*1*0.5cm； 2、与脏层胸膜关系待弹力纤维染色； 3、未见脉管内瘤栓及明显神经侵犯； 4、吻合线未见癌。 (2组、4组淋巴结)未见转移癌（0/3）。 (7组淋巴结)未见转移癌（0/1）。 (10组淋巴结)未见转移癌（0/1）。 (右肺上叶后段)免疫组化结果：CK7(+)，TTF-1(+)，Napsin A(+)，Ki-67(+2%)，P40(-)，CK5/6(-),结果支持浸润性腺癌。	入院情况：患者杨焕霞，女，43岁。因“查体CT发现肺结节2月”于2022-06-19 09:01。查体：T 36.2℃ P 69次/分 R 17次/分 Bp113/76mmHg;双侧颈部、锁骨上、腋窝淋巴结未触及肿大。胸廓无畸形，双肺呼吸音稍粗，未闻及干湿性罗音。心律齐，无杂音。腹平软，无压痛，未及包块，肠鸣音正常。2022-06-13，胸部CT：右肺上叶（IM125）见单发磨玻璃结节影，大小约10mm×9mm，可见分叶、空泡征象。左肺下叶外基底段（IM268）见单发磨玻璃结节影，大小约6mm×5mm。另双肺散在多发实性及磨玻璃结节灶，直径约2-4mm。（本院） 入院诊断：肺结节 诊疗经过：患者入院后完善相关化验和相关检查,血常规、肝肾功、出凝血机制、病毒筛查等未见特殊异常。肺功能检测未见特殊异常。心脏彩超提示心脏功能可。颅脑CT平扫未见异常。胸部增强CT:右肺上叶磨玻璃结节，不除外肿瘤…								18365718363	活	20230617胸外科复诊	基于本次实验数据, EGFR基因外显子21上发生L858R突变，其余基因未发现突变。具体治疗方案还需根据临床医生综合判断进行制定。	L858R	胸外科10B		2022-06-22 08:38:08
B202222461	男	Y	68	2A	0	0	1B	阴	手术	腺癌	3	腺泡型35%，乳头型30%，附壁型15%,实性及复杂结构20%	L	(左肺上叶)1、浸润性腺癌（腺泡型35%，乳头型30%，附壁型15%,实性及复杂结构20%），低分化，待IHC标记，体积1.3*1*1cm； 2、弹力纤维染色提示肿物累及脏层胸膜（PL1）,未见间皮细胞，请结合临床。 3、未见脉管内瘤栓及神经侵犯； 4、未累及叶支气管，支气管周围查见纤维钙化结节一枚，未见转移癌。 5、支气管断端未见癌。 (5组淋巴结)未见转移癌（0/1）。 (7组淋巴结)血块组织，未见淋巴结，未见转移癌。 (10组淋巴结)未见转移癌（0/1）。 免疫组化结果：CK7(+)，TTF-1(+)，Napsin A(+)，Ki-67(+7%)，P40(-)。	吸烟史30余年，平均10支/天，戒烟6个月，饮酒史30余年，偶尔少量饮酒，戒酒6个月。入院情况：患者宋玉亮，男，68岁。因“检查发现肺结节5个月”于2022-06-06 14:53 入院。查体：T 36.1℃ P 50次/分 R 15次/分 Bp153/87mmHg。胸廓对称无畸形，呼吸运动对称，叩诊清音，听诊双肺呼吸音清，未闻及干湿性啰音。心前区无异常隆起，心律规整，各瓣膜听诊区未闻及病理性杂音。腹部平坦，无胃肠型及蠕动波，触软，无包块，无压痛反跳痛。2022-06-06胸部CT：左肺上叶尖后段见约2.0x1.6cm的不规则结节，密度不均匀，边缘可见分叶及毛刺，周围呈磨玻璃密度，考虑肺Ca；右肺上叶见囊泡影。（本院） 入院诊断：1.肺结节 2.冠心病 3.高血压 4.肺大疱 诊疗经过：入院后完善化验和检查，血液分析、肝肾功、出凝血机制、病毒筛查、尿便常规等未见特殊异常。嘱其暂停使用阿司…								13563525543	活	20230526胸外复诊预后好	基于本次实验数据, 检测结果未发现以上基因突变。具体治疗方案还需根据临床医生综合判断进行制定。	阴	胸外科10B		2022-06-15 16:01:04
B202223330	女	N	71				3a	阴	活检	腺癌			L	(左肺下叶背段亚段)活检：小组织多块，非小细胞癌，符合腺癌，肺源性标记物阴性，不除外肺肠型腺癌，但须排除胃肠道转移性腺癌，请结合临床影像学及血清学检测结果。 免疫组化结果：CK7(-)，TTF-1(-)，Napsin A(-)。	入院情况：患者贾银珠，女，71岁。因“检查发现肺占位3天”于2022-06-21 10:08入院。查体：T 36.2℃ P 72次/分 R 18次/分 Bp121/75mmHg;胸廓对称无畸形，呼吸运动对称，叩诊清音，听诊双肺呼吸音略粗，左肺呼吸音低，未闻及干湿性啰音。心前区无异常隆起，心律规整，各瓣膜听诊区未闻及病理性杂音。腹部平坦，无胃肠型及蠕动波，触软，无包块，无压痛反跳痛。2022-06-19 胸部CT：左肺下叶占位性病变。（外院） 2022-06-20 血常规、肝肾功、血脂、出凝血机制、病毒筛查等未见特殊异常。 ABO正定型:AB型，RH血型:阳性。 肺癌标记物六项：细胞角质蛋白:10.89ng/ml，其余正常。 2022-06-20 心电图：正常心电图。 心脏彩超：二尖瓣轻度返流，左室收缩功能正常，左室充盈不良。 肺功能：中重度阻塞性通气功能障碍。 颅脑CT:多发腔隙性脑梗死…								18769796666	活	20220810胸外门诊复诊	基于本次实验数据, 检测结果未发现以上基因突变。具体治疗方案还需根据临床医生综合判断进行制定。	阴	胸外科10B		2022-06-21 17:25:47
B202122839	女	N	84	3	3	1C	4B	L858R	活检	腺癌			R	(右肺上叶管口)免疫组化结果：CK7(+)，TTF-1(+)，Napsin A(+)，CK5/6(-)，P63(-)，Ki-67(+30%)，P40(-)，结果支持肺浸润性腺癌。	患者2015-11因“查体发现肺部阴影1月”至山东省立医院就诊，行肺穿刺病理提示腺癌。家属拒绝进一步化疗或基因检测自动出院，出院后未行抗肿瘤治疗。于2021-06-11因“肺癌诊疗史5年余，腰痛2月”入住我科，完善支气管镜并取病理：(右肺上叶管口)活检：非小细胞癌，倾向腺癌，待IHC标记。(右肺上叶管口)免疫组化结果：CK7(+)，TTF-1(+)，Napsin A(+)，CK5/6(-)，P63(-)，Ki-67(+30%)，P40(-)，结果支持肺浸润性腺癌。分子病理：基于本次实验数据，EGFR基因外显子21上发生L858R突变，其余基因未发生突变。患者未行治疗于2021-06-17自动出院。患者院外口服奥希替尼治疗。1月前患者出现胸闷，无明显咳嗽、咳痰，无发热，遂就诊于聊城市中心医院，完善胸部CT提示有胸腔积液，未治疗后就诊于聊城市肿瘤医院，于肿瘤医院行胸腔积液置管引流，并胸腔灌注…	P	P	P	P	P	肾		18265567922		20220523病危	基于本次实验数据, EGFR基因外显子21上发生L858R突变，其余基因未发现突变。具体治疗方案还需根据临床医生综合判断进行制定。	L858R	综合治疗(1)		2021-06-15 11:08:28
B202221911	女	N	52	2	2	0	3A	L858R	手术	腺癌	3	实性、复杂结构60%，腺泡型40%	L	(左肺) 1.肺浸润性腺癌，低分化（实性、复杂结构60%，腺泡型40%），肿物体积3cm×2cm×1.5cm，可见气道播散现象，请待免疫组化标记。 2.癌组织似累及脏层胸膜，具体层次待弹力纤维染色。 3.未见脉管内瘤栓及典型神经侵犯。 4.吻合钉切缘、血管断端及支气管断端均未见累及。 5.肺门周检出淋巴结4枚，未见转移癌（0/4）。 （第5组淋巴结）淋巴结1枚，可见转移癌（1/1）。 (第7组淋巴结、第9组淋巴结、第11组淋巴结)淋巴结均未见转移癌（0/1.、0/1、0/1）。 (左肺)结合免疫组化结果支持肺浸润性腺癌，低分化（实性、复杂结构60%，腺泡型40%）； 免疫组化结果：TTF-1(+)，Napsin A(+)，Ki-67(30%+)，P40(-)，CK7(+)。 特殊染色结果：弹力纤维染色(-)，癌组织未累及脏层胸膜（PL0)。	入院情况：患者王峰，女，52岁。因“咳嗽10天”于2022-05-31 17:08入院。查体：神志清，精神可，浅表淋巴结未触及肿大；双肺呼吸音低，未闻及明显干湿啰音及胸膜摩擦音。心律齐，各瓣膜区未闻及明显病理性杂音。腹软，无压痛、反跳痛，双下肢无水肿。 入院诊断：1.左肺癌 2.高脂血症 3.肠息肉切除术后 诊疗经过：入院后完善相关辅助检查，排除手术禁忌，限期于2022-06-10在全麻下行胸腔镜左肺癌根治术。术后给予患者行抗炎、平喘、营养支持、止痛等对症支持治疗。术后病理示：(左肺)1.肺浸润性腺癌，低分化（实性、复杂结构60%，腺泡型40%），肿物体积3cm×2cm×1.5cm。可见气道播散现象，请待免疫组化标记。2.癌组织似累及脏层胸膜，具体层次待弹力纤维染色。3.未见脉管内瘤栓及典型神经侵犯，可见气道播散。4.吻合钉切缘、血管断端及支气管断端均未见累及。5.肺门周检出淋巴结4枚，…								13583456413	活	20230323胸外科门诊复诊	基于本次实验数据, EGFR基因外显子21上发生L858R突变，其余基因未发现突变。具体治疗方案还需根据临床医生综合判断进行制定。	L858R	胸外科10B		2022-06-10 13:50:27
B202221432	男	Y	55	2A	3	1B	4A	阴	活检	肉瘤样癌			R	(右肺中叶管口新生物)活检：送检支气管黏膜，间质内查见异型细胞，大部肿瘤细胞排列呈实性片状，局部散在分布，结合免疫组化，符合肉瘤样癌。 免疫组化结果：CK7(+)，TTF-1(-)，Napsin A(-)，Ki-67(70%+)，P40(-)，CgA(-)，Syn(-)，Ki-67（MIB-1）(70%+)，CD56(-)，SMARCA4/Brg1(+)，INI-1(+)，CD34(-)，SALL-4(-)，Vimentin(+)。 右肺中叶管口新生物)免疫组化结果：PD-L1（22C3/DAKO Link 48）(TPS≥50%，约+80%),提示肿瘤高表达PD-L1。	有吸烟史40 余年，日吸 烟量 20 支、有饮酒史 40 余年，每日约半斤，已戒烟酒 1 年余。否主诉：右肺癌诊疗史 1 年余 现病史：患者 2022-06-05 因“咳嗽、咳痰 1 月余，发现痰中带血 5 天”入院，完善相关检查，明确诊 断为 1.右肺肿瘤(1.腺癌、肉瘤样癌（cT2aN3M1bIVa 期）)(2.肺门淋巴结转移)(3.纵膈淋巴结转移)( 4.内乳区淋巴结转移)(5.肾上腺转移)。建议行卡瑞利珠单抗单药治疗或者培美曲塞+卡铂+卡瑞利珠 单抗联合治疗，家属拒绝遂出院，未进行抗肿瘤治疗，于 2022-06-20 出院。2022-07-21 因“腹痛 1 周”入住我科病房，完善相关检查，胸腹部 CT 示：支气管炎、肺气肿。结合病史，右肺癌治疗后所见， 请结合临床。右肺慢性炎症改变。双肺结节。纵隔淋巴肿大。双侧肾上腺转移。肝囊肿。提示病情进展， 除外化疗禁忌，给予信迪利单抗联合…						肾上腺		18365996861	活	20230905放疗科住院	基于本次实验数据, 检测结果未发现以上基因突变。具体治疗方案还需根据临床医生综合判断进行制定。	阴	呼吸与危重症医学科14B		2022-06-07 14:29:19
B202222337	女	N	63	2A	3	1C	4B	ALK	淋巴结	腺癌			L	(右侧锁骨上淋巴结)转移的低分化癌，IHC标记结果，支持肺源性低分化腺癌转移。 免疫组化结果：CK7(+)，CK20(-)，Villin(-)，TTF-1(+)，Napsin A(+)，Hepatocyte(-)，Glypican-3(部分细胞+)，CK19()，Ki-67(20%+)，P63(-)，P40(-)。 20230518(肝穿刺组织)活检：腺癌，结合免疫组化结果，符合肺腺癌肝转移。 免疫组化结果：CK7(+)，TTF-1(+)，Napsin A(+)，Ki-67(5%+)，P40(-)，c-MET(SP44)(80%，2+)，Glypican-3(-)，GS(-)，Arginase(-)，Hepatocyte(-)，HSP70(-)。	患者曾贵青，女，64岁。因“肺癌诊疗史近1年，续行治疗。”于2023-05-11 11:18 入院。 病例特点： 1.老年女性，自诉既往体健。 2.患者近1年前因“刺激性干咳2个月”就诊于我院，查胸+上腹CT:左肺下叶肺CA并阻塞性肺不张。纵隔淋巴结转移。左侧胸腔积液。心包积液。肝脏多发转移瘤，腹膜后淋巴结转移。左肾低密度灶，考虑囊肿。脑MRI:脑内多发转移瘤；多发缺血灶；左侧枕部异常信号，脑膜瘤？转移瘤？建议随诊或结合CT。骨ECT：右股骨中段骨代谢活跃，考虑骨转移瘤。行右侧锁骨区淋巴结穿刺，病理：右侧锁骨上淋巴结针吸：找到癌细胞，建议细胞块免疫组化标记。(右侧锁骨上淋巴结)转移的低分化癌，据形态倾向肝细胞肝转移，请待IHC标记结果。(右侧锁骨上淋巴结)转移的低分化癌，IHC标记结果，支持肺源性低分化腺癌转移。免疫组化结果：CK7(+)，CK20(-)，Villin(-)，TTF-1(…		P	P	P				13258991558	活	20230818肿瘤科门诊复诊	基于本次实验数据, 检测结果发现ALK基因发生融合突变，其余基因未发现突变。具体治疗方案还需根据临床医生综合判断进行制定。	ALK	综合治疗(2)		2022-06-14 14:36:43
B202121646	女	N	71			1C	4B	L858R	活检	腺癌			L	(左肺下舌段黏膜活检)活检：肺腺癌，待分子检测。 免疫组化结果：CK7(+)，TTF-1(+)，Napsin A(+)，CK5/6(-)，P63(-)，Ki-67(10%+)，P40(-)。	入院情况：患者王秀珍，女，71岁。因“左侧胸背部疼痛半年”于2021-05-26 16:39入院。查体：T 36.5℃ P 79次/分 R 18次/分 Bp127/66mmHg；神志清，精神尚可，左肺呼吸音较右肺呼吸音低，双肺未闻及明显干湿啰音及胸膜摩擦音，律齐，心脏各瓣膜区未闻及病理性杂音。腹无压痛、反跳痛，双下肢轻度水肿。 入院诊断：1.左肺占位性质待查 2.高血压病 诊疗经过：患者入院后完善检查：肝肾功、出凝血机制、病毒筛查未见明显异常。血常规：血小板:405.00×10^9/L;肺癌六项：癌胚抗原:10.78ng/mL、糖类抗原CA-125:98.6U/mL、细胞角质蛋白:4.92ng/ml;肿瘤相关抗原(TAP):弱阳性μ㎡;心脏超声：升主动脉增宽；左室收缩功能正常；左室充盈不良。排除禁忌证后，于2021-06-04完善气管镜检查，镜下诊断：左肺下舌段管口可见新生物。(左肺下舌…	P			P	P			18963573008		未复诊	基于本次实验数据, EGFR基因外显子21上发生L858R突变，其余基因未发现突变。具体治疗方案还需根据临床医生综合判断进行制定。	L858R	呼吸与危重症医学科14A		2021-06-04 16:02:04
B202220866	男	Y	74	2A	3	0	3A	阴	活检	腺癌			L	(左肺下叶后基底段亚段GS)活检：小组织多块，结合免疫组化，符合肺源性腺癌。 (左肺下叶背段亚段管口)活检：小组织3块，少量支气管黏膜慢性炎及支气管软骨组织，请结合临床。 免疫组化结果：CK7(+)，TTF-1(+)，Napsin A(+)。	吸烟史50年，约40支/天，已戒1年，饮酒史50年，约5两/天，已戒3年。 入院情况：患者刘纪忠，男，74岁。因“肺癌诊疗史4月余，续行治疗”于2022-10-17 09:49入院。查体:T 36.9℃ P 96次/分 R 24次/分 Bp161/102mmHg,神志清，精神可，左侧锁骨上可扪及黄豆大小淋巴结，质韧，活动度可；双肺呼吸音低，双肺未闻及明显干湿啰音及胸膜摩擦音。心律齐，各瓣膜区未闻及明显病理性杂音。腹软，无压痛、反跳痛，双下肢无明显水肿，双下肢可见静脉曲张。辅助检查： 2022-05-28（我院）胸部增强CT：支气管炎、肺气肿。左肺下叶肿瘤。胆囊结石。左肾囊肿。腹腔钙化灶。 2022-06-04 (我院)甲状腺B超: 甲状腺多发囊性结节，TI-RADS 2类 双侧锁骨上区多发可疑淋巴结回声。颅脑强化磁共振:多发脑梗死,小软化灶；部分空蝶鞍；颅内未见明显转移征象，建议定期复查…								16678122287	活	20230101呼吸门诊复诊	基于本次实验数据, 检测结果未发现以上基因突变。具体治疗方案还需根据临床医生综合判断进行制定。	阴	呼吸与危重症医学科14B		2022-06-02 10:53:31
B202120684	女	N	57			1C	4B	19-Del	细胞块	腺癌			R	(胸水)细胞块免疫组化结果：CK7(+)，CK20(-)，Villin(-)，TTF-1(+)，Napsin A(+)，CR(-)，P63(-)，Pax-8(-)，GATA-3(-)，Mammaglobin(-)，结合病史，结果支持肺源性腺癌转移。	曾从事“焚烧木炭”工作3年。患者2年余前因“咳嗽、咳痰伴胸闷、气喘1月余”就诊于我院行胸部正侧位片示：右肺中野不规则阴影，双肺多发小结节影，肺占位不除外，建议CT检查。支气管炎X线表现。行胸部CT检查示：右肺占位，肿瘤不除外、建议穿刺活检，双肺多发结节，双肺炎症。纵隔多发肿大淋巴结，左侧乳腺结节？遂后为进一步诊疗于2019-03-18首次入住我科，完善相关辅助检查，行胸部增强CT考虑右肺肿瘤多发转移，甲状腺右侧叶结节，左侧乳腺结节待排。全身骨显像示多发骨转移，全脊柱MR示多发椎体异常信号，考虑转移瘤；支气管镜病理刷检示非小细胞肺癌，外周血EGFR基因检查（19外显子）突变，排除放疗禁忌症后于2019-3-25给予脊椎转移灶放疗，CTV：1野：上界胸4椎体中间，下界：胸9椎体中间，双侧界线为中线旁开3㎝，2野：上界：腰1椎体中间水平，腰3椎体中间水平，双侧界中线旁开3㎝，DT：30Gy/1…	P	P		P	P			18769512060		未复诊	基于本次实验数据, EGFR基因外显子19上发生19-Del和外显子20上发生T790M突变，其余基因未发现突变。具体治疗方案还需根据临床医生综合判断进行制定。	19-Del	放疗(2)		2021-05-28 17:31:36
B202118410	男	Y	77			1B	4A	L858R	细胞块	腺癌			R	(胸水)细胞块：腺癌，请结合临床。	吸烟45余年，1包/天，无饮酒史。.患者于2021-07-26 因“咳嗽、咳痰、颈部淋巴结肿大2月余，胸闷、憋喘进行性加重10天”于我科住院治疗，颈部淋巴结病理诊断提示：双侧颈部淋巴结找到癌细胞，倾向腺癌；给予胸水引流、祛痰等对症治疗，患者病情好转出院。出院诊断：1.原发性支气管肺癌（右侧腺癌）（1.并胸膜、纵隔淋巴结、骨转移）2.肺不张3.肺结节4.冠心病。出院后规律口服阿法替尼治疗，未规律治疗、复查，效果不详。2月余前因“右侧胸痛”就诊于我院，除外禁忌后分别于2022-04-25、2022-05-29给予唑唻磷酸抑制骨转移治疗，并于2022-07-04给予锶89治疗骨转移，过程顺利，末次出院时间为2022-07-05。出院后继续应用靶向治疗肺癌，平素及存在活动后胸闷、气短，伴纳差、乏力，偶伴咳嗽，无咳痰，近1月自觉胸闷、气喘较前加重，复查胸部CT示右侧胸腔积液较前变化不明，未予特殊处…				P	P			13562068848		20230815呼吸门诊复诊	基于本次实验数据, EGFR基因外显子21上发生L858R突变，其余基因未发现突变。具体治疗方案还需根据临床医生综合判断进行制定。	L858R	病理室		2021-05-13 14:48:10
B202219987	男	N	58	1	0	0	1	19-Del	手术	腺癌	2	腺泡型30%，乳头型40%，贴壁型30%	L	(左肺下叶背段结节)浸润性腺癌(腺泡型30%，乳头型40%，贴壁型30%)，局部可见少量实性印戒细胞样腺癌，中分化，体积1.7*0.7*0.5cm，与脏层胸膜关系待弹力纤维染色；未见脉管内瘤栓及明显神经侵犯；支气管断端与吻合线均未见癌。 (7组淋巴结)未见转移癌（0/1）。 (9组淋巴结)未见转移癌（0/1）。 (10组淋巴结)未见转移癌（0/1）。 (11组淋巴结)未见转移癌（0/1）。 (12组淋巴结)未见转移癌（0/2）。免疫组化结果：CK7(+)，TTF-1(+)，Napsin A(+)，Ki-67(+5%)，P40(-),结果支持浸润性腺癌。 弹力纤维染色(+)提示肿物未侵及脏层胸膜（PL0）。	入院情况：患者刘甲臣，男，58岁。因“检查发现肺结节12天”于2022-05-23 08:25入院。查体：T 36.1℃ P 74次/分 R 18次/分 Bp107/68mmHg。胸廓对称无畸形，呼吸运动对称，叩诊清音，听诊双肺呼吸音清，未闻及干湿性啰音。心前区无异常隆起，心律规整，各瓣膜听诊区未闻及病理性杂音。腹部平坦，无胃肠型及蠕动波，触软，无包块，无压痛反跳痛。2022-05-11 胸部CT：左肺下叶背段部分实性结节，大小约1.8cm×1.7cm。 入院诊断：肺结节 诊疗经过：入院后完善相关辅助检查未见异常，排除手术禁忌后于2022-05-26在全麻插管胸腔镜下行左肺下叶癌根治术（左肺下叶背段切除+淋巴结清扫术），手术过程顺利。术后给予抗炎对症支持治疗，顺利拔除胸管。术后病理：(左肺下叶背段结节)浸润性腺癌(腺泡型30%，乳头型40%，贴壁型30%)，局部可见少量实性印戒细胞样腺癌…								19963547298	活	20230616胸外门诊复诊	基于本次实验数据, EGFR基因外显子19上发生19-Del突变，其余基因未发现突变。具体治疗方案还需根据临床医生综合判断进行制定。	19-Del	胸外科10B		2022-05-27 08:27:25
B202220849	女	N	70	1C	2	1C	4B	19-Del	穿刺	腺癌			L	(左肺)穿刺：非小细胞癌，考虑腺癌，免疫组化结果：CK7(+)，TTF-1(+)，Napsin A(+)，P40(-)，结果支持肺源性腺癌	2023-04-21 13:45 首次病程记录 患者仝巧玉，女，71岁。因“左肺癌诊疗史11月余，续行治疗”于2023-04-21 13:31 入院。 病例特点： 1.老年女性，既往“肺气肿”病史2年余，间断应用“螺内酯、氢氯噻嗪”等药物对症治疗。否认食物药物过敏史。 2.患者11月余前无明显诱因出现双下肢乏力，无头痛、头晕，无恶心、呕吐，无咳嗽、咳痰，无胸闷、胸痛，无发热，未予特殊处置，后出现行走不稳，伴食欲差，2022.5.27就诊我院门诊，脑MRI示脑内多发异常信号，转移瘤？建议强化扫描进一步检查，遂入住我科，完善检查，胸+上腹CT:考虑左肺下叶肿瘤。双肺转移。纵隔内多发淋巴结。肝右叶钙化灶。胃窦部壁厚。排除禁忌，给予CT引导下左肺穿刺活检术，病理：(左肺)穿刺：非小细胞癌，考虑腺癌，待免疫组化标记。(左肺穿刺)低分化癌，建议活检免疫组化标记。免疫组化结果：CK7(+)，TTF-1…	P	P		P				13863597161	活		基于本次实验数据, EGFR基因外显子19上发生19-Del突变，其余基因未发现突变。具体治疗方案还需根据临床医生综合判断进行制定。	19-Del	综合治疗(2)		2022-06-02 09:45:05
B202218248	女	N	77			1C	3B	阴	淋巴结	鳞癌			L	(左侧腹股沟肿物)低分化癌，结合免疫组化结果，支持鳞状细胞癌。 免疫组化结果：CK7(-)，TTF-1(-)，Napsin A(-)，Ki-67(80%+)，P40(+)，P63(+)。检测结果：PD-L1 CPS值约5%-10% TPS值约5%-10%	患者家属于上级医院咨询，建议病情允许可入上级医院制定化疗药物方案治疗。因考虑患者高龄，一般状态欠佳，担心化疗不能耐受，患者家属商议后，表示不再考虑化疗、免疫治疗等治疗，请中医科会诊协助给予中药调理。住院期间给予抗感染、止泻、补充白蛋白、补液、抗凝及营养支持等治疗，患者发热、腹泻缓解，饮食可，于今日出院，嘱其出院后注意事项，请示上级医师，给予办理出院手续。 出院诊断：1.左肺鳞状细胞癌 cT2bN3M1 IV期(1.左腹股沟区淋巴结转移)(2.左颈下、左锁骨、左腋窝淋巴结转移)(3.腹膜后淋巴结转移)(4.胸腔积液)(5.腹腔积液) 2.感染性发热 3.下肢静脉血栓形成 4.高血压病（2级 很高危） 5.左侧腹股沟肿物切除术后 6.电解质代谢紊乱 7.营养不良(1.低钾血症)(2.低蛋白血症)(3.轻度贫血) 8.腔隙性脑梗死 入院情况：患者韩桂英，女，77岁。因“发现肛门肿物20余天”于…								15063555728	死		基于本次实验数据, 检测结果未发现以上基因突变。具体治疗方案还需根据临床医生综合判断进行制定。	阴	两腺外科11B		2022-05-15 09:04:55
B202218621	女	N	71	2A	2	0	3A	19-Del	活检	腺癌			L	(左肺上叶舌段)活检：免疫组化结果：CK7(+)，CK20(-)，TTF-1(+)，Napsin A(+)，Mammaglobin(-)，GCDFP-15(-)，GATA3(-)，Villin(-)，Pax-8(-),结果支持肺浸润性腺癌。	入院情况：患者胡风姣，女，71岁。因“咳嗽、痰中带血1月余，确诊肺癌10天，续行治疗”于2022-05-30 09:06入院。查体：T 36.3℃ P 72次/分 R 18次/分 Bp128/76mmHg；神志清，精神可，全身皮肤、粘膜无黄染、皮疹及出血点，浅表淋巴结未触及肿大，右乳缺如，双肺呼吸音粗糙，双肺未闻及干湿性啰音及胸膜摩擦音。心率72次/分，律齐，各瓣膜听诊区未闻及杂音及心包摩擦音。腹软，无压痛及反跳痛，双下肢无水肿。 入院诊断：1.左肺腺癌（cT2aN2M0 ⅢA期）(1.纵隔淋巴结转移) 2.双肺炎 3.高血压病 4.右侧乳腺癌术后化疗后 诊疗经过：入院后完善检查，住院期间行中成药物抗肿瘤、止吐等对症支持治疗，肺癌9基因提示EGFR基因外显子19上发生19-Del突变，治疗上可行EGFR-TKI类药物奥希替尼抗肿瘤治疗，向患者及家属交代病情、治疗、副作用、有效率等，其理解…								13082789602	活	20230528肿瘤科门诊复诊	基于本次实验数据, EGFR基因外显子19上发生19-Del突变，其余基因未发现突变。具体治疗方案还需根据临床医生综合判断进行制定。	19-Del	呼吸与危重症医学科14A		2022-05-17 15:45:49
B202219139	男	Y	46	1	2	1	4	19-Del	活检	腺癌			R	(右肺上叶后段新生物)活检：非小细胞癌，符合腺癌。 免疫组化结果：CK7(+)，TTF-1(+)，Napsin A(+)，P40(-)，SMARCA4/Brg1(+)，Ki-67(MIB-1)(10%+)。	吸烟20余年*30支/天，戒烟1月，偶尔饮酒，已戒1月余。20230309前诊断为：1.原发性支气管肺癌（肺腺癌T1N2M1IV期）(1.并纵隔淋巴结及肺内转移)(2.骨转移)2.腰椎退行性变3.小灶性脑梗死，下一步治疗：1.患者肺腺癌诊断明确，既往应用吉非替尼治疗10月，复查胸部CT提示右肺上叶Ca并多发转移复查所见，较前进展。患者现无明显不适，建议行全身肿瘤评估，并行肿瘤基因检测确定是否可口服靶向药物治疗，再次告知家属病情，其表示商议后决定。				P				15820045307	活		基于本次实验数据, EGFR基因外显子19上发生19-Del突变，其余基因未发现突变。具体治疗方案还需根据临床医生综合判断进行制定。	19-Del	呼吸与危重症医学科14A		2022-05-20 15:55:07
B202219704	男	Y	59	2B	0	1C	4B	阴	活检	腺癌	2	肿瘤细胞附壁、腺泡型生长	R	(CT引导下右肺占位穿刺活检术)穿刺活检：腺癌，肿瘤细胞附壁、腺泡型生长。	1.老年男性，既往体健，吸烟史30余年，约20支/天。 2.患者6月前无明显诱因出现左上肢疼痛，当地医院考虑颈椎病变所致，对症治疗效果差，2022-05-11入住冠县人民医院，完善颈椎磁共振提示骨转移，颅脑+胸部+全腹CT示多发腔隙性脑梗死、右肺上叶病变，胸椎骨质破坏；2022-05-15患者出现排尿困难，行导尿术，2022-05-17入住我院我科，完善胸部增强CT:右肺上叶占位，考虑肿瘤，左肺下叶结节；胸1椎体密度不均。全脊椎增强MRI:全脊柱退行性改变；C7-T2椎体及C7、T1附件异常信号并T1椎体压缩性骨折，符合转移MR表现；C6椎体异常信号、C2-6椎体异常强化，建议结合临床除外转移；C4/5-C6/7椎间盘突出，椎管狭窄；L4/5-L5/S1椎间盘突出、纤维环撕裂，椎管稍狭窄。甲状腺及颈部淋巴结彩超:甲状腺多发囊实性结节，TI-RADS3类,甲状腺左叶多发囊性结节，TI-RA…				P				18963594789	死	20230907宁养院门诊吗啡	基于本次实验数据, 检测结果未发现以上基因突变。具体治疗方案还需根据临床医生综合判断进行制定。	阴	综合治疗(1)		2022-05-25 10:16:40
B202217999	男	N	60	1	0	0	1	19-Del	手术	腺癌	2	腺泡型60%，贴壁型40%	R	(右肺下叶结节) 1.肺浸润性腺癌，中分化（腺泡型60%，贴壁型40%），肿物体积1.5cm×0.8cm×0.7cm。 2.癌组织未累及脏层胸膜（PL0）。 3.未见脉管内瘤栓及典型神经侵犯，未见气道内播散。 4.吻合钉切缘未见累及。 (7组淋巴结)淋巴结1枚，未见转移癌（0/1）。 (2、4组淋巴结)淋巴结1枚，未见转移癌（0/1）。免疫组化结果：CK7(+)，TTF-1(+)，Napsin A(+)，Ki-67(＜5%)，P40(-)，P63(+)，支持肺腺癌。	入院情况：患者申玉龙，男，60岁。因“查体发现肺结节1年余”于2022-05-10 08:29入院。查体：T 36.2℃ P 79次/分 R 18次/分 Bp134/89mmHg；胸廓对称无畸形，呼吸运动对称，叩诊清音，听诊双肺呼吸音清，未闻及干湿性啰音。心前区无异常隆起，心律规整，各瓣膜听诊区未闻及病理性杂音。腹部平坦，无胃肠型及蠕动波，触软，无包块，无压痛反跳痛。 入院诊断：1.肺结节 2.高血压 诊疗经过：入院后完善相关辅助检查未见异常，排除手术禁忌后于2022-05-13在全麻下行胸腔镜右肺下叶癌根治术，手术过程顺利。术后病理：(右肺下叶结节)1.肺浸润性腺癌，中分化（腺泡型60%，贴壁型40%），肿物体积1.5cm×0.8cm×0.7cm。2.癌组织未累及脏层胸膜（PL0）。3.未见脉管内瘤栓及典型神经侵犯，未见气道内播散。4.吻合钉切缘未见累及。(7组淋巴结)淋巴结1枚，未见…								13884838162	活	20230305胸外门诊复诊	基于本次实验数据, EGFR基因外显子19上发生19-Del突变，其余基因未发现突变。具体治疗方案还需根据临床医生综合判断进行制定。	19-Del	胸外科10B		2022-05-13 15:46:27
B202216843	男	Y	75	2	2	1c	4b	19-Del	肝穿刺	腺癌				(肝)穿刺：小组织3条，结合免疫组别，符合肺源性腺癌。 免疫组化结果：CK7(+)，TTF-1(+)，Napsin A(+)，P40(-)，CK20(-)，Villin(-)，Hepatocyte(-)，Glypican-3(+)，CK19(+)，CDX-2(-)，AFP(-)，Ki-67(+50%)，P63(-)，CK18(+)。	吸烟30余年*10-20支/日，少量饮酒史，考虑患者明确诊断为：左肺腺癌（cT2N2M1c IVB期）纵隔淋巴结转移 肝转移 脑转移 右肺结节 双侧肾上腺增粗。患者系肺腺癌晚期，后续治疗以全身抗肿瘤治疗为主。今日周娟主治医师亲自向患者及其监护人交代病情及试验相关受益和风险情况，并回答了患者及其监护人的相关问题，如费用问题、实验相关风险、随访等问题。患者本人及其监护人表示理解。患者及监护人充分考虑后自愿参加“评价TQB2450注射液联合盐酸安罗替尼胶囊对比帕博利珠单抗注射液一线治疗晚期非小细胞肺癌的有效性和安全性的随机、盲法、平行对照、多中心III期临床试验”；并于14:40签署知情同意书2份（版本号：3.0，版本日期：2021.11.23），并交一份给患者保存。生成受试者编号为：076010。立即开始试验筛选检查。于我院门诊行肺癌基因检测及PDL1基因检测，继续观察病情变化。现患者及家属…		P	P					19527897891	活	20230721奥西替尼取药	基于本次实验数据, EGFR基因外显子19上发生19-Del突变，其余基因未发现突变。具体治疗方案还需根据临床医生综合判断进行制定。	19-Del	综合治疗(2)		2022-05-06 10:20:41
B202217915	女	N	67	1	2	0	3	阴	手术	腺癌	3	乳头状型40%，复杂高级别结构约60%	R	(右肺下叶结节)浸润性腺癌（乳头状型40%，复杂高级别结构约60%），低分化，体积1.5*1.5*1.3cm，未累及胸膜（PLO），待弹力纤维染色，可见脉管内瘤栓，未见明显神经侵犯，支气管断端未见癌。 (2组、4组淋巴结)未见转移癌（0/2）。 (7组淋巴结)可见转移癌（1/2）。 免疫组化结果：CK7(+)，TTF-1(+)，Napsin A(+)，Ki-67(热点区15%+)，P40(-),结果支持浸润性腺癌。 特殊染色结果：弹力纤维染色(+)，提示肿物未侵及脏层胸膜。	入院情况：患者王凤改，女，67岁。因“查体发现肺结节1天”于2022-05-02 15:13入院。查体：T 36.2℃ P 100次/分 R 22次/分 Bp170/80mmHg。气管居中，胸廓无畸形，双肺呼吸音粗，未闻及明显干湿性啰音，心前区无异常隆起，心律齐，各瓣膜听诊区未闻及病理性杂音，腹平坦，柔软，无压痛、反跳痛，肝脾肋下未触及，Murphy征阴性，移动性浊音阴性，肝区无叩痛，肠鸣音4次/分。2022-05-01 胸部强化CT：右肺下叶背段占位性病变，符合肿瘤表现。（外院） 入院诊断：1.肺结节 2.高血压 3.陈旧性脑梗死 诊疗经过：入院后给予完善化验和检查，患者诉胸背部疼痛明显，骨显像示骨质疏松、胸腰椎多发压缩性骨折，胸椎磁共振示T7压缩性骨折，经脊柱骨科会诊认为有手术指征，于2022-05-07在局麻下行胸椎骨折经皮活检椎体成形术+神经阻滞术，手术顺利，术后给予口服钙片、骨…								15095027150	活	未复诊	基于本次实验数据, 检测结果未发现以上基因突变。具体治疗方案还需根据临床医生综合判断进行制定。	阴	胸外科10B		2022-05-13 08:33:26
B202217845	男	Y	58	4	0	0	3a	阴	活检	腺癌			R	(右肺占位穿刺)活检：小组织2条，非小细胞癌，符合腺癌。 免疫组化结果： 检测平台：Dako Link148；抗体克隆号：22C3； 检测结果：PD-L1少量肿瘤细胞阳性表达，TPS<1%。	吸烟史40余年，约20支/天，未戒烟，否认嗜酒史，入院情况：患者张德润，男，58岁。因“查体发现肺结节3天”于2022-05-10 10:48入院。查体：T 36.4℃ P 78次/分 R 19次/分 Bp148/84mmHg；神志清，精神可。双肺呼吸音低，未闻及明显干湿性啰音，心律齐，心脏瓣膜各听诊区未闻及病理性杂音，腹平软，无明显压痛、反跳痛，双下肢无水肿。辅助检查： 2022-05-08（我院）肾增强CT：左肾多发囊性低密度，考虑囊肿，建议定期复查。肺内多发结节。结合临床。 2022-05-09（我院）胸部CT：双肺、胸膜下多发结节、肿块，肿瘤可能建议进一步检查。 2022-05-10（我院）心脏彩超：二尖瓣轻度返流极少量，心包积液，左室收缩功能，正常左室充盈不良。 2022-05-10（我院）血常规+血沉：血小板:404×10^9/L。出凝血机制未见明显异常。多次新型冠状病毒N基…								18306358506	活	20220817医保门诊复诊202306采血	基于本次实验数据, 检测结果未发现以上基因突变。具体治疗方案还需根据临床医生综合判断进行制定。	阴	呼吸与危重症医学科14B		2022-05-12 09:29:13
H202200412	男	N	58	1B	2	0	3A	19-Del	手术	腺癌			R	2022-04-14（中国医学科学院肿瘤医院）术后病理示：（右肺上叶）肺中分化腺癌，肿瘤最大径1.8cm，未累及脏层胸膜及叶、段支气管，可见脉管瘤栓，未见明确神经侵犯，可见气腔播撒，支气管切缘未见癌。淋巴结转移性癌（7/23），肺外淋巴结3/3，肺内淋巴结3/3。4R区淋巴结1/1。	否认吸烟史，嗜酒，8两/天，约20年。 1.中年男性，既往高血压病史10余年，口服尼群地平降压治疗。2型糖尿病病史1年，未治疗。 2.患者3月余前(2022-04-06)因“发现右肺结节2年余”于中国医学科学院肿瘤医院就诊，行PET-CT示:1.右肺上叶结节，伴代谢增高，考虑肺癌可能性大。2.右肺门、纵隔4R区淋巴结，伴代谢增高，不除外转移。于2022-4-7行全麻下胸腔镜、右肺上叶切除术+系统性淋巴结清扫。术后病理示肺中分化腺癌。淋巴结转移（7/23）。术后患者恢复可。于2022-05-16始行培美曲塞联合卡铂辅助化疗3周期，过程顺利。今为续行治疗入我院，完善新冠阴性后以“肺癌”收入我科。 1.右肺腺癌术后（pT1bN2M0,IIIA期）(1.肺门、纵膈淋巴结转移) 2.高血压 3.2型糖尿病 4.前列腺增生 5.肋骨陈旧性骨折 基因检测：EGFR 19外显子突变；患者肺癌术后IIIA…								13563010011	活	20220808门诊采血	基于本次实验数据, EGFR基因外显子19上发生19-Del突变，其余基因未发现突变。具体治疗方案还需根据临床医生综合判断进行制定。	19-Del	病理科		2022-05-14 10:58:34
B202217524	女	N	51	1C	2	1C	4B	19-Del	活检	腺鳞癌			R	右上叶前段外侧支GS活检)免疫组化结果：CK7(+)，TTF-1(部分+)，Napsin A(少量细胞+)，Ki-67(60%+)，P40(+)，P63(+)。结果支持非小细胞癌，部分表达鳞癌标记，部分表达腺癌标记，提示腺鳞癌可能性大，活检组织诊断具有局限性，请结合临床。	2.患者7月余前因“后背疼痛1月余”入院，肺癌标记物：癌胚抗原:8.00ng/mL；全身骨显像：胸椎多发骨转移瘤；颅脑强化MRI及腹部彩超未见转移征象；行气管镜检查，右上叶前段外侧支EBUS-GS探及实质回声，右上叶前段外侧支GS活检：免疫组化结果：CK7(+)，TTF-1(部分+)，NapsinA(少量细胞+)，Ki-67(60%+)，P40(+)，P63(+)。结果支持非小细胞癌，部分表达鳞癌标记，部分表达腺癌标记，提示腺鳞癌可能性大。EGFR基因外显子19上发生19-Del突变，其余基因未发现突变。给予吉非替尼+锶89治疗，于2022-05-20出院。出院后规律应用吉非替尼治疗，定期门诊复查。1月前无明显诱因出现后背部疼痛，性质难以描述，持续时间不等，夜间变动体位时疼痛明显，伴咳嗽、咳痰，无发热，无胸痛、咯血，无心前区压榨感，无腹痛、腹泻，为进一步诊治就诊于我院门诊，于2022-1…				P				18263523306	死	20230204死亡	基于本次实验数据, EGFR基因外显子19上发生19-Del突变，其余基因未发现突变。具体治疗方案还需根据临床医生综合判断进行制定。	19-Del	呼吸与危重症医学科14B		2022-05-10 14:48:59
B202216128	男	Y	67	3	3	0	3C	BRAF	淋巴结穿刺	腺癌			L	(左侧颈部淋巴结)穿刺细胞块：腺癌，结合免疫组化结果，支持肺源性腺癌。 免疫组化结果：CK7(+)，CK20(-)，Villin(-)，TTF-1(+)，Napsin A(+)，CDX-2(-)，SATB2(-)，P40(-)。	吸烟史40年，每天10支。饮酒史40年，每天3两。无患者6月余前因“发现左颈部肿物2天”就诊我院门诊，颈胸腹部CT:支气管炎，肺气肿。左肺下叶占位，建议抗炎治疗后复查除外肿瘤。心包少量积液。纵隔、锁骨区、左侧腋窝多发淋巴结肿大。肝脏、双肾多发囊肿。胃部致密影，结合病史。颈部CT检查未见明显异常。2022-04-28首次收入我科，查体：T 36.5℃，P 78次/分，R 18次/分，Bp 130/80mmHg;神志清，精神可，左颈部可及多个肿大淋巴结，融合成团，质硬。双肺呼吸音粗，未闻及明显干湿性啰音。心律规整，各瓣膜听诊区未闻及病理性杂音。腹部平软，无压痛、反跳痛，肝脾肋下未及，肝肾区无叩痛，移动性浊音阴性。双下肢无水肿。完善检查，行左侧颈部淋巴结穿刺，细胞块：腺癌，结合免疫组化结果，支持肺源性腺癌。免疫组化结果：CK7(+)，CK20(-)，Villin(-)，TTF-1(+)，Nap…								19953850562	活	20230817Z肿瘤门诊肺癌免疫治疗。复查	基于本次实验数据, 检测结果发现BRAF基因Exon-15发生突变，其余基因未发现突变。具体治疗方案还需根据临床医生综合判断进行制定。	BRAF	综合治疗(2)		2022-04-29 14:11:37
B202216496	女	N	68	2	0	0	2A	L858R	活检	腺癌			R	(右肺上叶肿物ＥＢＵＳ活检)镜下查见异型细胞团，倾向腺癌，请结合临床及以往检查。	入院情况：患者张玉玲，女，68岁。因“咳嗽、咳痰1月”于2022-04-24 18:02入院。查体：T 36.1℃ P 84次/分 R 20次/分 Bp 98/66mmHg；神志清，精神欠佳，咽部无充血水肿，扁桃体无肿大。胸廓无畸形，右肺呼吸音低，左肺呼吸音粗，未闻及明显干湿性啰音，无胸膜摩擦音。心律齐，各瓣膜听诊区未闻及病理性杂音。腹软，无压痛及反跳痛，肝脾肋下未及，双下肢无水肿。辅助检查：2022-4-23（聊城市东昌府区中医院）DR：右上肺占位，右侧胸腔积液，符合支气管炎改变。2022-4-24（我院）新型冠状病毒核酸检测：阴性；胸部强化CT：右肺占位；建议支气管镜检。右侧胸腔积液伴肺不张；右侧气胸。左肺结节，建议观察。左肺下叶索条；肺气肿，肺大泡。 入院诊断：1.肺占位(1.肺癌？) 2.胸腔积液 诊疗经过：入院后完善相关辅助检查，出凝血机制：凝血酶原时间:12.90秒、纤维蛋白…								15275875116	活	20230722医保门诊	基于本次实验数据, EGFR基因外显子21上发生L858R突变，其余基因未发现突变。具体治疗方案还需根据临床医生综合判断进行制定。	L858R	特需保健19B		2022-05-03 17:34:07
B202117136	女	N	73			1C	4B	ALK	细胞块	腺癌				(胸水)细胞块：结果支持肺腺癌。 免疫组化结果：CK7(+)，CK20(-)，Villin(部分+)，Napsin A(+)，TTF-1(+)，CR(-)，MC(少量+)，GATA-3(-)，Pax-8(-)。	患者1周余前无明显诱因逐渐出现双下肢水肿，呈渐进性加重，伴食欲欠佳，进食量明显减少，平时活动量少，伴腹痛、腹胀、纳差，乏力，小便量减少，自行服用药物治疗（具体药物及剂量不详），双下肢水肿未见明显改善，1天前患者出现胸闷，伴有咳嗽、咳白痰，夜间尚可平卧，无夜间憋醒，无发热，无恶心、呕吐，无头痛、头晕等不适，今为进一步诊治，就诊于我院，急诊完善相关检查后以“胸闷、喘憋待查”收入我科。患者自本次发病以来，神志清，精神差，饮食、睡眠差，体重变化不详。 患者1年余前因“发现肺占位3年余，胸闷、咳嗽3月余”就诊于我院，给予超声定位下予以胸腔穿刺，引流胸腔积液送检病理提示肺癌，免疫组化支持肺源性腺癌，完善分子病理检测：ALK基因发生融合突变，其余基因未发现突变，后口服克唑替尼靶向治疗，8月前复查胸部CT示肺癌较前进展，且存在肝功能损害，遂停用克唑替尼，并口服保肝药物，就肺癌未再行进一步治疗，目前合并有…				P	P	脾		17763526063		20230425门诊复诊	基于本次实验数据, 检测结果发现ALK基因发生融合突变，其余基因未发现突变。具体治疗方案还需根据临床医生综合判断进行制定。	阴	呼吸与危重症医学科14B		2021-05-06 15:03:11
B202116814	男	Y	69			1C	4B	20-ins	细胞块	腺癌			R	(胸水)细胞块免疫组化结果：TTF-1(+)，Napsin A(+)，CK5/6(-)，P63(-)，CR(-)，CK7(+)，结果支持肺源性腺癌转移。	已戒烟30余年，患者2年余前因肺结节于301医院行“射频消融术”，术后病理诊断为肺腺癌。2年前因“胸闷、气短20天”入住我科，检查示右侧大量胸腔积液，行右侧胸腔穿刺置管术，胸水CEA示100.36ng/mL，免疫组化结果回示为肺来源腺癌，分子病理示EGFR20位突变。肺腺癌诊断明确，排除禁忌后，2021-05-19给予奥西替尼+信迪利单抗治疗，并给予右侧胸腔顺铂注射液胸膜腔灌注治疗3次，辅以昂丹司琼止吐、奥美拉唑抑酸护胃等治疗，患者症状好转后出院。后患者排除相关禁忌后分别于2021-06-06、2021-06-28、2021-07-18连续行信迪利单抗3周期治疗，并规律服用“奥希替尼80mgqd”，期间无明显不适。2021-08-08患者自觉胸闷、气短较前加重，结合胸部CT表现考虑为免疫抑制剂PD-1引起的免疫性间质性肺炎，再次就诊于我科给予甲强龙抗纤维化治疗后好转出院。后患者于2021…	P	P		P	P			17763557028		20230504病危	基于本次实验数据, EGFR基因外显子20上发生20-ins突变，其余基因未发现突变。具体治疗方案还需根据临床医生综合判断进行制定。	20-ins	全科医学科病房		2021-05-02 08:23:51
B202115027	女	N	82			1A	4A	19-Del	细胞块	腺癌			R	(心包积液)细胞块免疫组化结果：CK7(+)，CK20(-)，Villin(-)，TTF-1(+)，Napsin A(+)，Pax-8(-)，CDX-2(-)，SATB2(-)，CR(-)，MC(-)，结果支持肺源性腺癌转移，请结合临床及其它检查。	入院情况：患者崔兰芬，女，82岁。因“心悸、气短7天”于2021-04-19 12:27入院。查体：T 36.5℃ P 114次/分 R 23次/分 Bp107/63mmHg，神志清，精神差，双肺呼吸音低，未闻及明显干湿性啰音及胸膜摩擦音。心率114次/分，律齐，各瓣膜听诊区未闻及明显病理性杂音，腹无压痛及反跳痛。双下肢无水肿。 入院诊断：1.多浆膜腔积液(1.心包积液)(2.胸腔积液) 2.肺部感染 3.右肺不张 4.原发性支气管肺癌(腺癌)(1.右肺上叶切除术后) 5.直肠癌造瘘术后(腺癌) 6.骨转移？ 7.糖尿病 诊疗经过：入院后完善相关检查：糖化血红蛋白:7.1%；血常规：白细胞:7.52×10^9/L、红细胞:5.16×10^12/L、血红蛋白:142.00g/L、血小板:385.00×10^9/L、中性粒细胞百分比:77.60%、淋巴细胞百分比:15.80%、血沉:35mm…				P	P			15116912562		2023107造口门诊	基于本次实验数据, EGFR基因外显子19上发生19-Del突变，其余基因未发现突变。具体治疗方案还需根据临床医生综合判断进行制定。	19-Del	14A RICU		2021-04-20 16:02:52
B202112671	男	Y	72			1A	4A	19-Del	细胞块	腺癌			R	(胸水)细胞块： 免疫组化结果：CK7(+)，TTF-1(+)，Napsin A(+)，P63(-)，Ki-67(+10%)，P40(-)，结果支持肺腺癌。	吸烟史50余年，平均40支/天，饮酒史50年，平均白酒100-150ml/天.戒酒6年。 入院情况：患者郜伯行，男，72岁。因“胸闷2月余，咳嗽、咳痰半月余”于2021-04-04 14:05入院。查体：T 36.3℃ P 85次/分 R 23次/分 Bp107/63mmHg，神志清，精神尚可，浅表淋巴结未触及肿大，全身皮肤、粘膜无黄染、皮疹及出血点，左肺呼吸音粗，右下肺呼吸音消失，未闻及干湿性啰音及胸膜摩擦音，心律齐，心音可，未闻及明显病理性杂音，腹软，无压痛及反跳痛，双下肢无水肿。 入院诊断：1.右肺占位性质待查(1.肺癌并胸膜腔转移？) 2.肺部感染 诊疗经过：入院后完善检查，给予抗感染、祛痰等对症治疗；肺癌标记：癌胚抗原:74.91ng/mL，糖类抗原CA-125:223.7U/mL，细胞角质蛋白:4.8ng/ml，胃泌素释放前肽:70.71pg/mL；行胸腔穿刺术，(胸水)细胞…				P	P			13563011495		未复诊	基于本次实验数据, EGFR基因外显子19上发生19-Del突变，其余基因未发现突变。具体治疗方案还需根据临床医生综合判断进行制定。	19-Del	呼吸与危重症医学科14A		2021-04-05 11:32:53
B202214665	男	Y	68	2B	2	0	3A	阴	活检	腺癌			R	(右下叶前基底段亚段ＧＳ)活检：低分化癌，免疫组化结果支持腺癌。 免疫组化结果：CK7(+)，TTF-1(+)，Napsin A(+)，P40(-)，P63(-)。	吸烟史多年，平均60支/天；少量饮酒史多年， 入院情况：患者朱尚跃，男，68岁。因“发现右肺占位5月余”于2022-04-17 13:54入院。查体：T 36.7℃ P 88次/分 R 22次/分 Bp130/78mmHg，神志清，精神尚可，颈部、锁骨上及腋窝淋巴结未触及肿大，双肺呼吸音粗，未闻及明显干湿性啰音，未闻及胸膜摩擦音。心律齐，心音低钝，各瓣膜听诊区未闻及病理性杂音。腹平软，全腹无压痛、反跳痛，肝脾肋下未及。双下肢无水肿。 入院诊断：1.右肺占位待查 2.脑出血后遗症期 3.多发性脑梗死 4.副鼻窦炎 5.高血压病 诊疗经过：入院后完善检查，2022-04-19无痛气管镜：气管镜直视未见异常；环形超声支气管镜检查术、超声支气管镜引导活检、超声支气管镜引导刷检、超声支气管镜引导灌洗；超声内镜下纵隔淋巴结细针穿刺活检术(7、11Ri)；(右下叶前基底段亚段ＧＳ)活检：低分化癌，免疫…								15966296691	活	20230810脑科医院就诊0000226033	基于本次实验数据, 检测结果未发现以上基因突变。具体治疗方案还需根据临床医生综合判断进行制定。	阴	综合治疗(1)		2022-04-20 08:07:44
B202213738	女	N	67			1B	4A	MET	骶尾部肿瘤穿刺	腺癌伴肉瘤样分化			R	(骶尾部肿瘤)穿刺：送机组织局部坏死，活性肿瘤细胞异型明显，核裂易见，部分肿瘤细胞呈梭形，结合免疫组化，符合低分化腺癌伴肉瘤样分化。 免疫组化结果：CK7(部分+)，TTF-1(+)，Napsin A(-)，CK(部分+)，Vimentin(+)，P40(-)，P63(-)。	入院情况：患者董会兰，女，67岁。因“骶尾部疼痛2月余。”于2022-04-10 09:08入院。查体：T 36.3℃ P 84次/分 R 19次/分 Bp149/74mmHg；神志清，精神可，双侧颈部、锁骨上及腋窝未及肿大淋巴结。双肺呼吸音粗，未闻及明显干湿性啰音。心律规整，各瓣膜听诊区未闻及病理性杂音。腹部平软，无压痛、反跳痛，肝脾肋下未及，肝肾区无叩痛，移动性浊音阴性。骶尾部压痛，双下肢无水肿。 入院诊断：1.骨转移瘤？ 2.高血压病 3.中度贫血 诊疗经过：入院完善相关辅助检查，于2022-04-13行骶尾部穿刺活检：(骶尾部肿瘤)穿刺：送组织局部坏死，活性肿瘤细胞异型明显，核裂易见，部分肿瘤细胞呈梭形，结合免疫组化，符合低分化腺癌伴肉瘤样分化。免疫组化结果：CK(部分+)，TTF-1(+)，NapsinA(-)，CK(部分+)，Vimentin(+)，P40(-)，P63(-)…				P		肾上腺		15954587875		未复诊	基于本次实验数据, 检测结果发现MET基因发生Exon-14跳跃突变，其余基因未发现突变。具体治疗方案还需根据临床医生综合判断进行制定。	MET	综合治疗(2)		2022-04-13 11:06:12
B202112330	女	N	45			1C	4B	20-ins	细胞块	腺癌			R	(胸水)细胞块：结果支持肺腺癌转移。 免疫组化结果：CK7(+)，CK20(-)，Villin(-)，TTF-1(+)，Napsin A(+)，Pax-8(-)，GATA-3(-)，CR(-)，MC(少量+)。	入院情况：患者郭秀香，女，45岁。因“胸闷、喘憋2月余”于2021-03-31 11:06入院。查体：T 36.7℃ P 152次/分 R 30次/分 Bp192/121mmHg，神志清，精神差，憋喘貌，浅表淋巴结未触及肿大，全身皮肤、粘膜无黄染、皮疹及出血点，左肺呼吸音粗，右下肺呼吸音消失，右上肺呼吸音低，心律齐，心音可，未闻及明显病理性杂音，腹软，无压痛及反跳痛，双下肢无水肿。 入院诊断：1.胸腔积液性质待查 2.高血压病 3.糖尿病？ 诊疗经过：患者入院后完善相关检查，肺癌标记物：癌胚抗原:40.99ng/mL、糖类抗原CA-125:130.5U/mL、细胞角质蛋白:4.86ng/ml；肿瘤相关抗原(TAP):阳性；胸水癌胚抗原:673.78ng/mL；胸、腹部增强CT：双肾囊肿；左肾、肝脏低密度灶，转移？左侧附件区低密度灶，考虑囊肿，右肺占位，右侧胸腔积液，心包积液，符合多发骨转…		P	P	P	P	肾		15163567943		未复诊	基于本次实验数据, EGFR基因外显子20上发生20-ins突变，其余基因未发现突变。具体治疗方案还需根据临床医生综合判断进行制定。	20-ins	呼吸与危重症医学科14A		2021-04-01 14:49:18
B202112167	男	Y	80			1C	4B	L858R	细胞块	腺癌			L	(胸水)细胞块免疫组化结果：CK7(+)，CK20(-)，Villin(-)，TTF-1(+)，Napsin A(少量+)，CR(-)，MC(-)，P40(-)，结果支持肺源性腺癌转移，请结合临床及其它检查。	既往吸烟史多年，约20支/日，已戒烟20余年；否认饮酒史，现病史：患者3月余前因“胸闷、憋喘伴咳嗽、咳痰”于2021-03-30第一次入住我科，入院查体：T 36.5℃ P 94次/分 R 23次/分 Bp132/71mmHg；神志清，精神可，口唇无紫绀，浅表未触及肿大淋巴结，全身皮肤粘膜无黄染、皮疹及出血点，左下肺呼吸音消失，余肺野未闻及明显干湿啰音及胸膜摩擦音。心率94次/分，律不齐，各瓣膜区未闻及病理性杂音。腹软，全腹无压痛、反跳痛，双下肢水肿。完善相关检查，(胸水)细胞块：小淋巴细胞和单核间皮样细胞，散在异型细胞，不除外腺癌；基因检测：基于本次实验数据,EGFR基因外显子21上发生L858R突变，其余基因未发现突变。胸部+全腹强化CT：双肺多发结节肿块，淋巴结增大，胸腰椎、肋骨骨质破坏，符合肺Ca并多发转移表现，双侧胸膜腔、心包积液、腹腔积液，肝脏、左侧肾上腺区多发转移，脾脏低密…			P	P	P	肾上腺		13562017169		20210921中医门诊	基于本次实验数据, EGFR基因外显子21上发生L858R突变，其余基因未发现突变。具体治疗方案还需根据临床医生综合判断进行制定。	L858R	呼吸与危重症医学科14A		2021-03-31 15:30:55
B202215196	女	N	67			1C	4B	L858R	穿刺	腺癌			L	(左肺占位)穿刺：腺癌。 免疫组化结果：CK7(+)，TTF-1(+)，Napsin A(+)，Ki-67(15%+)，P40(-)。	诊疗经过：入院完善相关辅助检查，腹部彩超：胆囊炎并大量胆汁沉积物形成，膀胱实性占位，老年子宫声像图。颅脑MR：双侧大脑前动脉A1段、左侧大脑前动脉A2段狭窄，分支减少；左侧胚胎型大脑后动脉，右侧大脑后动脉P2段狭窄；脑干、双侧大脑、小脑半球多发异常信号，炎症？结核？代谢性病变？请结合临床进一步检查；多发腔隙性脑梗死；脑萎缩；部分空蝶鞍；轻度副鼻窦炎。于04.11行腰椎穿刺检查，脑脊液病理偶见非典型细胞。外送脑脊液结果：副肿瘤、脱髓鞘、寡克隆带正常，血脑屏障功能异常。PET/CT：1.左肺上叶肺癌并淋巴结转移，双肺转移，多发骨转移，右侧肾上腺代谢增高，考虑转移；结合MR考虑脑及脊髓转移；2.甲状腺左叶结节，不除外恶性病变，建议结合B超及穿刺病理；3.心包积液，胸膜增厚；4.胆囊炎，左肾结石；5.脊柱退行性变；6.腔隙性脑梗塞。联系我科会诊，给予左肺穿刺活检术，病理：(左肺占位)穿刺：腺癌。…		P		P		肾上腺脊髓		15069508461		20220618放疗门诊复诊	基于本次实验数据, EGFR基因外显子21上发生L858R突变，其余基因未发现突变。具体治疗方案还需根据临床医生综合判断进行制定。	L858R	综合治疗(2)		2022-04-23 09:42:58
B202214414	男	N	84			1B	4A	阴	淋巴结穿刺	腺癌	2	肠型分化	R	(右侧锁骨上淋巴结 细胞块)查见异型细胞团，符合转移的乳头状癌，IHC标记结果，符合肺源性腺癌，肠型分化，请结合临床。 免疫组化结果：CK7(+)，CK20(+)，Villin(+)，TTF-1(+)，Napsin A(部分细胞+)，Tg(-)，PSA(-)，EMA(未见反向表达)，Ki-67(MIB-1)(30%)。	入院情况：患者王述华，男，84岁。因“咳嗽、咳痰4月余”于2022-04-12 15:53入院。体格检查：T 37.1℃ P 63次/分 R 16次/分 Bp148/72mmHg；神志清，精神可，双肺呼吸音粗，未闻及干、湿啰音及胸膜摩擦音，心音正常，各瓣膜听诊区未闻及病理性杂音，腹软，全腹无压痛，无反跳痛，双下肢无水肿。双上肢肌力减退、肌张力正常，双侧巴氏征阴性。2022-4-6（我院）肺CT示：右肺下叶占位并感染。左肺上叶混合磨玻璃结节，考虑肺CA可能。双肺多发小结节，考虑转移可能性大。纵隔淋巴结肿大。双肺间质性肺炎。支气管炎，肺气肿。 入院诊断：1.右肺占位并感染 2.左肺结节(1.肺CA？)(2.肺内转移？) 3.间质性肺炎 4.支气管炎 5.肺气肿 6.脑梗死 7.脑血管狭窄 8.肝功异常 诊疗经过：入院后完善相关辅助检查，尿常规：尿隐血:1+、尿微量白蛋白:0.15g/L；D-…	P							13563020377		20230319杨海涛门诊就诊	基于本次实验数据, 检测结果未发现以上基因突变。具体治疗方案还需根据临床医生综合判断进行制定。	阴	特需保健19B		2022-04-18 14:59:08
B202214667	女	N	70	1B	3	1C	4B	HER2/PIK3CA	活检	腺癌				(右肺中叶外侧段亚段GS)活检：小组织多块，腺癌。	分子病理：HER2基因外显子20上发生突变和PIK3CA基因发生突变，其余基因未发现突变。与患者家属沟通病情及交代化疗、免疫治疗、靶向治疗必要性，患者家属表示拒绝化疗、免疫抗肿瘤治疗等，已签署相关文书，针对靶向口服抗肿瘤药物，患者家属商议中，患者家属要求出院，复查新冠核酸阴性，请示上级医师同意，今日办理出院。 出院诊断：1.肺腺癌(T1bN3M1c，IVB期)(1.多脏器转移) 2.心包积液 3.胸腔积液 4.胆囊结石 5.腔隙性脑梗塞 20220505病危，放弃治疗出院。		P	P	P				17362280120	死	20220505	基于本次实验数据,HER2基因外显子20上发生突变和PIK3CA基因发生突变，其余基因未发现突变。具体治疗方案还需根据临床医生综合判断进行制定。	HER2/PIK3CA	呼吸与危重症医学科14B		2022-04-20 08:09:19
B202214633	男	Y	69	3	1	1C	4B	19-Del	活检	腺癌			R	(右肺上叶尖段前支)活检：送检少量支气管黏膜，间质内少量异型细胞，提示腺癌，请结合临床血清肿瘤标志物和影像。	既往有吸烟史30余年，6-7支/日，已戒烟10年、饮酒史30年余，量少。诊疗经过：入院后完善相关检查：20220417血液分析+CRP：白细胞:7.18×10^9/L、红细胞:4.00×10^12/L、血红蛋白:119g/L、血小板:227×10^9/L、中性粒细胞计数:5.57×10^9/L、淋巴细胞计数:0.69×10^9/L、C反应蛋白:36.38mg/L;20220417肺癌标记物：癌胚抗原:22.48ng/mL、糖类抗原CA-125:121.3U/mL、细胞角质蛋白:4.68ng/ml;20220417出凝血机制：凝血酶原时间:14.90秒、凝血酶原时间活动度:66.00%、凝血酶原时间比率:1.32、国际标准化比值:1.31、纤维蛋白原:4.25g/L;20220417肝、肾功:白蛋白:36g/L、前白蛋白:147mg/L、IV型胶原蛋白:147ng/ml、二氧化碳:29.2…		P		P				15192147084	活	20230706肿瘤门诊肺癌续行止痛治疗，目前服用羟考酮缓释片治疗	基于本次实验数据, EGFR基因外显子19上发生19-Del突变，其余基因未发现突变。具体治疗方案还需根据临床医生综合判断进行制定。	19-Del	呼吸与危重症医学科14B		2022-04-19 15:59:20
B202213654	男	Y	68	4	2	0	3B	KRASExon-2	活检	腺癌			R	(右肺上叶后段)活检免疫组化结果： 1.TTF-1(+)，Napsin A(-)，P40(-)，CgA(-)，Syn(-)，Ki-67（MIB-1）(60%+)，CD56(-)，CK5/6(部分+)，P63(个别细胞+)，PAS(-)，结果支持非小细胞癌，符合低分化腺癌，请结合临床及其它检查。 2.应临床申请进行PD-L1免疫组化检测： 检测平台：Dako Link148；抗体克隆号：22C3； 检测结果：PD-L1阳性表达，TPS值约70%。	有吸烟史30余年，每日约半包；饮酒史30余年，已戒烟戒酒。.患者9月余前因“咳嗽、咳痰伴痰中带血2月余”就诊于茌平当地医院，行胸部CT发现右肺占位。2022-04-08首次收入我院胸外科，行脑+胸+上腹CT:颅脑CT扫描未见异常。鼻窦炎。右上肺肿瘤并肺炎，右肺静脉及左房内栓子形成。右肺门淋巴结肿大。右肺结节，建议复查。甲状腺右叶低密度灶。多发肝血管瘤、肝囊肿CT表现。心脏彩超:EF 65%，二、三尖瓣轻度返流，极少量心包积液，左室收缩功能正常，左室充盈不良。骨ECT：1.右侧第4侧肋骨代谢活跃灶，考虑良性病变；2.双膝关节退行性变；右侧鼻窦区放射性增高，考虑鼻窦炎症所致。行支气管镜检查，活检病理：(右肺上叶后段)活检：低分化癌。(右肺上叶后段刷检)少量异型细胞，倾向低分化癌，免疫组化结果：1.TTF-1(+)，NapsinA(-)，P40(-)，CgA(-)，Syn(-)，Ki-67（M…								18369869457	活	202308085肿瘤科门诊: 1 年余前确诊肺癌，行免疫联合化疗，半年前中断治疗， 目前口服中草药治疗，复查后看结果	基于本次实验数据, 检测结果发现KRAS基因Exon-2发生突变，其余基因未发现突变。具体治疗方案还需根据临床医生综合判断进行制定。	KRASExon-2	胸外科10B		2022-04-12 15:52:59
B202213218	男	Y	65	3	3	0	3C	阴	活检	腺癌			L	(左主支气管)活检：小组织多块，结合形态及免疫组化，支持浸润性腺癌，请结合临床影像学。 免疫组化结果：TTF-1(+)，Napsin A(-)，P40(-)，Ki-67(70%+)。	吸烟史40余年，约10支/天，戒烟10余年，入院情况：患者于言堂，男，65岁。因“咳嗽、咳痰3月，痰中带血丝2月”于2022-04-07 11:56入院。查体：T 36.5℃ P 86次/分 R 20次/分 Bp116/65mmHg；神志清，精神可。颈部未触及肿大淋巴结，双肺呼吸音粗，双肺未闻及明显干湿性啰音，心律齐，心脏瓣膜各听诊区未闻及病理性杂音，腹平软，全腹无明显压痛、反跳痛，双下肢无水肿。 入院诊断：1.左肺占位待查 2.慢性胃炎 3.慢性胆囊炎 诊疗经过：患者入院后完善相关辅助检查，白介素测定:白介素6:6.72pg/ml;T细胞:CD3(T淋巴细胞)百分比:76.33%、CD4(T辅助细胞)百分比:48.74%;痰涂片镜检:WBC<10/LPF PC <10/LPF、检菌（革兰染色）:革兰阳性球菌+，革兰阴性杆菌+;过敏原测定：阴性；胸部CT:双肺病变、纵隔及肺门多发淋巴结钙…								16652286585		未复诊	基于本次实验数据, 检测结果未发现以上基因突变。具体治疗方案还需根据临床医生综合判断进行制定。	阴	呼吸与危重症医学科14B		2022-04-08 17:18:56
B202213189	女	N	68	4	0	1A	4A	19-Del	活检				R	(右肺中叶内侧段ＧＳ)活检：小组织多块，腺癌。	入院情况：患者李英姿，女，68岁。因“体检发现肺占位9天”于2022-04-07 09:17入院。查体：T 36.1℃ P 97次/分 R 21次/分 Bp161/88mmHg，神志清，精神可，全身皮肤、粘膜无黄染、皮疹及出血点，浅表淋巴结未触及肿大，双肺呼吸音粗，未闻及干、湿性啰音及胸膜摩擦音。心率97次/分，律齐，各瓣膜听诊区未闻及杂音及心包摩擦音。腹软，无压痛及反跳痛，双下肢无水肿。辅助检查：2022-04-07 本院 新型冠状病毒核酸检测:阴性。2022-03-30外院 胸部CT：考虑细支气管肺泡癌，并肺内转移，建议进一步检查确诊。 入院诊断：1.肺部阴影待查(1.肺癌？)(2.肺部感染) 2.高血压病？ 诊疗经过：入院后完善相关辅助检查，胸部增强CT:双肺多发结节、肿块，建议进一步检查除外肿瘤。右肺炎性病变。血常规:白细胞:5.67×10^9/L，红细胞:4.47×10^12/…	P							15315778500		20220812呼吸门诊复诊	基于本次实验数据, EGFR基因外显子19上发生19-Del突变，其余基因未发现突变。具体治疗方案还需根据临床医生综合判断进行制定。	19-Del	呼吸与危重症医学科14B		2022-04-08 15:55:32
B202111932	女	N	53			1C	4B	19-Del	活检	腺癌	3	低分化癌	L	(左肺上叶活检)活检：小组织多块，低分化癌，结合免疫组化结果，诊断为低分化肺腺癌,建议分子病理学检测以指导靶向药物治疗。 免疫组化结果：CK7(+)，TTF-1(+)，Napsin A(-)，Ki-67(80%+)，P40(-)，P63(-)，CgA(-)，Syn(-)，CD56(-)。	患者2年余前(2021-03-25)因“干咳3月余”第1次入住我院呼吸科，胸部增强CT：左肺上叶占位，考虑肿瘤，双肺结节，2021-03-30行支气管镜检查，(左肺上叶活检)活检：低分化肺腺癌,全腹增强CT：肝血管瘤，盆腔肿块，符合畸胎瘤CT表现，左侧髂骨、骶骨密度欠均匀；全身骨显像：多发骨转移瘤；颅脑强化磁共振：脑内未见明显转移病灶；基因结果：EGFR基因外显子19上发生19-Del突变，其余基因未发现突变。后行吉非替尼抗肿瘤治疗，2021-05-11、2022-02-19行锶89抑制骨转移，约2022-03患者出现左侧腹部、背部及左上肢疼痛，2022-05-13胸部CT示左肺肿瘤治疗后；双肺多发结节；左侧胸腔积液，左肺下叶膨胀不全。影像学示PD，行左侧胸腔穿刺置管引流术，间断引流胸腔积液，并(胸水细胞块)免疫组化支持肺腺癌来源。2022-05-22行培美曲塞+卡铂+卡瑞利珠单抗方案静…				P	P			13561217232		20230530末次入院	基于本次实验数据, EGFR基因外显子19上发生19-Del突变，其余基因未发现突变。具体治疗方案还需根据临床医生综合判断进行制定。	19-Del	呼吸与危重症医学科14B		2021-03-30 11:18:23
B202211400	男	Y	74	1C	2	1B	3	阴	淋巴结	腺癌			L	(颈部淋巴结)细胞块：腺癌，结果免疫组化，结果符合肺源性腺癌，请结合临床及影像学检查。 免疫组化结果：CK7(+)，TTF-1(+)，Napsin A(+)，P40(-)，P63(-)，CK20(-)，CDX-2(-)，Villin(-)。	既往吸烟史30余年，约20支/天，已戒烟7年余，患者潘汝增，男，75岁。因“肺癌诊疗史1年余，续行治疗。”于2023-05-24 08:24 入院。 病例特点： 1.老年男性，既往“膀胱癌”病史8年余，曾行手术及化疗等治疗（具体不详）。否认药物过敏史。 2.患者1年余前（2022-03-18）“发现颈部肿物1月余”首次收入我科，PET/CT提示1.左肺上叶FDG代谢增高结节，考虑肺癌；双侧颈部、左颈后肌间、左侧锁骨上窝及纵隔多发FDG代谢增高淋巴结，倾向考虑淋巴结转移，以上请结合病理。2.肺气肿；右肺上叶陈旧性病变，双肺多发微结节，心包积液。3.膀胱术后改变，壁未见明显增厚，肝右叶略低密度结节，FDG代谢轻度增高，考虑良性病变；余肝多发小囊肿；左肾上腺略增粗，考虑良性改变，观察；多发小副脾；双侧鞘膜积液。4.脊柱退行性改变。5.腔隙性脑梗塞。行左侧锁骨上、左侧颈后、右侧IV区淋巴结针吸：…								13465748998	活	20230822医保门诊复诊	基于本次实验数据, 检测结果未发现以上基因突变。具体治疗方案还需根据临床医生综合判断进行制定。	阴	综合治疗(2)		2022-03-21 14:21:34
B202211544	男	Y	72					阴	活检	腺癌			R	(右肺上叶后段前亚段内亚支)非小细胞癌，符合腺癌。 免疫组化结果：CK7(+)，TTF-1(+)，Napsin A(+)，Ki-67(15%+)，P40(-)，P63(-)。	吸烟史30余年，平均10支/天，饮酒史30余年，平均2两/天，已戒烟戒酒1年2.患者6月余前因“咳嗽、咳痰、气喘”就诊于外院，完善胸部CT提示右肺占位，建议进一步诊治，遂至我院门诊完善胸部增强CT：右肺上叶占位，左肺上叶磨玻璃样高密度，于2022-03-21在我科住院治疗，完善病理活检提示肺腺癌，基因检测无突变基因，于2022-04-27、2022-05-19排除禁忌，行AC方案（培美曲塞800mg d1+卡铂450mg d1 Q21D）全身化疗，化疗过程顺利，病情好转出院。出院后一般情况可，仍有咳痰，少量白痰，偶有痰中带血，于2022-07-18返院复查：胸腹部增强ＣＴ、颅脑ＭＲＩ提示肿瘤较前增大，未见明显转移，请综合科等科室会诊后，患者暂无手术指征，给予化疗联合免疫治疗抗肿瘤治疗，于2022-07-23予以信迪利单抗联合培美曲塞+卡铂方案治疗，化疗结束，好转出院。患者最后一次化疗为2…								18663507555	死	死亡时间？	基于本次实验数据, 检测结果未发现以上基因突变。具体治疗方案还需根据临床医生综合判断进行制定。	阴	全科医学科病房		2022-03-22 16:05:39
B202211691	男	Y	60	1B	0	0	1A	19-Del	穿刺	腺癌			R	(右肺穿刺物)穿刺：条索样组织2条，非小细胞癌，符合腺癌。									18653610605	活	20230825肿瘤门诊 肺癌，继续口服吉非替尼	基于本次实验数据, EGFR基因外显子19上发生19-Del突变，其余基因未发现突变。具体治疗方案还需根据临床医生综合判断进行制定。	19-Del	综合治疗(2)		2022-03-24 10:30:31
B202211472	男	Y	71	3	2	0	3b	阴	穿刺	腺癌			L	(左肺穿刺物)穿刺活检免疫组化结果：CK7(+)，TTF-1(+)，Napsin A(+)，Ki-67(60%+)，P40(-)，结果支持腺癌。	主诉：肺癌诊疗史6月，续行治疗。 现病史：患者2022-03-15因“食欲不振1月余”首次入住我院消化科，吸烟饮酒50余年，近20余年间偶有少量吸烟饮酒。入院查体：T 36.4℃ P 90次/分 R 20次/分 Bp130/73mmHg；神志清，精神可，皮肤黏膜及巩膜无黄染，双肺呼吸音粗，未闻及明显干湿性啰音，心律齐，未闻及病理性杂音，腹软，无压痛反跳痛，肝脾肋下未触及，肝肾区无明显叩痛，移动性浊音阴性，肠鸣音可，双下肢水肿。行胸+全腹部增强CT：支气管炎、肺气肿。左肺上叶占位，考虑肿瘤伴纵隔、左肺门淋巴转移。左肺索条。左侧肾上腺结节。右肾小囊肿。转入我科后，行CT引导下左肺肿瘤穿刺活检术，术后出现气胸，行胸腔闭式引流术，气胸恢复后拔除引流管。颅脑MR：1、多发性脑梗死、小软化灶2、脑白质变性3、老年性脑改变4、强化扫描脑内未见明显异常强化。全身骨显像：未见明确骨转移征象。病理：(左肺穿…								13963593804	活	20230824放疗门诊复诊	基于本次实验数据, 检测结果未发现以上基因突变。具体治疗方案还需根据临床医生综合判断进行制定。	阴	综合治疗(2)		2022-03-22 09:32:01
B202209605	男	Y	71	1A	3	1B	4A	KRASExon-2	活检	腺癌			R	(右肺上叶尖段亚段ｇｓ)活检：免疫组化结果：CK7(+)，TTF-1(+)，Napsin A(+)，P63(-)，Ki-67(20%+)，P40(-)，CgA(-)，Syn(-)，CD56(-)，Vimentin(-)，结果支持腺癌。	，吸烟史40余年，平均20支/天，未戒烟；饮酒史40余年，每天约100g白酒。入院情况：患者翟爱民，男，71岁。因“咳嗽、咳痰、咯血2年余，加重3月”于2022-03-07 19:48入院。查体：T 36.2℃ P 104次/分 R 23次/分 Bp123/74mmHg，神志清，精神可，双肺呼吸音粗，右上肺可闻及少量干湿性啰音，余未闻及胸膜摩擦音，心率104次/分，心律齐，各瓣膜听诊区未闻及明显病理性杂音，腹软，无压痛及反跳痛，双下肢无水肿。 入院诊断：1.咯血原因待查(1.肺癌？) 2.肺部感染 3.支气管炎 4.肺气肿 5.左肩疼痛原因待查 诊疗经过：患者入院后给予完善相关检查，给予止血、抗感染、祛痰及对症支持治疗，住院期间完善支气管镜检查提示肺腺癌，PET/CT示：1.右肺上叶Ca并阻塞性肺炎、肺不张，右锁骨区、纵膈及双侧肺门区、左髂骨旁多发淋巴结转移；右侧肾上腺FDG代谢增高，考…				P		肾上腺		15066456877		未复诊，放弃治疗	基于本次实验数据, 检测结果发现KRAS基因Exon-2发生突变，其余基因未发现突变。具体治疗方案还需根据临床医生综合判断进行制定。	KRASExon-2	呼吸与危重症医学科14A		2022-03-08 16:00:59
B202210759	女	N	67			1C	4B	L858R	活检	腺癌			L	(左肺下叶活检)活检：灰白小组织多块，非小细胞癌，符合肺腺癌。 免疫组化结果：TTF-1(+)，Napsin A(+)，Ki-67(+10%)，P40(-)，GATA3(-)。	入院情况：患者张兰云，女，68岁。因“左肺腺癌诊疗史半年余，续行治疗”于2022-11-06 17:10入院。查体：T 36.4℃ P 80次/分 R 19次/分 Bp92/63mmHg；神志清，精神一般，双侧锁骨上可触及肿大淋巴结，质硬，无压痛，活动度差，大小约3*2cm。咽部无充血。伸舌居中，舌苔薄红。双肺呼吸音粗，左下肺呼吸音低，未闻及明显干湿性啰音。心率80次/分，心律齐，各瓣膜听诊区未闻及明显病理性杂音。腹部平坦，全腹无压痛及反跳痛，肝脾肋下未触及，肝肾区无叩痛。双下肢无水肿。双侧巴氏征阴性。辅助检查：2022-10-11（我院）颅脑强化MR：脑内多发转移瘤，与2022.8.16本院MR片比较右侧顶叶病变略缩小，病变较前弥散受限显著，余大致同前；多发性脑梗死；左侧枕部蛛网膜囊肿；垂体信号欠均匀，建议必要时进一步检查。2022-10-12（我院）胸部强化CT：左肺下叶Ca并多发转…	P	P		P				15020697607	活	20221215全科门诊复诊	基于本次实验数据, EGFR基因外显子21上发生L858R突变，其余基因未发现突变。具体治疗方案还需根据临床医生综合判断进行制定。	L858R	全科医学科病房		2022-03-15 16:09:41
B202210207	女	Y	68	2B	2	1C	4B	L858R	活检	腺癌			L	(左肺上叶升支粘膜)活检：小组织多块，送检组织内查见少量异型细胞团，免疫组化结果支持肺腺癌。 免疫组化结果：CK7(+)，TTF-1(+)，Napsin A(+)，Ki-67(5%+)，P40(-)。	吸烟10余年，3支/天，否认饮酒史 入院情况：患者贾玉玲，女，68岁。因“咳嗽、咳痰20余天，头晕5天”于2022-03-06 15:09入院。查体：T 36.4℃ P 89次/分 R 22次/分 Bp150/95mmHg；神志清，精神可，双侧颈部、锁骨上未触及明显肿大淋巴结，双肺呼吸音粗，未闻及明显干湿啰音及胸膜摩擦音，心率89次/分，心律齐，各瓣膜听诊区未闻及病理性杂音。腹平软，无压痛、反跳痛，肝脾肋下未及。双下肢无水肿。 入院诊断：1.左肺癌(1.脑转移)(2.骨转移)(3.双肺转移)(4.左侧肾上腺转移)(5.多发淋巴结转移) 2.高血压病 3.冠心病 4.支气管炎 5.肺气肿 诊疗经过：入院完善检查，胸腹部强化CT：甲状腺结节。支气管炎、肺气肿。左肺上叶肿块，考虑肺Ca并淋巴结转移。双肺多发转移。冠脉钙化灶。肝多发钙化灶。左侧肾上腺占位，符合转移。下胸椎骨质破坏。颅脑强化MRI…	P	P		P		肾上腺		18366483025		20220914乳腺门诊复诊	基于本次实验数据, EGFR基因外显子21上发生L858R突变，其余基因未发现突变。具体治疗方案还需根据临床医生综合判断进行制定。	L858R	综合治疗(2)		2022-03-11 16:12:46
B202209498	男	Y	67	3	3	1C	4B	ALK	淋巴结穿刺	腺癌			R	(右颈部淋巴结穿刺活检术)穿刺：小组织4条，送检纤维脂肪组织内查见低分化癌，免疫组化结果支持肺腺癌。 免疫组化结果：CK7(+)，TTF-1(+)，Napsin A(部分+)，CK5/6(-)，P63(-)，Ki-67(+60%)，P40(-)。	，吸烟20支/日*20余年，饮酒100g/日*30余年，入院情况：患者张继荣，男，67岁。因“肺癌诊疗史5月余，腹胀10余天”于2022-08-14 08:46入院。查体：T 36.5℃ P 90次/分 R 21次/分 Bp130/76mmHg；神志清，精神欠佳，贫血貌，全身皮肤黏膜及巩膜黄染，全身浅表未触及明显肿大淋巴结，右肺叩浊音，右肺呼吸音低，左肺呼吸音粗，未闻及明显干湿啰音，心律齐，各瓣膜听诊区未闻及病理性杂音。腹略彭隆，肝肿大，肋下约5cm、剑突下约8cm可触及，表面不平，可触及肿物，质地硬，轻压痛，脾肋下未及，余腹部无压痛、反跳痛，双下肢中度水肿。 入院诊断：1.右肺腺癌（cT3N3M1c，ⅣB期，ALK融合突变）(1.右锁骨上淋巴结转移)(2.肺门淋巴结转移)(3.纵隔淋巴结转移)(4.右腋窝淋巴结转移)(5.双肺转移)(6.肝转移)(7.骨多发转移)(8.肾上腺转移)(9…	P		P	P		肾上腺		18556718608		20220821肿瘤科末次入院	基于本次实验数据, 检测结果发现ALK基因发生融合突变，其余基因未发现突变。具体治疗方案还需根据临床医生综合判断进行制定。	ALK	综合治疗(2)		2022-03-08 10:04:21
B202110887	男	Y	68	2		1C	4B	19-Del	细胞块	腺癌			L	(胸水)细胞块：肺源性腺癌，请结合临床。 免疫组化结果：CK7(+)，Villin(-)，CK20(-)，TTF-1(+)，P63(-)，CDX2(-)，Napsin A(+)，MC(+)，Calretinin（CR）(-)，EMA(+)。	吸烟史40余年，约20支/日，戒烟1年，否认其他不良嗜好患者1年余前因“胸闷、胸痛1月余”于我科住院治疗，行胸腔穿刺术并送检，免疫组化结果支持肺源性腺癌，EGFR基因外显子19上发生19-Del突变，家属要求口服靶向药物，院外长期吉非替尼口服，出院后间断咳嗽、咳痰，无痰中带血，偶有胸闷、胸痛，无明显喘憋，无发热、寒战，定期门诊复查；近1月余出现左侧髋部疼痛，2天前疼痛加重，不能行走，现为续行治疗来院，门诊以“肺恶性肿瘤”收入病房。 入院情况：患者李子龙，男，69岁。因“确诊肺癌1年余，续行治疗”于2022-06-16 16:53入院。查体：T 36.7℃ P 86次/分 R 20次/分 Bp150/93mmHg；神志清，精神可，颈部浅表淋巴结未触及肿大，全身皮肤、粘膜无黄染、皮疹及出血点。双肺呼吸音粗，未闻及明显干湿性啰音。心率86次/分，心律规整，各瓣膜听诊区未闻及病理性杂音。腹软，无…	P			P	P			18063578646		20231010宁养院	基于本次实验数据, EGFR基因外显子19上发生19-Del突变，其余基因未发现突变。具体治疗方案还需根据临床医生综合判断进行制定。	19-Del	呼吸与危重症医学科14A		2021-03-23 15:03:12
B202206764	女	N	67	1c	3	0	3B	L858R	穿刺	腺癌			L	(左肺占位组织)穿刺：浸润性腺癌。	现病史：患者1年前（2022-01）因“活动后稍感胸闷1年”至当地医院就诊，胸部CT示：左肺占位。于2022-01-19入住我院胸外科，当时查体：胸廓对称无畸形，呼吸运动对称，叩诊清音，听诊双肺呼吸音稍粗，未闻及干湿性啰音。心前区无异常隆起，心律规整，各瓣膜听诊区未闻及病理性杂音。腹部平坦，无胃肠型及蠕动波，触软，无包块，无压痛反跳痛，肝脾肋下未触及，肝肾区无叩击痛，Murphy's征（-），移动性浊音（-），肠鸣音3-4次/分。行胸+上腹部强化CT：支气管炎、肺气肿、条索。左肺下叶占位，考虑肿瘤。双肺多发结节，建议观察。肺功能提示中重度阻塞性通气功能障碍，手术风险大，家属商议后暂不行手术治疗，自动出院。出院后患者仍有活动后胸闷，于门诊行PET/CT提示左肺下叶结节FDG代谢异常增高，考虑肺癌；纵隔及双肺门区多发淋巴结并FDG代谢增高，不除外转移，请结合病理。2022-02-16再次入住…								15020609478	活	20230730肿瘤门诊复诊CT 提示病情稳定，可继续口服吉非替尼治疗。	基于本次实验数据, EGFR基因外显子21上发生L858R突变，其余基因未发现突变。具体治疗方案还需根据临床医生综合判断进行制定。	L858R	综合治疗(2)		2022-02-18 11:21:46
B202107878	女	N	63			1B	4A	19-Del	细胞块	腺癌			R	(胸水细胞块)查见异型细胞，符合腺癌。	2015.07.30患者因“右胸部疼痛1月”首次入住我科，当时查体：神志清，精神可，左侧颈部及锁骨上可触及肿大淋巴结，融合成团，双肺呼吸音粗，未闻及明显干湿性啰音，未闻及胸膜摩擦音。心率88次/分，律规整，各瓣膜听诊区未及病理性杂音。腹平坦，质软，无压痛及反跳痛；未触及明显包块；肝、脾肋下未及，移动性浊音阴性；双下肢无水肿。入院后行支气管镜示：右肺上叶支气管见菜花样新生物，阻塞管口。TBNA右肺小隆突内镜下穿刺涂片：低分化癌。遂分别于2015-08-11行多西他赛+顺铂方案（多西他赛100mg d1+顺铂20mg d2-6）化疗1周期，过程顺利。2015.8.31第2次入院，2015.9.3按原方案续行化疗1周期，于2015.9.8出院。出院后未再行化疗，自服吉非替尼靶向抗肿瘤治疗，2018.6.15末次入院，完善检查，提示病情进展，患者拒绝进一步诊疗，2018.6.20自动出院。202…	P			P	P			17305659551		20210731末次入院	基于本次实验数据, EGFR基因外显子19上发生19-Del和外显子20上发生T790M突变，其余基因未发现突变。具体治疗方案还需根据临床医生综合判断进行制定。	19-Del	综合治疗(1)		2021-03-03 15:28:30
B202103966	女	N	72			1C	4B	阴	细胞块	腺癌			R	(胸水)细胞块：大量间皮样细胞，部分细胞轻度异型，呈腺样排列，结合免疫组化结果，符合肺腺癌。 免疫组化结果：CK7(+)，Villin(-)，CK20(-)，TTF-1(+)，Calretinin（CR）(-)，MC(-)，Napsin A(+)。	入院情况：患者刘桂岭，女，73岁。因“肺癌诊疗史1年余，欲求进一步治疗”于2022-07-01 08:31入院。 查体：T 36.2℃ P 84次/分 R 21次/分 Bp139/78mmHg。胸廓对称，呼吸动度对称，胸骨无明显压痛，无胸膜摩擦感。双肺叩呈清音，右肺呼吸音稍低，未闻及明显干湿性啰音及胸膜摩擦音。心前区无异常隆起，心尖搏动点位于第五肋间左锁骨中线内侧0.5cm，触无震颤，心界不大，心率84次/分，律齐，各瓣膜听诊区未闻及杂音，未闻及心包摩擦音。辅助检查：2022-06-30 新型冠状病毒核酸检测:阴性，COVID-19N基因(COVID-19_NG):阴性，COVID-19ORF1ab基因(COVID-19_ORF):阴性。 入院诊断：右肺癌(1.恶性胸腔积液) 诊疗经过：患者入院后完善各项辅助检查，颅脑CT、胸+上腹部强化CT提示多发腔隙性脑梗死。右肺ca复查所见。右侧胸…		P		P	P			15965239669		20220721胸外门诊复诊	基于本次实验数据, 检测结果未发现以上基因突变。具体治疗方案还需根据临床医生综合判断进行制定。	阴	特需保健19B		2021-01-30 11:59:42
B202204063	男	Y	75	4	3	1b	4C	阴	活检	腺癌			L	(左肺尖段亚段GS)活检：送检组织内查见少许异型细胞，免疫组化结果支持肺腺癌。 免疫组化结果：CK7(+)，CK20(-)，TTF-1(+)，Villin(+)，Napsin A(+)，P63(-)，P40(-)，Ki-67(MIB-1)(10%+)。	吸烟史50余年，每日约20余支；有饮酒史50余年，每日约150-200ml/患者1年余(2022-01-25)前因“声音嘶哑1月”就诊当地医院，行胸部CT示考虑肺Ca，2020-01-27首次入住我院呼吸科，当时查体：T 36.3℃ P 79次/分 R 18次/分 Bp138/87mmHg；神志清，精神可，双肺呼吸音清，未闻及明显干湿啰音及胸膜摩擦音。心率79次/分，律齐，各瓣膜听诊区未闻及病理性杂音。腹软，无压痛、反跳痛，双下肢无水肿。行胸部增强CT示：符合左肺肿瘤表现，纵隔、腋窝淋巴结肿大。双肺多发结节，左肺较大结节。左侧胸膜肥厚、少量积液。肝内囊肿。左侧肾上腺结节，考虑转移。肺癌标记物：癌胚抗原:28.95ng/mL，糖类抗原CA-125:65.9U/mL，细胞角质蛋白:3.79ng/ml，胃泌素释放前肽:69.99pg/mL；气管镜检查病理：(左肺尖段亚段GS)活检：送检组织内查…		P				肾上腺		18264538697	活	20230903肿瘤门诊复诊	基于本次实验数据, 检测结果未发现以上基因突变。具体治疗方案还需根据临床医生综合判断进行制定。	阴	呼吸与危重症医学科14B		2022-01-28 15:44:32
B202203716	女	N	66	4	2	1C	4B	L858R	活检	腺癌			R	(右肺上叶前段新生物活检)活检：浸润性腺癌。	入院情况：患者莫秋玲，女，66岁。因“胸痛8月，确诊右肺癌1月余”于2022-03-15 15:48入院。查体：T 36.2℃ P 80次/分 R 20次/分 Bp133/100mmHg，神志清，精神可，浅表淋巴结未触及肿大，胸廓无畸形，双侧呼吸动度对称，双肺呼吸音粗，未闻及明显干湿性啰音，未闻及胸膜摩擦音。心律齐，各瓣膜听诊区未闻及病理性杂音。腹软，无压痛、反跳痛，肝脾肋下未触及，双下肢无水肿。 入院诊断：1.右肺腺癌cT4N2M1c IVB期(1.纵隔淋巴结转移)(2.多发骨转移)(3.阻塞性肺炎)(4.EGFR L858R突变) 2.右侧胸腔积液 3.高血压病(2级 很高危) 4.左小腿肌间静脉血栓 诊疗经过：入院后完善相关检查，结合门诊胸部+上腹部增强CT提示PR，继续埃克替尼抗肿瘤、唑来膦酸(2022-03-17)抑制骨破坏等对症支持治疗，同时行盐酸羟考酮缓释片10mg q12…				P				15966294491	活	20230505肿瘤门诊复诊	基于本次实验数据, EGFR基因外显子21上发生L858R突变，其余基因未发现突变。具体治疗方案还需根据临床医生综合判断进行制定。	L858R	呼吸与危重症医学科14A		2022-01-25 16:32:32
B202204060	女	N	47	4	2	1c	4B	L858R	活检	腺癌			R	(右肺上叶ｇｓ)活检：低分化癌，免疫组化结果支持肺腺癌。 免疫组化结果：CK7(+)，TTF-1(+)，Napsin A(+)，CK5/6(-)，P63(-)，Ki-67(20%+)，P40(-)。	.患者 1 年余前(2022-01-24)因“腰部疼痛”就诊于我院门诊，脊柱 MRI 示颈椎、腰椎多发转移、 盆腔占位，行胸部 CT 示右肺占位，ECT 示颅骨、肋骨、腰椎多发转移；2022-01-25 第 1 次入住我科， 颅脑 MRI 提示：右侧小脑半球点状异常强化灶，不除外转移瘤可能，少许小灶性脑梗死；左侧额部骨 质内异常信号，血管瘤？；胸腹部强化 CT 示：右肺上叶占位，不除外肿瘤；双肺结节，右侧少量胸腔积 液；心包积液；部分胸腰椎、骶椎骨质破坏，伴局部软组织密度，考虑转移；子宫局部囊实性低密度。 无痛气管镜检查：右上叶各段支气管粘膜肿胀浸润，管口狭窄，病变累及上叶和中间支气管间脊，右 肺上叶行活检术。病理：(右肺上叶ｇ s)活检：低分化癌，免疫组化结果支持肺腺癌。EGFR 基因外显子 21 上发生 L858 突变；患者明确诊断为肺腺癌并多发骨转移、脑转移诊断明确，住院期间行椎体…	P	P		P				13310659239	死	20230830死亡	基于本次实验数据, EGFR基因外显子21上发生L858R突变，其余基因未发现突变。具体治疗方案还需根据临床医生综合判断进行制定。	L858R	综合治疗(1)		2022-01-28 15:42:04
B202202445	男		76					20-ins	细胞块	腺癌				(胸水)细胞块：低分化腺癌，结合免疫组化，考虑肺源性腺癌，请结合临床及影像学检查。 免疫组化结果：TTF-1(小灶弱+)，Napsin A(-)，CK7(+)，CK20(-)，CDX-2(-)，Villin(-)，P40(-)，P63(-)，Calretinin(-)，MC(-)。									18863520303		未复诊	基于本次实验数据, EGFR基因外显子20上发生20-ins突变，其余基因未发现突变。具体治疗方案还需根据临床医生综合判断进行制定。	20-ins			2022-01-18 14:37:55
B202200187	男	Y	57	4	2	1B	4B	阴	穿刺	癌肉瘤			R	(肺穿刺组织)恶性肿瘤，大部分坏死，残余肿瘤细胞异型性明显，片状分布，结合免疫组化结果及其他组织学检查，支持癌肉瘤，请结合临床。 免疫组化结果：CK7(-)，TTF-1(-)，Napsin A(-)，Ki-67(20%+)，P40(-)，SMARCA4/Brg1(散在+)，Vimentin(+)，CK(-)，P63(-)，CD56(-)，CgA(-)，Syn(-)。	，吸烟史：20支/天*20余年。饮酒史：2-3两/天*20余年。患者11月余前因“咳嗽伴痰中带血20余天，发热5天”就诊我院，行胸部CT示：右肺下叶肿瘤，右肺多发结节，不除外转移。支气管炎、肺气肿，肺大泡。颅脑强化MRI示：右侧顶叶异常信号并环状明显强化，首先考虑转移瘤可能性大，建议临床进一步检查。多发小缺血灶。2021-12-31首次收入肿瘤科，行气管镜检查，病理：(右肺中间支气管管腔外肿物)恶性肿瘤，根据形态学及免疫组化将肿瘤分为两部分，大部分为肺腺癌，另一部分肿瘤细胞排列成片状，细胞呈上皮样，大小差异明显，上皮、肺腺癌、神经内分泌标记均阴性，PAS亦未见明显的胞浆内粘液。考虑诊断：1.肺腺癌（两部分分化程度的不同）。2.肺腺癌合并其他肿瘤成分。九基因检测未见基因突变。给予紫杉醇脂质体+顺铂联合恩度化疗2周期，疗效评价SD。调整方案为替雷利珠单抗+恩度+紫杉醇脂质体+顺铂方案治疗2周…	P	P						13869543455		20221209放疗门诊复诊	基于本次实验数据, 检测结果未发现以上基因突变。具体治疗方案还需根据临床医生综合判断进行制定。	阴	综合治疗(2)		2022-01-04 11:10:34
B202201861	女	N	65	4	3	1C	4B	L858R	淋巴结穿刺	腺癌			R	(超声引导下左侧锁骨上淋巴结)穿刺活检术：免疫组化结果：CK7(+)，TTF-1(+)，Napsin A(+)，P63(-)，P40(-)，Pax-8(-)，GATA3(-)，CK20(-)，Villin(-)，结果支持腺癌，肺来源可能性大。	入院情况：患者刘香连，女，65岁。因“腰背部疼痛1月余，发现右肺占位半月”于2022-01-12 15:15入院。查体：T 36.7℃ P 78次/分 R 19次/分 Bp122/74mmHg；神志清，精神可，双侧锁骨上均触及肿大淋巴结，质韧，活动度差，无触痛，气管居中，胸廓对称无畸形，两侧呼吸动度相等，右肺下叶呼吸音粗，余肺呼吸音低，双肺未闻及明显干湿性啰音。心音低钝，心律齐，各个瓣膜区未及病理性杂音，腹软，未见胃肠型及蠕动波，无腹壁静脉曲张，全腹无明显压痛、反跳痛，肠鸣音正常，双下肢无水肿。 入院诊断：1.右肺占位(1.右肺癌？(1.双锁骨上、纵膈、右肺门、右侧腋窝淋巴结转移？)(2.多发骨转移？(1.椎体转移成形术后))) 2.心包积液 3.双侧胸腔积液 4.甲状腺结节 5.高血压病 6.脑梗死后遗症期 诊疗经过：入院后完善检查，心电图：1.窦性心律2.左前分支传导阻滞3.ST-T…	P	P		P				13455412368	活	20230815肿瘤科门诊复诊	基于本次实验数据, EGFR基因外显子21上发生L858R突变，其余基因未发现突变。具体治疗方案还需根据临床医生综合判断进行制定。	L858R	综合治疗(1)		2022-01-14 10:03:08
B202150547	女	N	65			1B	4A	L858R	穿刺	腺癌			L	(左肺穿刺标本)穿刺活检免疫组化结果：CK7(+)，TTF-1(+)，Napsin A(+)，CK5/6(-)，P63(-)，Ki-67(10%+)，P40(-)，结果支持腺癌。	老年女性，既往“左肺腺癌(1.纵隔、肺门淋巴结转移)(2.脑多发转移）”病史7月余，在我院行放疗治疗，目前服用奥希替尼 80mg qd， 出院诊断：1.左肺腺癌放疗后(1.纵膈.肺门淋巴结转移)(2.脑多发转移) 2.营养风险 3.白细胞减少 4.颈椎间盘突出 5.颈椎椎管狭窄 6.腰椎骨折术后		P						13176259336		20230327放疗复诊	基于本次实验数据, EGFR基因外显子21上发生L858R突变，其余基因未发现突变。具体治疗方案还需根据临床医生综合判断进行制定。	L858R	放疗(2)		2021-12-25 09:47:30
B202101900	男	Y	85			1C	4B	阴	淋巴结穿刺	腺癌		低分化腺癌	R	(右侧锁骨上淋巴结 细胞块)，结合HE切片，倾向低分化腺癌，IHC表达不典型，建议特染PAS以进一步诊断。 免疫组化结果：CK7(-)，TTF-1(-)，Napsin A(-)，P40(-)，P63(-)，CgA(-)，Syn(-)，CD56(-)，CR(-)，MC(-)。	既往吸烟饮酒史多年，已戒烟酒入院情况：患者初保庆，男，85岁。因“右侧背部疼痛10余天”于2021-01-06 10:54入院。查体：T 36.6℃ P 77次/分 R 18次/分 Bp133/71mmHg，血氧饱和度91%，神志清，精神欠佳，右肺及左下肺呼吸音低，未闻及干湿性啰音，心率77次/分，心律齐，心脏瓣膜听诊区未闻及明显杂音。腹软，无压痛及反跳痛，肝脾肋下未触及，双下肢无水肿。辅助检查：2021-1-3 （我院）胸部CT示右肺门占位，考虑肿瘤并阻塞性肺不张，纵隔淋巴结转移、右侧第2肋骨及胸壁受侵，右侧胸腔积液，心包积液，肺间质纤维化。2021-1-5 （我院）新型冠状病毒核酸检测阴性。 入院诊断：1.肺占位(1.肺癌？(1.纵隔淋巴结转移？)(2.骨转移？))(2.阻塞性肺不张)(3.胸腔积液) 2.心包积液 3.肺间质纤维化 4.高血压 5.脑梗死 诊疗经过：入院后完善相关辅…	P	P		P	P	肾上腺		13863542478		未复诊	基于本次实验数据, 检测结果未发现以上基因突变。具体治疗方案还需根据临床医生综合判断进行制定。	阴	特需保健19B		2021-01-15 15:42:52
B202100063	女	N	70			1B	4A	阴	细胞块	腺癌			R	(胸水)细胞块：查见异型细胞，符合腺癌。	主诉：右肺癌诊疗史3年余，胸腔积液2月余。 现病史：患者3年余前因“查体发现右肺占位2天”收住我科，入院后完善相关辅助检查，脑+胸+上腹CT:腔隙性脑梗死；右肺上叶占位，符合早期周围型肺Ca；脾脏低密度，脾脏钙化灶。骨ECT示：多发骨转移瘤。结合影像学检查，临床考虑肺癌并骨转移可能，已失去手术机会，可明确病理后行化疗或放疗，介入科会诊建议可行经皮肺穿刺活检，家属拒绝并出院。后于天津市胸科医院明确病理：肺腺癌，先后行“培美曲塞、贝伐珠单抗”化疗20次。后因胸腔积液入我院，给予引流积液后胸腔注射洛铂，静脉应用培美曲塞+洛铂化疗4疗程，辅以贝伐珠单抗生物治疗。治疗后无明显副反应，2022.03活动后出现胸闷，行胸腔闭式引流，术后引流通畅，2022.04.07引流管脱出，来我院急诊，急诊以“胸腔积液”收入院。2022-04-07急症行局麻下右侧胸腔闭式引流术，术后给予抗感染、抑酸、镇痛治疗，引流…				P	P			15653118966		20220720急诊	基于本次实验数据, 检测结果未发现以上基因突变。具体治疗方案还需根据临床医生综合判断进行制定。	阴	胸外科10B		2021-01-02 11:23:39
B202041413	男	Y	61	1B	0	1A	4A	MET	手术	腺癌	3	腺泡型60%、实体型20%、乳头型20%	R	(右肺上叶结节)肺浸润性腺癌（腺泡型60%、实体型20%、乳头型20%），肿物体积2cm×1.5cm×1cm，肿瘤局部可疑侵及脏层胸膜（PL1），待弹力纤维染色证实，未见典型神经侵犯和脉管内瘤栓。 (胸壁结节)镜下见纤维结缔组织，烧灼明显，少量细胞核较大，不能排除肿瘤，待免疫组化标记。 (右肺上叶)肿物切除后肺组织，未见肿瘤细胞。 支气管断端及血管断端均未见癌。 (2.4组淋巴结、10组淋巴结、7组淋巴结)淋巴结均未见转移癌（0/3、0/4、0/5）。 (右肺上叶结节)免疫组化结果支持肺腺癌，胸壁结节边缘可见转移癌。 免疫组化结果：TTF-1(+)，Napsin A(+)，CR(-)，TTF-1(+)，Napsin A(+)。 弹力纤维染色结果支持肿物侵及弹力纤维，未侵及外膜（PL1）。	戒烟1年余，偶有少量饮酒，主诉：右肺癌术后24月余，续行治疗。 现病史：患者于2020-12-21在全麻下行胸腔镜下右肺上叶切除+纵隔淋巴结清扫+壁层胸膜活检术，术后病理示：(右肺上叶结节)肺浸润性腺癌（腺泡型60%、实体型20%、乳头型20%），肿物体积2cm×1.5cm×1cm，肿瘤局部可疑侵及脏层胸膜（PL1），待弹力纤维染色证实，未见典型神经侵犯和脉管内瘤栓。(胸壁结节)镜下见纤维结缔组织，烧灼明显，少量细胞核较大，不能排除肿瘤，待免疫组化标记。(右肺上叶)肿物切除后肺组织，未见肿瘤细胞。支气管断端及血管断端均未见癌。(2.4组淋巴结、10组淋巴结、7组淋巴结)淋巴结均未见转移癌（0/3、0/4、0/5）。(右肺上叶结节)免疫组化结果支持肺腺癌，胸壁结节边缘可见转移癌。后来分别于2021-1-20、2021-2-21、2021-3-23、2021-4-20给予培美曲塞联合洛铂化疗…				P	P			13461799879		20230919放疗门诊	基于本次实验数据, 检测结果发现MET基因发生Exon-14跳跃突变，其余基因未发现突变。具体治疗方案还需根据临床医生综合判断进行制定。	MET	胸外科10B		2020-12-21 15:13:21
B202040690	女	N	38	4	2	1B	4A	19-Del	淋巴结穿刺	腺癌			L	(纵隔7组淋巴结穿刺)免疫组化结果支持肺腺癌转移。 免疫组化结果：CK7(+)，TTF-1(+)，Napsin A(-)，P40(-)，P63(-)，CgA(-)，Syn(-)，Ki-67(20%+)，CD56(-)。	主诉：确诊肺癌10余天，喘憋2天。 现病史：患者10余天前因“咳嗽2月，左肩痛10余天”就诊于我科，行支气管镜检查，病理提示：(纵隔7组淋巴结穿刺)免疫组化结果支持肺腺癌转移。免疫组化结果：CK7(+)，TTF-1(+)，NapsinA(-)，P40(-)，P63(-)，CgA(-)，Syn(-)，Ki-67(20%+)，CD56(-)。完善颅脑核磁、骨扫描等检查提示：脑转移、多发骨转移。排除化疗禁忌，于12.26给予培美曲塞二钠700mg+卡铂500mg（PP），并予以甲泼尼龙、帕洛诺司琼减轻化疗副作用，化疗结束无明显化疗副作用,于2020-12-27出院。 2天前患者出现喘憋，伴剑突下针刺样疼痛，深吸气时明显，无其他明显不适，遂就诊于我院急诊，完善“血气分析、床旁POCT、胸部CT”等检查，以“肺癌”收入我科病房。患者自本次发病以来，神志清，精神可，饮食睡眠可，大小便正常。体重未监测…	P	P		P	P			13061093768		20221018神内	基于本次实验数据, EGFR基因外显子19上发生19-Del突变和PIK3CA基因发生基因突变，其余基因未发现突变。具体治疗方案还需根据临床医生综合判断进行制定。	19-Del	呼吸与危重症医学科14A		2020-12-15 16:08:42
B202148714	女	N	67	4	3	1C	4B	L858R	淋巴结穿刺	腺癌			R	(右侧锁骨上淋巴结)穿刺细胞块：查见异型细胞团，符合非小细胞癌，结合免疫组化结果，支持肺源性腺癌。 免疫组化结果：CK7(+)，CK20(-)，TTF-1(+)，Napsin A(+)，P63(散在+)，CDX-2(-)。	2.患者2021-11-22因“腹胀，饮食差”就诊我院消化内科，钡餐发现双肺弥漫性结节，建议进一步检查。2021-11-29就诊鲁西南医院，胸部CT提示右肺占位并肺内转移，于2021-12-01就诊省立医院，建议肺穿刺活检。后就诊我院门诊行PET/CT：1.右肺下叶FDG代谢增高肿块，符合恶性，右侧锁骨上、纵隔内及右侧肺门区淋巴结转移，双肺弥漫转移，多发骨转移。2.甲状腺左叶低密度灶，FDG代谢未见异常，提示良性。3.双侧胸膜增厚；右侧胸膜腔积液。4.双肾囊肿。5.左侧肩关节周围软组织炎性病变；脊柱退行性变。6.脑PET/CT未见明显异常；右侧上颌窦炎。2021-12-10首次收入我科，行右锁骨上淋巴结穿刺活检，病理：右侧锁骨上淋巴结针吸：找到癌细胞，建议细胞块免疫组化标记。(右侧锁骨上淋巴结)穿刺细胞块：查见异型细胞团，符合非小细胞癌，(右侧锁骨上淋巴结)穿刺细胞块：查见异型细胞团，符…	P			P				15863598150		20230119肿瘤科门诊	基于本次实验数据, EGFR基因外显子21上发生L858R突变，其余基因未发现突变。具体治疗方案还需根据临床医生综合判断进行制定。	L858R	综合治疗(2)		2021-12-13 15:37:49
B202146798	女	N	71	1C	0	1C	4B	阴	肝穿刺	腺癌			R	(肝占位穿刺组织)穿刺：低分化腺癌，免疫组化结果提示肺腺癌转移。 免疫组化结果：CK19(+)，CK7(+)，Arginase(-)，Hepatocyte(-)，TTF-1(+)，Napsin A(-)，CK20(-)，Villin(-)，CDX-2(-)，GATA3(-)，Ki-67(8%+)，Mucin1(+)，P53(60%+)，GCDFP-15(-)。	.患者1年余前（2021-11）因“头晕、头痛”于我院查体提示CEA高于正常，腹部超声提示肝占位，于我院门诊行胸腹部增强CT提示右肺上叶软组织密度灶，肿瘤可能性大，肝右叶低密度灶，转移？颅脑强化MRI：延髓可疑小斑片状强化，建议随诊观察；多发腔隙性脑梗死；脑白质脱髓鞘；副鼻窦炎。全身骨显像未见骨转移征象。2021-11-30行肝占位穿刺活检术，病理及免疫组化提示肺腺癌，基因检测未见突变。2021-12-09开始予信迪利单抗+培美曲塞+卡铂方案治疗6周期，2周期后疗评效SD，4周期评效缩小SD，6周期评效SD。后予信迪利单抗联合培美曲塞维持治疗4周期，期间复查CEA进行性升高，影像学评价SD，后予恩度+信迪利单抗+培美曲塞治疗2周期，出院后患者一般状态可，后因疫情原因未续行治疗。2022-12-12患者自行口服阿帕替尼靶向治疗，3周后因恶心不适停药。2023-01-16患者因“神志不清伴胡…			P					13563511897		20230516宁养院就诊	基于本次实验数据, 检测结果未发现以上基因突变。具体治疗方案还需根据临床医生综合判断进行制定。	阴	综合治疗(2)		2021-11-30 10:21:41
B202147308	女	N	72	4	2	1C	4B	阴	活检	腺癌			L	(左肺活检组织)活检：条索样组织2条，非小细胞癌，结合免疫组化标记，符合肺腺癌。 免疫组化结果：CK7(+)，TTF-1(+)，Napsin A(+)，Ki-67(40%+)，CK5/6(-)，P63(-)，P40(-)。	2.患者2021-11-27因“双侧季肋区疼痛10余天”入院，于2021-12-03行CT引导下肺穿刺活检术，病理：(左肺活检组织)活检：条索样组织2条，非小细胞癌，结合免疫组化标记，符合肺腺癌。肺癌九基因检测结果未发现以上基因突变。患者于2021-12-4自动出院后未进行抗肿瘤治疗。2022-8-5门诊复查CT提示病情进展，患者未诉明显不适，现为进一步治疗收入我科病房。2022-08-14 15:11 病程记录 患者意识状态较前加重，目前嗜睡状态，呼之可睁眼，简单问话可正确回答，左侧肢体可见自主活动，右上肢不能自主活动，右下肢可屈曲，饮食欠佳，睡眠可，大小便无异常。家属拒绝治疗，出院。 目前诊断： 1.多发脑梗死 2.右肺腺癌（cT4N2M1c IB期）（1.纵隔淋巴结转移）（2.肺内转移）3.肺结节4.双肺间质病变5.高血压6.肋骨陈旧性骨折7.胸椎压缩性骨折 转科目的及注意事项：	P							13863509997	死	死亡时间？	基于本次实验数据, 检测结果未发现以上基因突变。具体治疗方案还需根据临床医生综合判断进行制定。	阴	综合治疗(2)		2021-12-03 10:47:03
B202039102	女	Y	69			1C	4B	L858R	细胞块	腺癌			R	(胸水)免疫组化结果支持肺腺癌，待分子检测指导靶向治疗。 免疫组化结果：CK7(+)，TTF-1(+)，Napsin A(部分细胞+)，P40(-)，P63(-)，CgA(-)，Syn(-)，Ki-67(20%+)，CD56(-)，CR(散在间皮细胞+，余-)，MC(散在间皮细胞+，余-)。	间断少量吸烟史30年。主诉：肺癌诊疗史4月余，续行治疗。 现病史：患者4月余前因咳嗽、胸闷于我院住院，完善PET-CT示右肺癌性淋巴管炎，右侧胸膜及心包转移，多发骨转移，甲状腺右叶代谢增高。胸水穿刺病理示腺癌，分子病理检测示EGFR基因外显子21上发生L858R突变。明确肺腺癌诊断，院外口服靶向药物吉非替尼治疗，每月应用唑来膦酸抑制骨破坏治疗。出院后患者无咳嗽、咳痰，无胸闷、气短，间断双下肢疼痛，并纳差，进食量较前减少约3/4，无腹痛、腹胀，无恶心、呕吐，今为进一步治疗收入院。患者发病来神志清，精神一般，睡眠尚可，大小便正常，体重较前下降约10kg。 既往“高血压”20余年；“冠心病 支架置入术后”病史6月余，口服“拜阿司匹林、氯吡格雷、氟伐他汀、美托洛尔缓释片、单硝酸异山梨酯分散片”治疗。 入院情况：患者栾秀平，女，70岁。因“肺癌诊疗史4月余，续行治疗”于2021-04-20 15:…				P	P			19956391881		20210421保健科住院	基于本次实验数据, EGFR基因外显子21上发生L858R突变，其余基因未发现突变。具体治疗方案还需根据临床医生综合判断进行制定。	L858R	特需保健19B		2020-12-03 14:46:54
B202035781	男	Y	56	1B	1	1C	4B	L858R	细胞块	腺癌			R	(胸水)细胞块：腺癌，请待免疫组化标记。免疫组化结果：CK7(+)，CK20(-)，Villin(-)，CR(-)，MC(-)，TTF-1(+)，Napsin A(+)，结果支持肺源性腺癌。	已戒烟酒10余年。主诉：右肺恶性肿瘤诊疗史2年余, 剑突下饱胀感3月余。 现病史：患者2年前（2020-01-03）因“右侧季肋部疼痛不适5月余”收住我院保健科，当时查体：T 36.9℃ P 74次/分 R 18次/分 Bp148/83mmHg；神志清，精神可，全身皮肤黏膜未见黄染及出血点，全身浅表淋巴结未及肿大，右下肺呼吸音低，左肺呼吸音粗，未及明显干湿性啰音及胸膜摩擦音，心音有力，心率74次/分，律齐，各瓣膜听诊区未及病理性杂音，腹软，无压痛及反跳痛，肝脾肋下未及，肝肾区无叩击痛，双下肢无水肿。入院后查胸部强化CT：右上肺占位。右肺门淋巴结增大。右侧胸膜结节样增厚。右侧胸腔积液。右侧肋骨骨质破坏。支气管镜活检：免疫组化结果：TTF-1(+)，NapsinA(+)，CK7(+)，结果支持肺源性腺癌。全身骨显像：右侧第7后肋转移瘤，颅骨代谢活跃灶，建议观察。颅脑强化MRI：脑内缺血灶；右…				P	P			13261796847		202209妇科门诊	基于本次实验数据, EGFR基因外显子21上发生L858R突变，其余基因未发现突变。具体治疗方案还需根据临床医生综合判断进行制定。	L858R	综合治疗(1)		2020-11-09 15:36:33
B202145982	女	N	55			1C	4B	L858R	淋巴结穿刺	腺癌			L/R	(双侧颈部淋巴结)细胞块：转移的低分化癌，符合腺癌，请结合免疫组化，考虑肺源性腺癌，请结合临床及影像学检查。 免疫组化结果：TTF-1(+)，Napsin A(+)，CK7(+)，CK20(-)，Villin(-)，CDX-2(-)，ER(-)，PR(-)，GATA3(-)，Tg(-)，Galection-3(-)。	患者3月余前“咳嗽、左颈部肿块”就诊我院门诊，完善甲状腺及颈部淋巴结彩超示：甲状腺左叶囊实性结节，考虑TI-RADS 4a 类；甲状腺左叶低回声结节，TI-RADS 3 类；甲状腺右叶囊实性结节，TI-RADS 3 类；双侧颈部及锁骨上多发淋巴结肿大（建议结合其他检查或针吸穿刺）。门诊予以颈部淋巴结穿刺，镜下淋巴结病理：(双侧颈部淋巴结)细胞块：转移的低分化癌，考虑腺癌，免疫组化：(双侧颈部淋巴结)细胞块：转移的低分化癌，符合腺癌，请结合免疫组化，考虑肺源性腺癌，请结合临床及影像学检查。免疫组化结果：TTF-1(+)，NapsinA(+)，CK7(+)，CK20(-)，Villin(-)，CDX-2(-)，ER(-)，PR(-)，GATA3(-)，Tg(-)，Galection-3(-)。基因检测：EGFR基因外显子21上发生L858R突变，其余基因未发现突变。并于山东省立医院完善胸部增…	P	P		P				13356355113	死	20220428ICU住院病危。	基于本次实验数据, EGFR基因外显子21上发生L858R突变，其余基因未发现突变。具体治疗方案还需根据临床医生综合判断进行制定。	L858R	其他科室		2021-11-24 14:42:51
B202146119	女	N	75			1C	4B	L858R	肝穿刺	腺癌			R	(肝转移瘤)穿刺：条索样组织2条，低分化腺癌，结合免疫组化结果，支持肺来源。 免疫组化结果：CK7(部分细胞+)，TTF-1(+)，Napsin A(+)，CK20(-)，Villin(-)，CK19(+)，Glypican-3(-)，CDX-2(-)，Mucin1(+)，GATA3(-)，GCDFP-15(-)，Mammaglobin(-)，HBsAg(-)，Arginase(-)，HBcAg(-)，Hepatocyte(-)。	入院情况：患者李玉文，女，76岁。因“肺癌诊疗史1月余，续行治疗”于2022-01-02 14:13入院。查体：T 36.6℃ P 86次/分 R 18次/分 Bp 155/85mmHg，神志清，精神可，双侧颈部、锁骨上淋巴结未触及肿大，双肺呼吸音粗，未闻及干湿性啰音。心律齐，各瓣膜听诊区未及病理性杂音。腹软，全腹无压痛及反跳痛，肝、脾肋下未及，移动性浊音阴性，肠鸣音3次/分，双下肢无水肿。 入院诊断：1.右肺腺癌(1.肺门、纵隔淋巴结转移)(2.双肺转移)(3.肝转移)(4.骨转移) 2.胸腔积液 3.左肾囊肿 4.2型糖尿病 诊疗经过：入院后完善检查，发现肌酐高、血尿，请肾内科会诊，诊断为急性肾功能不全，泌尿系感染。给抗炎对症治疗病情好转。可以院外口服靶向治疗药物，注意监测肾功能。安排患者出院。 出院诊断：1.肾功能不全 2.泌尿系感染 3.右肺腺癌(1.肺门、纵隔淋巴结转移)(2.…	P		P	P				13405349234	活	20230715肿瘤科门诊就诊	基于本次实验数据, EGFR基因外显子21上发生L858R突变，其余基因未发现突变。具体治疗方案还需根据临床医生综合判断进行制定。	L858R	综合治疗(2)		2021-11-25 09:29:00
B202146778	女	N	62	2A	2	1C	4B	ALK	活检	腺癌			L	(CT引导下左肺占位穿刺活检术)活检：活检：符合浸润性腺癌。免疫组化结果：CK7(+)，TTF-1(+)，NapsinA(+)，P63(-)，Ki-67(5%+)，P40(-)，EMA(+)	入院情况：患者赵凤荣，女，62岁。因“咳嗽10余天，发现左肺占位2天”于2021-11-15 10:24入院。 查体：T 36.7℃ P 78次/分 R 19次/分 Bp118/69mmHg；神志清，精神可，双侧颈部及锁骨上未触及肿大淋巴结。双肺叩清音，呼吸音低，未闻及干湿性啰音，心律规整，未闻及心脏杂音，腹平软，无压痛、反跳痛，肝脾肋下未及，双下肢无水肿。 入院诊断：1.左肺占位 肺癌？ 2.轻度贫血 3.腰椎陈旧性骨折 诊疗经过：患者入院后完善相关辅助检查，11-15颅脑MR:脑内未见明显转移性病变，建议随访观察多发腔隙性脑梗死轻度副鼻窦炎。11-18行肺穿刺活检，11.18(左肺占位穿刺活检术)活检：非小细胞癌，微乳头样排列，倾向低分化腺癌，请待免疫组化标记（6项）以进一步诊断。继续待免疫组化结果。病理补充报告：免疫组化结果：CK7(+)，TTF-1(+)，NapsinA(+)，P…	P			P				18632101989	活	20230823肿瘤门诊: 20 月余前确诊为肺癌，ALK 融合突变，一直口服阿来替 尼。1 月前复查胸腹部 CT 示较前进展，今家属要求换用洛拉替尼 治疗；结合病史情况，适合换用或住院化疗联合贝伐治疗。	基于本次实验数据, 检测结果发现ALK基因发生融合突变，其余基因未发现突变。具体治疗方案还需根据临床医生综合判断进行制定。	ALK	综合治疗(1)		2021-11-30 09:29:31
B202143396	男	Y	72	3	3	1B	4A	阴	活检	腺癌			R	(右肺小隆突新生物活检)活检：小组织多块，非小细胞癌，免疫组化结果：CK7(+)，TTF-1(+)，Napsin A(+)，CK5/6(-)，P63(-)，Ki-67(15%+)，P40(-)，结果支持肺腺癌。	吸烟史50余年，平均12支/天，曾有大量饮酒史，现已戒酒2、患者1年余前因“咳嗽、咳痰，伴有痰中带血”就诊我院门诊，行胸+上腹部增强CT：支气管炎、肺气肿。右肺上叶占位，考虑肿瘤。肺门及纵隔、腹膜后增大淋巴结，考虑转移。双侧肾上腺结节灶，不除外转移。于2021-11-04首次入我科，完善检查:骨ECT：左侧枕骨骨代谢活跃灶，倾向考虑良性改变，观察。脑MRI:多发小灶性脑梗死，脑内未见明显异常强化灶，建议随访。支气管镜活检病理：(右肺小隆突新生物活检)活检：小组织多块，非小细胞癌，免疫组化结果：CK7(+)，TTF-1(+)，NapsinA(+)，CK5/6(-)，P63(-)，Ki-67(15%+)，P40(-)，结果支持肺腺癌。明确诊断后，患者及监护人充分考虑后自愿参加“评价TQB2450注射液联合盐酸安罗替尼胶囊对比帕博利珠单抗注射液一线治疗晚期非小细胞肺癌的有效性和安全性的随机、盲…						肾上腺		13562046674		20230311末次入院	基于本次实验数据, 检测结果未发现以上基因突变。具体治疗方案还需根据临床医生综合判断进行制定。	阴	综合治疗(2)		2021-11-05 16:03:41
B202034726	女	N	80		3	1A	4A	L858R	淋巴结	腺癌			R	(颈部淋巴结活检穿刺术) 活检：低分化癌，结合免疫组化标记，符合腺癌，提示肺源性，建议结合临床。 免疫组化结果：CK7(+)，Villin(-)，CK20(-)，CDX-2(-)，TTF-1(+)，Napsin A(+)，ER(-)，PR(-)，GATA-3(-)，Pax-8(-)。	主诉：右肺腺癌诊疗史1年余，纳差半月。 现病史：患者1年余前因“发现肺占位1周余”于我科住院治疗，完善检查(颈部淋巴结活检穿刺术)活检：低分化癌，符合腺癌，待免疫组化标记；(左锁骨上淋巴结)穿刺涂片：低分化癌，建议活检免疫组化标记；免疫组化结果：CK7(+)，Villin(-)，CK20(-)，CDX-2(-)，TTF-1(+)，NapsinA(+)，ER(-)，PR(-)，GATA-3(-)，Pax-8(-)；基因检测：基于本次实验数据,EGFR基因外显子21上发生L858R突变，其余基因未发现突变。诊断为：1.右肺腺癌（cT+N3M1aIV期）(1.双侧颈部、双侧锁骨上、纵隔、右侧心膈角淋巴结转移)(2.胸膜转移)2.右侧胸腔积液3.左肺结节4.食管裂孔疝5.腔隙性脑梗死6.甲状腺结节7.慢性膀胱炎。经中药抗肿瘤及通便治疗后症状好转出院。院外患者规律口服吉非替尼治疗，一般情况可。5月…	P	P		P	P			17862547737		20211117末次入院	基于本次实验数据, EGFR基因外显子21上发生L858R突变，其余基因未发现突变。具体治疗方案还需根据临床医生综合判断进行制定。	L858R	综合治疗(1)		2020-11-02 10:29:45
B202144338	女	N	77	2B	3	1	4	19-Del	活检	腺癌			L	(左肺上叶尖段支气管)活检：小组织多块，非小细胞癌，结合免疫组化结果，支持肺腺癌。 免疫组化结果：CK7(+)，TTF-1(+)，Napsin A(+)，CK5/6(-)，Ki-67(10%+)，P40(-)。	入院情况：患者张春景，女，77岁。因“确诊肺癌1月余，续行治疗”于2021-11-10 14:46入院。查体：T 37.1℃ P 94次/分 R 20次/分 Bp140/78mmHg，神志清，精神可，双肺呼吸音粗，未闻及明显干湿性啰音及胸膜摩擦音。心率94次/分，律齐，未闻及病理性杂音。腹软，无压痛、反跳痛，双下肢无水肿。2021-11-10 本院 新型冠状病毒核酸检测:阴性，COVID-19N基因(COVID-19_NG):阴性，COVID-19ORF1ab基因(COVID-19_ORF):阴性。 入院诊断：1.左肺恶性肿瘤(cT2bN3M1，IV期)(1.肺门、纵隔、内乳淋巴结转移)(2.肺内转移)(3.颅脑转移) 2.肺栓塞 3.下肢静脉血栓 4.多发性脑梗死 5.脑萎缩 6.脑白质变性 7.慢性胃炎 诊疗经过：入院后完善相关辅助检查，血常规+血沉+CRP:红细胞:3.63×10^…	P	P						15206538213	活	20220912呼吸门诊复诊	基于本次实验数据, EGFR基因外显子19上发生19-Del突变，其余基因未发现突变。具体治疗方案还需根据临床医生综合判断进行制定。	19-Del	呼吸与危重症医学科14B		2021-11-12 15:50:25
B202033394	女	N	69			1C	4B	19-Del	细胞块	腺癌			R	(胸腔积液)细胞块：低分化癌，请待免疫组化标记（肿瘤细胞较少，免疫组化有不能明确诊断的可能）。 免疫组化结果：CK7(+)，CK20(-)，Villin(-)，CR(-)，MC(-)，TTF-1(+)，Napsin A(+)，P63(-)，CDX-2(-)，结果支持肺腺癌。	主诉：肺癌诊疗史9年余，续行治疗。 现病史：患者9年余前因“发现右肺占位3天”于2009-10-28以“右肺占位”收入我院胸外科。当时查体无阳性体征，胸部CT示右肺上叶后段近外侧胸膜下见类圆形密度增高影，可见细毛刺，邻近胸膜轻度牵拉、增厚，入院后完善术前检查，于2009.10.30行右肺上叶楔型切除术，术中见胸膜广泛转移结节，姑息切除标本病理示：中分化腺癌。术后病情好转出院。术后行奥沙利铂+紫杉醇方案化疗4个周期，用药顺利，后口服中成药治疗，定期复查，病情稳定。5年余前患者出现咳嗽、左侧胸痛，伴有活动后胸闷、气短，于2015-08-24来我院住院治疗，全身骨扫描示多发肋骨转移，给予锶89抑制骨转移治疗后，症状好转出院。后于2016-02-04及2016-06-23两次入院予锶89抑制骨转移治疗，病情好转。2016-10-10胸闷加重再次入院，复查胸腹部强化CT示右肺肿瘤并骨转移，胸膜转移…				P	P			17706352222		20201105死亡	基于本次实验数据, EGFR基因外显子19上发生19-Del和外显子20上发生T790M突变，其余基因未发现突变。具体治疗方案还需根据临床医生综合判断进行制定。	19-Del	综合治疗(2)		2020-10-22 14:54:20
B202032080	女	N	75	4	3	1B	4A	阴	细胞块	腺癌			L	(胸水)细胞块免疫组化结果：CK7(+)，CK20(-)，Villin(-)，TTF-1(-)，Napsin A(-)，GATA-3(-)，Pax-8(-)，GCDFP-15(-)，P40(-)，CK5/6(-)，CR(-)，结果支持低分化腺癌，IHC表达不典型，来源无法准确确定，肺源性实体型腺癌不能完全排除，请结合临床及其它检查，必要时外出会诊。	主诉：肺癌诊疗史17天，发热1天。 现病史：患者17天前受凉后出现胸闷、气短加重，伴咳嗽、咳白粘痰，痰不易咳出，就诊于我院，入院完善胸部CT提示左侧大量胸腔积液，给予行胸腔穿刺置管引流术、抗感染等治疗，胸水送检病理提示为：(胸水)恶性肿瘤、考虑低分化腺癌，免疫组化结果支持低分化腺癌。进一步完善PET-CT结果示：1、左肺下叶肺癌并多发淋巴结转移，肾上腺转移，左侧胸膜及心包转移，多发骨转移，右侧臀部皮下转移；右肺上叶混杂磨玻璃结节，亦考虑肺癌2、左侧胸膜腔及心包积液，右侧胸膜略增厚；双肺炎，冠状动脉多发钙化斑块3、肝脏及左肾囊肿；盆腔少量积液4、右侧肋骨局部骨折5、鼻窦炎；多发脑梗塞。完善基因检测结果未见突变，无法口服靶向药物治疗，向家属交代病情家属同意行全身化疗，于2020-10-26行顺铂+培美曲赛方案化疗，27日给予唑来磷酸抑制骨转移，化疗后复查血常规无骨髓抑制情况。病情好转出院。出…				P	P	皮肤肾上腺		18963570883		20210218简易门诊	基于本次实验数据, 检测结果未发现以上基因突变。具体治疗方案还需根据临床医生综合判断进行制定。	阴	呼吸与危重症医学科14A		2020-10-13 15:33:44
B202140449	男	N	52			1c	4B	L858R	穿刺	腺癌			R	(右中间支壁外肿物)TBLB穿刺：低分化癌，结合免疫组化，支持肺源性腺癌。 免疫组化结果：CK7(+)，TTF-1(+)，Napsin A(+)，P63(-)，P40(-)。	入院情况：患者侯加申，男，52岁。因“胸背部疼痛不适3月，加重2周”于2021-10-09 10:02入院。查体：生命体征平稳，神志清，精神可，心肺未及异常，腹平软，无压痛及反跳痛，脊柱生理弯曲，双侧上肢感觉无明显减退，诸肌肌力无明显减退，肌张力正常，双侧肱二头肌、肱三头肌反射（++），双侧Hoffmann征（-）。 入院诊断：1.胸椎压缩性骨折 2.胸椎病变待查 3.脊柱骨关节病 诊疗经过：入院后完善检查，CT示右肺下叶背段支气管不通畅，可见软组织密度肿块，CT值33HU，大小约3.3×2.7cm，外形欠规整。肋骨、椎体、髂骨多发骨质破坏。2021.10.12转入我科，进一步完善检查，颅脑磁共振强化：脑内多发强化灶，结合病史，考虑转移瘤；多发腔隙性脑梗死；副鼻窦炎。胸/腹强化CT：右肺下叶肿瘤复查所见。纵隔、右肺门淋巴结转移。双肺多发小结节；建议复查。多发骨转移。心包少量积液。左肾囊性…		P		P				13563589592	活	20230828日间化疗门诊肺癌脑转移，骨转移，口服奥希替尼，定期应用地舒单抗 治疗骨转移，今日应用地舒单抗再次就诊	基于本次实验数据, EGFR基因外显子21上发生L858R突变，其余基因未发现突变。具体治疗方案还需根据临床医生综合判断进行制定。	L858R	综合治疗(1)		2021-10-15 11:14:02
B202140315	女	N	56			1A	4A	19-Del	穿刺	腺癌			R	(右肺)穿刺：条索样组织1条，非小细胞癌，免疫组化结果支持肺腺癌。 免疫组化结果：CK7(+)，TTF-1(+)，Napsin A(+)，CK5/6(-)，Ki-67(8%+)，P40(-)，GATA-3(-)。	入院情况：患者崔桂霞，女，56岁。因“颈背部疼痛半年余，进食梗阻感半月。”于2021-10-09 08:47入院。查体：T 36.5℃ P 75次/分 R 18次/分 Bp132/70mmHg，神志清，精神可，伸舌左偏，双侧颈部未及肿大淋巴结。双肺呼吸音粗，未闻及干湿性啰音。腹软，无压痛及反跳痛，肝、脾肋下未触及，肝、肾区无叩击痛，移动性浊音阴性，双下肢无水肿。 入院诊断：1.骨转移瘤 2.双肺转移瘤 3.贲门失驰缓征？ 4.胃息肉 5.浅表性胃炎 6.全脊柱退行性变 7.颈腰椎椎间盘突出症 诊疗经过：入院后完善相关检查，行右肺穿刺活检，穿刺快速病理示非小细胞癌，符合腺癌；免疫组化结果：CK7(+)，TTF-1(+)，NapsinA(+)，CK5/6(-)，Ki-67(8%+)，P40(-)，GATA-3(-)，支持肺腺癌；基因检测示EGFR基因外显子19上发生19-Del突变；予以止痛…	P			P				15106356425		20230303肿瘤门诊就诊	基于本次实验数据, EGFR基因外显子19上发生19-Del突变，其余基因未发现突变。具体治疗方案还需根据临床医生综合判断进行制定。	19-Del	综合治疗(2)		2021-10-14 11:36:12
B202140313	男	Y	57	2	0	1	4	19-Del	穿刺	腺癌			L	(左肺)穿刺：条索样组织2条，非小细胞癌，免疫组化结果支持肺腺癌。 免疫组化结果：CK7(+)，TTF-1(+)，Napsin A(+)，CK5/6(-)，Ki-67(35%+)，P40(-)。	吸烟约30支/天*30余年，饮酒约100g*10余年入院情况：患者张树山，男，57岁。因“右下肢乏力2月，头晕5天”于2021-10-12 17:13入院。查体：T 36.5℃ P 90次/分 R 18次/分 Bp127/85mmHg，神志清，精神可，双肺呼吸音粗，未闻及干湿性啰音，心律齐，心脏瓣膜听诊区未闻及明显杂音。腹软，无压痛及反跳痛，肝脾肋下未触及，双下肢无水肿。右下肢肌力4级，左下肢及双上肢肌力5级，四肢肌张力正常，双侧病理征未引出。辅助检查：2021.10.11（我院）胸部CT：左肺下叶占位，符合肿瘤，支气管炎、肺气肿，双肺微结节；新型冠状病毒核酸检测阴性。2021.10.12（我院）PET-CT示左肺下叶肺癌，并脑转移（左顶叶），双肺多发微结节，甲状腺左叶钙化灶并FDG代谢增高结节。 入院诊断：1.肺癌(1.脑转移) 2.肺结节 3.甲状腺结节 诊疗经过：入院后给予辅助抗肿…		P						15020653233		20230304放疗门诊	基于本次实验数据, EGFR基因外显子19上发生19-Del突变，其余基因未发现突变。具体治疗方案还需根据临床医生综合判断进行制定。	19-Del	特需保健19B		2021-10-14 11:30:04
B202140279	男	Y	70	1	1	1C	4A	L858R	穿刺	腺癌			R	右肺活检)穿刺：浸润性腺癌。	入院情况：患者刘记更，男，70岁。因“发现肺占位半月余”于2021-10-1208:38入院。查体：T36.6℃P87次/分R22次/分Bp122/78mmHg；神志清，精神可，双侧颈部、锁骨上未触及明显肿大淋巴结，双肺呼吸音粗，未闻及明显干湿啰音及胸膜摩擦音，心率87次/分，心律齐，各瓣膜听诊区未闻及病理性杂音。腹平软，无压痛、反跳痛，肝脾肋下未及。双膝关节轻微肿胀，无色素沉着，双下肢无水肿。 入院诊断：1.右肺癌(1.纵隔、肺门淋巴结转移)(2.双肺转移)2.下壁心肌梗死3.双侧关节骨关节炎 诊疗经过：入院后行出凝血机制：D-二聚体:1.83mg/L(FEU)，纤维蛋白(原)降解产物:5.91mg/L；肺癌标记：D-二聚体:1.83mg/L(FEU)，纤维蛋白(原)降解产物:5.91mg/L；血尿便常规、生化、心肌酶、BNP、肌钙蛋白I未见明显异常。于2021-10-14行CT引导下…	P							18663515892		20230201肿瘤门诊复诊	基于本次实验数据, EGFR基因外显子21上发生L858R突变，其余基因未发现突变。具体治疗方案还需根据临床医生综合判断进行制定。	L858R	综合治疗(2)		2021-10-14 09:55:18
B202139112	男	Y	70	4	0	0	3A	阴	活检	鳞癌			R	(右肺上叶管口新生物)免疫组化结果：CK7(-)，TTF-1(-)，Napsin A(-)，CK5/6(+)，P63(+)，Ki-67(+30%)，P40(+)，结果支持鳞状细胞癌。	吸烟50余年*20支/天，戒烟1年余“肺鳞癌病史1年余”曾分别于2021-10-14、10-23、11-17、12-12在我科给予GP（顺铂120mg d1，吉西他滨1700mg d1、8）方案化疗共4次； 出院诊断：1.咯血 2.右肺恶性肿瘤 3.纵隔继发性恶性肿瘤 4.阻塞性肺不张 5.肺气肿 6.支气管动脉扩张 7.肺部感染 8.支气管炎 9.下肢静脉曲张 10.轻度贫血 11.低钾血症 12.低钠血症 13.胸腔积液								15954927560		20221201全科门诊就诊	基于本次实验数据, 检测结果未发现以上基因突变。具体治疗方案还需根据临床医生综合判断进行制定。	阴	呼吸与危重症医学科14A		2021-10-04 15:25:59
B202128857	男	Y	64	4	2	1B	4A	阴	穿刺	腺癌			R	(右肺)穿刺：免疫组化结果：CK7(+)，TTF-1(部分+)，Napsin A(-)，P40(-)，P63(-)，CgA(-)，Syn(-)，Ki-67(+40%)，CD56(-)，结果倾向浸润性腺癌，请结合临床。	长期大量吸烟史20-30支/天*40余年。饮酒史30余年，半斤-1斤酒/天。 2.患者8月余前因“咳嗽、胸闷3天”于2021-07-20入住我院保健科，入院后完善检查，痰病理：少量非典型细胞，建议进一步检查。2021.7.22行B超引导下肺占位穿刺术，术后病理：送检(肺)穿刺涂片：考虑低分化癌。补充报告：(右肺)穿刺：免疫组化结果：结果倾向浸润性腺癌，请结合临床。患者家属拒绝完善进一步检查，于2021.7.26自动出院。2021.7.29入住齐鲁医院，完善胸腹强化CT示：右肺占位，考虑肺癌。颅脑增强MRI检查示颅脑转移瘤，未行进一步抗肿瘤治疗，2021.8.5自动出院。随后患者自服中药治疗。5月余前患者出现咳嗽、咳痰，痰中带血丝，就诊于我科，完善颅脑MRI示小脑转移，于2021-10-07始行颅脑放疗，同步给予安罗替尼抗肿瘤血管生成治疗；并于2021-10-18给予培美曲塞0.8g d1…		P						18264540658	活	20230718中医门诊复诊	基于本次实验数据, 检测结果未发现以上基因突变。具体治疗方案还需根据临床医生综合判断进行制定。	阴	保健内科9B		2021-07-23 09:20:13
B2028640	女	N	31	1	3	1C	4B	19-Del	膈胸膜结节	腺癌			L	(壁层胸膜、膈胸膜结节)活检：结合免疫组化结果，支持肺腺癌。 免疫组化结果：CK7(+)，TTF-1(+)，Napsin A(+)，P63(少量细胞+)，Ki-67(30%+)，CK20(-)，Villin(-)，ER(-)，PR(-)，HER-2(0)，GATA-3(-)，CR(少量细胞+)，MC(-)。	主诉：左肺腺癌诊疗史2年余，续行治疗。 现病史：患者2年前因“咳嗽2月余，胸痛1月余”就诊于我院呼吸科，肺癌标记物：糖类抗原125:49.4U/mL、癌胚抗原:16.42ng/mL、细胞角质蛋白:3.83ng/mL。CT示：支气管炎、左侧胸腔积液、左肺膨胀不全、右肺结节、左侧腋窝淋巴结肿大。予以胸腔穿刺置管引流术及胸腔镜手术，(壁层胸膜、膈胸膜结节)活检：结合免疫组化结果，支持肺腺癌。免疫组化结果：CK7(+)，TTF-1(+)，NapsinA(+)，P63(少量细胞+)，Ki-67(30%+)，CK20(-)，Villin(-)，ER(-)，PR(-)，HER-2(0)，GATA-3(-)，CR(少量细胞+)，MC(-)。肺癌9基因检测结果：EGFR基因：Exon-19 突变型。口服吉非替尼靶向治疗。期间定期复查，病情稳定。于2021-09-15因“胸痛1周” 入院。于2021-09-…			P	P	P			18263520273		20230712肿瘤住院	基于本次实验数据, EGFR基因外显子19上发生19-Del突变，其余基因未发现突变。具体治疗方案还需根据临床医生综合判断进行制定。	19-Del	呼吸与危重症医学科14B		2020-09-12 08:38:48
B202137286	男	Y	55			1A	4A	19-Del	活检	腺癌			R	(右肺上叶尖段新生物冷冻活检)免疫组化结果：CK7(-)，TTF-1(部分+)，Napsin A(-)，P63(-)，Ki-67(+50%)，P40(-)，CgA(-)，Syn(-)，CD56(个别细胞+)，结合HE切片结果倾向低分化腺癌，IHC表达不典型，请结合临床。	。吸烟30余年，约40支/天，已戒烟2年；饮酒余30年，约250g /天,入院情况：患者刘庆为，男，55岁。因“咳嗽咳痰4月余，乏力伴头部不适20余天”于2021-09-15 15:09入院。查体：T 36.8℃ P 98次/分 R 22次/分 Bp120/82mmHg；神志清，精神尚可，全身浅表未触及肿大淋巴结。右肺呼吸音低，左肺呼吸音粗，未闻及明显干湿罗音。心律齐，未闻及明显病理性杂音。腹部平软，无压痛及反跳痛，未扪及包块，肝脾肋下未及，腹水征阴性，肠鸣音正常。双下肢无水肿。 入院诊断：1.右肺癌(1.肺转移)(2.纵膈及右肺门淋巴结转移) 2.阻塞性肺炎 3.肺静脉、左心房内栓子形成 4.少量心包积液 5.肝囊肿 6.腔隙性脑梗死 7.肾功异常 诊疗经过：入院后完善检查，经气管活检明确诊断为肺腺癌，基因检测提示19外显子突变，口服奥西替尼治疗。患者住院过程中出现发热寒战、低蛋白血症…	P							13562098387		20211130末次入院	基于本次实验数据, EGFR基因外显子19上发生19-Del突变，其余基因未发现突变。具体治疗方案还需根据临床医生综合判断进行制定。	19-Del	综合治疗(2)		2021-09-17 11:43:45
B202137606	男	Y	70			1A	4A	阴	穿刺	腺癌			R	(右肺)穿刺：小组织多条，浸润性癌，符合腺癌。 免疫组化结果：PD-L1（22C3/DAKO Link 48）(-，未见阳性肿瘤细胞)。	吸烟史50余年，平均约20支/日；饮酒史50余年，平均约白酒5两/日，近期戒烟戒酒。现病史：患者6月余因“食欲不振1月余”于2021-08-30就诊我院消化内科门诊，行肿瘤标记物检测示癌胚抗原显著增高，后行胸部CT示右肺上叶占位、纵隔淋巴结肿大，腹部超声示前列腺增生。患者为行手术治疗于2021-09-09就诊山东省立医院，入院后行全身骨显像及脊柱及盆骨MRI提示多发骨转移，无手术指征，遂办理出院。2021-09-20患者首次入住我科病房，行CT引导下行右肺占位病变穿刺活检术，送检病理提示浸润性癌，符合腺癌。肺癌九基因检测未发现突变靶点，后行PD-L1检测示PD-L1（22C3、DAK0、Link 48）（-，未见阳性肿瘤细胞）。诊断右肺腺癌Ⅳ期，予以地舒单抗治疗骨转移治疗，除外化疗禁忌后分别于2021-09-30、2021-10-21行PC方案化疗联合靶向治疗2周期，具体：培美曲塞二钠8…				P				15969608760		20230123放疗门诊就诊	基于本次实验数据, 检测结果未发现以上基因突变。具体治疗方案还需根据临床医生综合判断进行制定。	阴	放疗(2)		2021-09-22 10:37:05
B202136950	男	N	68	1C	0	1C	4B	L858R	穿刺	腺癌			L	(左肺肿物穿刺物)活检：小组织多条，非小细胞癌，结合免疫组化结果，诊断：肺腺癌。 免疫组化结果：CK7(+)，TTF-1(+)，Napsin A(弱+)，CK5/6(-)，P63(-)，Ki-67(40%+)，P40(-)。	入院情况：患者王福元，男，68岁。因“发现肺占位1年余，头晕伴呕吐半月余”于2021-09-09 13:37入院。查体：T 36.℃ P 89次/分 R 22次/分 Bp120/80mmHg；神志清，精神差，双侧颈部、锁骨上淋巴结未触及肿大，气管居中，胸廓对称无畸形，双肺呼吸音清，未闻及明显干湿啰音。心律规整，各瓣膜听诊区未及病理性杂音。腹部平坦，全腹无明显压痛及反跳痛，肝、脾肋下未及，肝肾区无叩痛，移动性浊音阴性，肠鸣音3次/分。双下肢无水肿。巴氏征阴性、闭目难立征阴性。 入院诊断：1.左肺癌(1.脑转移) 2.腔隙性脑梗死 诊疗经过：患者入院后完善辅助检查，2021-9-10胸+上腹部增强CT：支气管炎。左肺上叶占位，较2020年11月07日稍增大。左侧肋骨陈旧性骨折。肝内多发低密度灶，考虑囊肿。肝脏钙化灶。胆囊炎。右肾小囊肿。前列腺钙化。胃窦壁稍增厚，请结合临床。于2021-9-1…		P		P				15163520810		20230217肿瘤门诊就诊	基于本次实验数据, EGFR基因外显子21上发生L858R突变，其余基因未发现突变。具体治疗方案还需根据临床医生综合判断进行制定。	L858R	综合治疗(1)		2021-09-15 11:05:12
B202136729	女	N	72	0	0	1B	4A	19-Del	穿刺	腺癌			L	(左侧肩胛骨占位)穿刺：结合免疫组化，符合肺腺癌转移。 免疫组化结果：CK7(+)，TTF-1(+)，Napsin A(+)，Ki-67(6%+)，CK20(-)，CDX-2(-)，Villin(部分+)，GATA-3(-)。	患者2年余前因“查体发现左肺占位8天”于2019-10-07首次入我院，于2019-10-11在全麻下行胸腔镜左上肺癌根治术，术后病理：(左肺上叶)浸润性腺癌，免疫组化结果支持肺浸润性腺癌。术后辅助化疗4周期。2021-09-11因“发现直肠癌3天”入我科，于2021.9.14行B超引导下左侧肩胛骨占位穿刺活检术，病理示(左侧肩胛骨占位)穿刺：腺癌，免疫组化符合肺腺癌转移。肺癌9基因：19DEL。给予地舒单抗骨保护治疗。后转入胃肠外科，于2021-09-22在全麻下行腹腔镜直肠癌根治术，术后恢复可。2021-9-30入我科，术后诊断为：直肠癌(pT2N1M0,IIIA期），给予XELOX方案辅助化疗5周期。患者现口服“奥希替尼80mg qd”治疗半年余，起初出现少量皮疹，后症状好转。今为续行治疗再次入院，门诊新冠核酸检测阴性后收入我科病房。 诊疗经过：患者入院后完善相关检查,尿便常规未见…				P				15263530181		20230308肿瘤门诊就诊	基于本次实验数据, EGFR基因外显子19上发生19-Del突变，其余基因未发现突变。具体治疗方案还需根据临床医生综合判断进行制定。	19-Del	综合治疗(1)		2021-09-14 10:04:07
B2027256	女	N	36	4	1	1B	4A	19-Del	活检	腺癌			R	(右肺中叶外侧段)活检： 免疫组化结果：CK7(+)，TTF-1(+)，Napsin A(+)，P40(-)，P63(个别+)，结果支持肺腺癌，建议分子检测指导靶向治疗。	父亲已故，曾患“胃癌主诉：确诊肺癌7月余，憋喘3月。 现病史：患者7月余前因“咳嗽半年余”于我科住院治疗，完善胸部CT、支气管镜、PET-CT等相关检查，诊断为 1.原发性支气管肺癌(1.腺癌(IV期T4N1MIb)) 2.右肺中叶阻塞性不张，给予抗感染、祛痰、唑来磷酸抑制骨转移等治疗，于2020-09-12出院；患者出院后自行购买吉非替尼（1片 qd），规律服药，口服20天后出现面部红疹，停药2天后继续服用；2020-10-12第2次入住我科，应用唑来膦酸抑制骨痛，2020-10-14出院。2020-10-27首次至山东省立医院就诊，行肺部放疗30次，并于2020-11-17应用唑来膦酸4mg抑制骨痛，于2020-11-30末次于省立医院出院。院外规律口服吉非替尼，2021-12-15再次入住我科，应用唑来膦酸抑制骨转移，末次出院时间为2020-12-16；3月前患者出现憋喘，活动后明…	P			P	P		Y	13734497129		20231010呼吸门诊	基于本次实验数据, EGFR基因外显子19上发生19-Del突变，其余基因未发现突变。具体治疗方案还需根据临床医生综合判断进行制定。	19-Del	呼吸与危重症医学科14A		2020-09-01 15:53:39
B202135821	男	Y	77	4	X	1C	4B	L858R	细胞块	腺癌			L	(痰 细胞块)免疫组化结果：CK(AE1/AE3)(+)，Vimentin(-)，S-100(-)，CD34(-)，SMA(-)，P40(-)，P63(-)，CK7(+)，Napsin A(+)，TTF-1(+)，Ki-67（MIB-1）(20%+)，结果支持肺低分化腺癌的诊断，建议分子病理学检测以指导靶向药物治疗。	吸烟史50年，每天20支，已戒烟2月余，无饮酒史入院情况：患者宫学瑞，男，77岁。因“确诊肺癌2月余，再发咯血2小时。”于2021-11-21 18:00入院。查体：T 37.0℃ P 85次/分 R 18次/分 Bp 135/71mmHg，神志清，精神欠佳，浅表淋巴结未触及肿大，全身皮肤、粘膜无黄染、皮疹及出血点，左肺呼吸音低，右肺呼吸音粗，双肺未闻及明显干湿性啰音。心律齐，各瓣膜听诊区未闻及病理性杂音。腹软，无压痛及反跳痛，双下肢无水肿。 入院诊断：1.左肺腺癌（T4NxM1cIV期）(1.咯血)(2.左心耳、肺动脉、肺静脉浸润) 2.轻度贫血 3.肝功能异常 诊疗经过：入院后完善相关常规检查，肺癌标记：癌胚抗原:17.79ng/mL，鳞癌抗原:1.9ng/ml;病毒筛查、尿常规、新冠核酸阴性。心脏彩超：二、三尖瓣轻度返流；少量心包积液；心超：左室收缩功能正常；左室充盈不良。心电图无…	P					心脏		13287572517	死	20211120放弃治疗出院，死亡时间？	基于本次实验数据, EGFR基因外显子21上发生L858R突变，其余基因未发现突变。具体治疗方案还需根据临床医生综合判断进行制定。	L858R	呼吸与危重症医学科14A		2021-09-07 15:32:26
B202135757	女	N	70	2	1	0	3B	L858R	穿刺	腺癌			R	(右肺肿瘤)穿刺：条索样组织2条，非小细胞癌，倾向腺癌， 免疫组化结果：CK7(+)，TTF-1(+)，Napsin A(部分+)，CK5/6(-)，P63(个别细胞+)，Ki-67(50%+)，结果支持肺腺癌，建议分子检测指导靶向治疗。	现病史：患者 2 年前无明显诱因出现背部阵发性酸痛，无放射痛，坐位明显，卧位可缓解，伴食欲 不振，食量减少约 1/3，伴周身乏力，无咳嗽、咳痰，无胸痛、咯血，无低热、盗汗，无头痛、头晕， 2021.8.30 为求进一步治疗，来院就诊，门诊完善胸部强化 CT 示右肺肿瘤，遂收入肿瘤科。当时查体： T36.℃P89 次/分 R22 次/分 Bp115/78mmHg;神志清，精神可，颈部及锁骨上未触及肿大淋巴结，双肺 叩清音，双肺呼吸音粗，未闻及干湿性啰音，心律规整，未闻及心脏杂音，腹平软，无压痛、反跳痛， 肝脾肋下未及，双下肢无水肿。完善相关辅助检查，腹部强化 CT：多发肝囊肿。全身骨扫描及颅脑磁 共振均未显示转移征象。21-09-07 行 CT 引导下右肺肿瘤穿刺活检病理：条索样组织 2 条，非小细胞 癌，倾向腺癌，请待免疫组化标记；免疫组化结果：CK7(+)，TTF-1(+)，Napsi…								15589497623	活	20230821末次入院	基于本次实验数据, EGFR基因外显子21上发生L858R突变，其余基因未发现突变。具体治疗方案还需根据临床医生综合判断进行制定。	L858R	综合治疗(1)		2021-09-07 09:37:07
B202136564	女	N	38			1C	4B	19-Del	穿刺	腺癌			L	(左肺)穿刺：条索样组织多条，结合免疫组化结果，支持浸润性腺癌。 免疫组化结果：CK7(+)，TTF-1(+)，Napsin A(+)，CK5/6(-)，P63(-)，Ki-67(70%+)。	患者 1 年余前因“头痛、头晕”就诊我院神经内科门诊，完善颅脑+胸部 CT 检查，提示 左肺癌伴肺内、脑转移，第 8 椎体异常密度影，建议进一步检查。2021-09-11 患者首次就诊我科，行肺 穿刺活检，病理示肺腺癌，基因检测示 19 缺失外显子突变。颅脑磁共振检查示多发脑转移，全身骨显 像示多发骨转移，诊断为“肺腺癌Ⅳ期骨转移、脑转移、肺内转移”，完善相关检查，排除放化疗禁忌， 给予颅脑放疗同步联合培美曲塞+卡铂+贝伐珠单抗治疗 1 周期，并予唑来磷酸抑制骨转移等对症 治疗，治疗过程出现Ⅲ度骨髓抑制（血小板减少）及药物性肝损害，给予对症治疗后好转，后分别于 2021-10-23、2021-11-18、2021-12-13 三次入院，行培美曲塞+卡铂+贝伐珠单抗+伏美替尼治疗 3 周期， 过程顺利。2021-12-26 患者因骨髓抑制(白细胞及血小板减少 4 级）第五次入院，给予输血、…	P	P		P				18063544114	活		基于本次实验数据, EGFR基因外显子19上发生19-Del突变，其余基因未发现突变。具体治疗方案还需根据临床医生综合判断进行制定。	19-Del	放疗(1)		2021-09-13 09:32:55
B202135766	女	N	48	1a	0	0	1A	KRASExon-2	手术	腺癌			L	(左肺上叶占位)肺浸润性癌，绝大部分为腺癌，腺泡型，局灶见少量实性片状生长，胞浆宽大的细胞，不除外伴鳞状细胞癌，请待IHC标记；肿物体积0.9×0.8cm×0.4cm，未侵及脏层胸膜（PL0），待弹力纤维染色证实，未见典型神经侵犯和脉管内瘤栓。 (第7组)淋巴结未见转移癌（0/1）。 免疫组化结果：CK7(+)，TTF-1(+)，Napsin A(+)，CK5/6(-)，P63(-)，Ki-67(3%+)，P40(-)，结果支持肺腺癌。 弹力纤维染色结果支持未侵及脏层胸膜（PL0）。	入院情况：患者刘凤芹，女，48岁。因“间断胸闷半年余，查体发现左肺上叶占位1月余”于2021-09-04 08:30入院。查体：T 36.7℃ P 80次/分 R 22次/分 Bp165/85mmHg气管居中，胸廓无畸形，双肺呼吸音稍粗，未闻及明显干湿性啰音，心前区无异常隆起，心律齐，各瓣膜听诊区未闻及病理性杂音，腹平坦，柔软，无压痛、反跳痛，肝脾肋下未触及，Murphy征阴性，移动性浊音阴性，肝区无叩痛，肠鸣音4次/分。 入院诊断：1.左肺上叶占位 2.肺气肿 3.高血压病 诊疗经过：入院后完善相关检查，排除手术禁忌，限期于2021-09-07在全麻下行胸腔镜下左上肺癌根治术，术后病理示：(左肺上叶占位)肺浸润性癌，绝大部分为腺癌，腺泡型，局灶见少量实性片状生长，胞浆宽大的细胞，不除外伴鳞状细胞癌，未侵及脏层胸膜（PL0），待弹力纤维染色证实，未见典型神经侵犯和脉管内瘤栓。(第7组)淋…								15069502898	活	20230725消化门诊复诊	基于本次实验数据, 检测结果发现KRAS基因Exon-2发生突变，其余基因未发现突变。具体治疗方案还需根据临床医生综合判断进行制定。	KRASExon-2	胸外科10B		2021-09-07 15:37:11
B202134977	男	Y	23	1a	0	0	1A	19-Del	手术	腺癌			R	(右肺上叶结节) 1.送检肺组织全部取材，局部符合原位腺癌，非黏液型，镜下面积0.3cm×0.2cm； 2.未累及脏层胸膜； 3.未见典型脉管内瘤栓及神经侵犯； 4.切缘阴性。 (右肺上叶及下叶肺大疱)送检肺组织局灶肺泡间隔断裂、肺泡腔融合，间质及肺泡壁血管扩张淤血，散在淋巴细胞浸润，符合肺大疱。	吸烟15支/天*5年，饮酒少量 入院情况：患者宋来利，男，23岁。因“胸闷气短1天”于2021-08-29 18:04入院。入院后查体：T 36.4℃ P 96次/分 R 22次/分 Bp119/70mmHg 气管居中，甲状腺未及肿大。胸廓对称，气管稍偏左，右侧呼吸动度偏低，左肺呼吸音清，未闻及明显干湿性啰音，未闻及胸膜摩擦音。心前区无异常隆起，触无震颤，心界不大，心率96次/分，律齐，各瓣膜听诊区未闻及病理性杂音。腹平坦，柔软，无压痛、反跳痛，肝脾肋下未触及，Murphy征阴性，腹部叩鼓音，移动性浊音阴性，肝区无叩痛，肠鸣音4次/分。 入院诊断：自发性气胸 诊疗经过：入院后完善相关检查，急症给予患者右侧胸腔闭式引流术，术后行胸部CT复查提示右肺上叶结节，右肺大泡；后排除手术禁忌，限期于2021-09-01在全麻下行胸腔镜右肺上叶结节楔形切除+右肺大泡切除术，术后病理示：右肺上叶结节：原…								17183636259	活		基于本次实验数据, EGFR基因外显子19上发生19-Del突变，其余基因未发现突变。具体治疗方案还需根据临床医生综合判断进行制定。	19-Del	胸外科10B		2021-09-02 08:57:01
B202135626	女	N	62	1a	0	0	1A	L858R	手术	腺癌			R	(右肺下叶结节)浸润性腺癌（腺泡型），肿物大小约0.8cm×0.8cm×0.7cm，未累及脏层胸膜（PL0）；未累及支气管软骨，未见典型神经侵犯和脉管内瘤栓，未见沿气道内播散（STAS）； 吻合线切缘未见癌。 支气管周围淋巴结未见转移癌（0/2）。 建议基因检测以指导靶向药物治疗。 免疫组化结果：CK7(+)，TTF-1(+)，Napsin A(+)，P63(散在细胞+)，Ki-67()，P40(-)，结果支持腺癌的诊断。	入院情况：患者王桂荣，女，62岁。因“检查发现肺结节1月余”于2021-09-02 08:27入院。查体：T 36.8℃ P 74次/分 R 17次/分 Bp131/80mmHg气管居中，胸廓无畸形，双肺呼吸音稍粗，未闻及明显干湿性啰音，心前区无异常隆起，心律齐，各瓣膜听诊区未闻及病理性杂音，腹平坦，柔软，无压痛、反跳痛，肝脾肋下未触及，Murphy征阴性，移动性浊音阴性，肝区无叩痛，肠鸣音4次/分。辅助检查：2021-08-23胸部CT示：支气管炎、肺部慢性炎症。肺内结节、钙化灶。右肺下叶磨玻璃结节，建议3-6个月复查除外肿瘤。左肺炎症、支气管轻度扩张。双侧胸膜肥厚、左侧胸膜钙化。 2021-09-01 新型冠状病毒核酸检测:阴性，COVID-19N基因(COVID-19_NG):阴性，COVID-19ORF1ab基因(COVID-19_ORF):阴性。 入院诊断：1.肺结节 2.支气…								15006396178	活	20230823胸外科门诊复诊	基于本次实验数据, EGFR基因外显子21上发生L858R突变，其余基因未发现突变。具体治疗方案还需根据临床医生综合判断进行制定。	L858R	胸外科10B		2021-09-06 14:02:17
B202135614	女	Y	53	2	2	0	3A	19-Del	手术	腺癌	2	腺泡型70%、乳头型20%、微乳头型10%	R	(右肺上叶)浸润性腺癌（腺泡型70%、乳头型20%、微乳头型10%），中分化，肿物大小约为3cm×2.5cm×2.5cm，侵穿脏层胸膜（PL2）；未累及支气管软骨，可见神经侵犯和脉管内瘤栓，可见沿气道内播散（STAS）；支气管周围淋巴结查见转移癌（1/4）。 支气管断端、血管断端均未见癌，支气管黏膜上皮鳞状上皮化生； (2.4组)淋巴结查见转移癌（2/11）。 (7组)淋巴结未查见转移癌（0/3）。 (10组)淋巴结查见转移癌（2/2）。 (11组)淋巴结查见转移癌（2/2）。特殊染色结果：弹力纤维染色(+)，提示癌组织侵透脏层胸膜。 免疫组化结果：CK7(+)，TTF-1(+)，Napsin A(+)，Ki-67(10%+)，P40(-),结果支持腺癌。	2.患者3月余前（2021-8-29）因“间断咳嗽咳痰2月”在聊城市永衡康复医院行胸片发现右肺占位，我院门诊胸部CT检查示：右肺上叶占位，考虑肿瘤。支气管炎。双肺结节。肝囊肿。收入呼吸内科，完善检查明确诊断为肺腺癌，转入胸外科手术，行右肺上叶切除术，病理示浸润性腺癌，术后恢复良好。2021-9-27就诊于我科，行培美曲塞联合卡铂化疗3周期，出院后一般情况良好，为进一步治疗入院。1.右肺癌术后（pT2N2M0IIIA期） 2.支气管炎 3.肺结节 4.高血压病 5.颈椎病 6.肝囊肿 7.粘膜下子宫肌瘤术后 8.肠套叠术后								13562058998	活	20230817消化科门诊复诊	基于本次实验数据, EGFR基因外显子19上发生19-Del突变，其余基因未发现突变。具体治疗方案还需根据临床医生综合判断进行制定。	19-Del	胸外科10B		2021-09-06 11:50:13
B202135315	男	Y	48	4	1	1A	4A	19-Del	活检	腺癌			R	(右肺中叶外侧段外侧支GS)活检：非小细胞癌，结合免疫组化表达，结果符合腺癌。 (纵隔4R淋巴结)穿刺活检：出血坏死组织中查见异型细胞团。 (纵隔7组淋巴结)穿刺活检：出血组织中查见极少量异型细胞团。 (右肺中叶外侧段外侧支GS活检)免疫组化结果：CK7(+)，TTF-1(+)，Napsin A(+)，CK5/6(-)，P63(-)，Ki-67(50%+)，P40(-)，CD56(-)。	吸烟20余年，半包/天，饮酒20余年，3两/天，均已戒1个月入院情况：患者张作现，男，48岁。因“咳嗽、咳痰1月余，胸痛7天”于2021-08-30 20:48入院。神志清，精神差，发育正常，营养中等，自主体位，查体合作。全身皮肤、粘膜无黄染、皮疹及出血点，浅表淋巴结未触及肿大。胸廓无畸形，双肺呼吸音粗糙，未闻及干湿性啰音及胸膜摩擦音。心率101次/分，律齐，各瓣膜听诊区未闻及病理性杂音。腹软，无压痛、反跳痛，肝脾未触及肿大，双下肢无水肿。 入院诊断：1.胸痛原因待查 2.肺部弥漫性病变原因待查 3.肺部感染 4.胸膜炎 5.电解质紊乱(1.低钠血症) 6.心律失常(1.窦性心动过速) 7.心包积液 诊疗经过：入院后完善相关辅助检查，出凝血:凝血酶原时间:13.30秒、纤维蛋白原:6.30g/L、D-二聚体:2.06mg/L(FEU)、纤维蛋白(原)降解产物:6.00mg/L;血沉:34…	P					心包		15194010488		202109末次入院	基于本次实验数据, EGFR基因外显子19上发生19-Del突变，其余基因未发现突变。具体治疗方案还需根据临床医生综合判断进行制定。	19-Del	呼吸与危重症医学科14B		2021-09-03 14:36:30
B202135316	女	N	58	4	2	0	3A	19-Del	活检	腺癌			R	(右肺下叶粘膜)活检：腺癌。 (右肺下叶粘膜活检)免疫组化结果：CK7(+)，TTF-1(+)，Napsin A(+)，CK5/6(-)，Ki-67(70%+)，P40(-)，PAS(-)。 (纵隔4R淋巴结、纵隔７组淋巴结、纵隔11R淋巴结)穿刺活检：非小细胞癌，符合腺癌。	患者17月余前因“憋喘、咳嗽、咳痰半月”就诊于我科，经支气管镜病理、免疫组化确诊为肺腺癌；胸腹部增强CT、颅脑磁共振及全身骨扫描未见明显转移征象，排除化疗禁忌分别于2021-09-14、10-06、10-27、11-17、12-10、2022-01-01日行培美曲塞+卡铂化疗治疗，化疗后患者无不适，复查血常规未见骨髓抑制。EGFR基因外显子19上发生19-Del突变，院外口吉非替尼片靶向治疗。患者培美曲塞+卡铂化疗6周期结束，于2022-1-21日为续行治疗再次院，完善胸腹部强化CT、颅脑强化磁共振及全身骨扫描较前未见明显进展，治疗效果评估为PR，遂于2022-01-23、2022-02-13、2022-03-09、2022-03-31、2022-04-24日行培美曲塞单药化疗，过程顺利。患者出院后继续口服吉非替尼抗肿瘤治疗，定期复查，自诉3月曾在当地医院复查胸部CT示较前无明显进展（未…								13287521798	活	20230710呼吸科门诊复诊	基于本次实验数据, EGFR基因外显子19上发生19-Del突变，其余基因未发现突变。具体治疗方案还需根据临床医生综合判断进行制定。	19-Del	呼吸与危重症医学科14A		2021-09-03 14:36:54
B202134859	女	N	42	1C	2	0	3A	ALK	手术	腺癌	3	实体型腺癌	R	1.符合实体型腺癌，低分化，肿瘤大小约2.8cm×2.5cm×2.3cm； 2.可见神经侵犯及脉管内瘤栓； 3.可见沿气道播散（STAS）； 4.癌组织未侵及脏层胸膜（PL0）； 5.似剥离面处切缘（+）； 6.支气管及血管断端未见癌； 7.胸膜粗糙区可见肺大泡形成； 8.支气管周围淋巴结查见转移癌（4/6）。 (第7组)淋巴结查见转移癌（1/1）。 (第10组)淋巴结查见转移癌（1/2）。 (第11组)淋巴结未见转移癌（0/1）。 免疫组化结果：CK7(+)，TTF-1(+)，Napsin A(+)，CK5/6(-)，Ki-67(+30%)，P40(-)，CK20(-)，CDX-2(-)，Villin(-)。	限期于2021-08-31在全麻下行右肺中下叶切除加纵隔淋巴结清扫术，术后给予患者行抗炎、平喘、营养支持、止痛等对症支持治疗，并结合患者术后病理给予培美曲塞二钠+卡铂联合化疗并给予卡瑞丽珠单抗免疫治疗5个周期。治疗后好转出院。出院后患者口服靶向治疗药物，20220209出院诊断：1.右肺癌术后 2.肺部感染 3.吻合口瘘 4.右侧包裹性液气胸								13472023001		20220821全科门诊复诊	基于本次实验数据, 检测结果发现ALK基因发生融合突变，其余基因未发现突变。具体治疗方案还需根据临床医生综合判断进行制定。	ALK	胸外科10B		2021-08-31 15:50:10
B2026461	男	N	43			1C	4B	L858R	细胞块	腺癌			L	(胸腔积液)细胞块免疫组化结果：CK7(+)，Villin(-)，TTF-1(+)，Napsin A(+)，Pax-8(-)，GATA-3(-)，CR(-)，MC(-)，CK20(-)，结果支持肺源性腺癌转移。	入院情况：患者赵建兴，男，43岁。因“发现肺占位3月余，咳嗽、喘憋6天”于2020-08-2516:35 入院。查体：T 36.7℃ P 87次/分 R 21次/分 Bp125/70mmHg，NRS 3分，神志清，精神可，自主体位，查体合作。左肺呼吸音低，右侧肺呼吸音清，未及干湿啰音。心率87次/分，律齐，心脏各瓣膜听诊区未及病理性杂音。腹平坦，腹肌软，无压痛及反跳痛。双下肢无水肿。2020-08-24（我院）胸+上腹部CT示：左肺不张，建议结合支气管镜检查除外肿瘤。左侧大量胸腔积液，心包积液。纵隔增大淋巴结，右肺结节，多发胸椎高密度影，结合ECT。肝脏多发转移。 入院诊断：1.左肺占位性病变(1.纵隔淋巴结转移？)(2.胸椎转移？)(3.肝脏多发转移) 2.心包积液 3.右肺结节 4.左肺大量胸腔积液 诊疗经过：入院后完善检查，肺癌标志物：糖类抗原125:89.9U/mL、癌胚抗原:1…		P	P	P	P			13256611060		20211118胸外门诊	基于本次实验数据, EGFR基因外显子21上发生L858R突变，其余基因未发现突变。具体治疗方案还需根据临床医生综合判断进行制定。	L858R	综合治疗(1)		2020-08-26 15:00:47
B202134376	男	Y	59	1B	0	0	1A	L858R	手术	腺癌	2	腺泡型30%，乳头型,70%	L	(左肺上叶结节)手术肺浸润性腺癌（腺泡型30%，乳头型,70%），肿物体积1.5cm×1.3cm×1cm，肿瘤未侵及脏层胸膜（PL0），未见沿气道内播散（STAS），未见典型神经侵犯和脉管内瘤栓，建议基因检测以指导靶向药物治疗。 吻合线处未见癌。 (5组、7组淋巴结)淋巴结未见癌（0/1、0/1）。 (左肺上叶)肿物切除后肺组织，未见癌。 支气管断端及血管断端未见癌，支气管周查见淋巴结8枚，呈反应性增生。(左肺上叶结节)免疫组化结果支持肺浸润性腺癌，弹力纤维特殊染色结果支持肿瘤未侵及脏层胸膜。 免疫组化结果：CK7(+)，TTF-1(+)，Napsin A(+)，Ki-67(2%+)，P40(-)。 特殊染色结果：弹力纤维染色(未见肿瘤组织侵犯脏层胸膜)。	吸烟史多年，已戒烟6年，饮酒史多年，平均250ml/天，入院情况：患者王成杨，男，59岁。因“检查发现肺结节1周”于2021-08-24 15:51入院。查体：T 37.1℃ P 87次/分 R 20次/分 Bp132/80mmHg。气管居中，胸廓无畸形，双肺呼吸音稍粗，未闻及明显干湿性啰音，心前区无异常隆起，心律齐，各瓣膜听诊区未闻及病理性杂音，腹平坦，柔软，无压痛、反跳痛，肝脾肋下未触及，Murphy征阴性，移动性浊音阴性，肝区无叩痛，肠鸣音4次/分。2021-08-16 胸部增强CT（外院）：左肺上叶结节。 入院诊断：左肺上叶结节 诊疗经过：入院后完善化验和检查，评估未见手术禁忌，于2021-08-27在气管插管全麻下行胸腔镜左肺上叶癌切除术+纵膈淋巴结清扫术 。术后给予抗炎、镇痛、化痰治疗，雾化吸入支气管扩张剂等，给予肌力训练、呼吸训练等康复治疗。顺利拔除胸管，术后病理：浸润性腺…								15563522826		20220409胸外科门诊复诊	基于本次实验数据, EGFR基因外显子21上发生L858R突变，其余基因未发现突变。具体治疗方案还需根据临床医生综合判断进行制定。	L858R	胸外科10B		2021-08-28 08:47:14
B202134060	女	N	56	1B	0	0	1A	19-Del	手术	腺癌	1	贴壁型70%、腺泡型30%	R	(右肺上叶尖后段组织及肺结节)浸润性腺癌（贴壁型70%、腺泡型30%），高分化，肿物大小约为1.5cm×1cm×0.8cm，未累及脏层胸膜（PL0）；未累及支气管软骨，未见典型神经侵犯和脉管内瘤栓，未见沿气道内播散（STAS）；支气管断端、血管断端均未见癌。 (2.4组)淋巴结未见转移癌（0/5）。 (7组)淋巴结未见转移癌（0/1）。 (11组)淋巴结未见转移癌（0/2）。 (12组)淋巴结未见转移癌（0/1）。(右肺上叶尖后段组织及肺结节)免疫组化结果：CK7(+)，TTF-1(+)，Napsin A(+)，P63(-)，Ki-67(+5%)，P40(-)，符合肺腺癌。	入院情况：患者王景真，女，56岁。因“发现右肺结节4天”于2021-08-21 15:00入院。查体：T 36.7℃ P 75次/分 R 18次/分 Bp127/71mmHg。气管居中，胸廓无畸形，双肺呼吸音稍粗，未闻及明显干湿性啰音，心前区无异常隆起，心律齐，各瓣膜听诊区未闻及病理性杂音，腹平坦，柔软，无压痛、反跳痛。2021-08-17 胸部CT：支气管炎。右肺上叶尖段混杂密度结节灶，肿瘤不能除外；双肺小结节灶，建议复查；左侧肾上腺结节灶。 颅脑CT:双侧额叶皮髓质交界区小片状低密度灶；缺血灶？必要时MRI检查。右筛窦炎症。 甲状腺B超: 甲状腺部分切除术后，甲状腺右叶囊性结节（TI-RADS 2类），双颈部淋巴结显示。 游离三碘甲状原氨酸:5pmol/L，游离甲状腺素:10.78pmol/L，促甲状腺素:1.557mIU/L。PET-CT：右肺上叶磨玻璃混杂密度结节，倾向考虑肺腺癌…								18363517952	活	20230821胸外科门诊复诊	基于本次实验数据, EGFR基因外显子19上发生19-Del突变，其余基因未发现突变。具体治疗方案还需根据临床医生综合判断进行制定。	19-Del	胸外科10B		2021-08-25 13:50:15
B202134189	女	N	56	1C	0	0	1A	L858R	手术	腺癌	2	腺泡型80%、贴壁型20%	R	(右肺上叶结节)浸润性腺癌（腺泡型80%、贴壁型20%），中分化，肿物体积约2.3cm×1.7cm×1.3cm，未累及脏层胸膜（PL0），待弹力纤维染色；未见典型神经侵犯及脉管内瘤栓；吻合切缘未见癌。 (右肺上叶)送检肺组织内未见癌；支气管断端、血管断端均未见癌；吻合切缘未见癌；肺门淋巴结未见转移癌（0/2）。 (7组及2、4组及10组及11组)淋巴结均未见转移癌（0/4、0/2、0/2、0/2）。免疫组化结果：CK7(+)，TTF-1(+)，Napsin A(+)，CK5/6(-)，P63(-)，Ki-67(10%+)，P40(-)，结果支持肺腺癌。 弹力纤维染色结果支持未累及脏层胸膜（PL0）。	入院情况：患者仁金凤，女，56岁。因“检查发现肺结节4月余”于2021-08-24 08:05入院。查体：T 37.0℃ P 66次/分 R 17次/分 Bp135/87mmHg，气管居中，胸廓无畸形，双肺未闻及明显干湿性啰音，心前区无异常隆起，心律齐，各瓣膜听诊区未闻及病理性杂音，腹平坦，柔软，无压痛、反跳痛，肝脾肋下未触及，Murphy征阴性，移动性浊音阴性，肝区无叩痛，肠鸣音4次/分。 入院诊断：1.肺结节 2.子宫切除术后 3.静脉曲张术后 诊疗经过：患者入院后完善相关辅助检查，排除手术禁忌，于2021-08-26在全麻下行VATS右肺上叶癌根治术，术后给予抗感染、静脉营养、纠正低蛋白等对症治疗，目前患者病情平稳，予今日出院。术后病理：(右肺上叶结节)浸润性腺癌（腺泡型80%、贴壁型20%），中分化，肿物体积约2.3cm×1.7cm×1.3cm，未累及脏层胸膜（PL0），待弹力纤…								18263590849	活	20230825耳鼻喉门诊就诊	基于本次实验数据, EGFR基因外显子21上发生L858R突变，其余基因未发现突变。具体治疗方案还需根据临床医生综合判断进行制定。	L858R	胸外科10B		2021-08-26 15:49:07
B202134460	男	Y	73	4	0	0	3A	阴	穿刺	腺癌			R	(右肺)穿刺：免疫组化结果支持肺腺癌。 免疫组化结果：CK7(+)，TTF-1(+)，Napsin A(+)，P63(-)，P40(-)。 免疫组化结果：PD-L1（22C3/DAKO Link 48）(个别肿瘤细胞阳性，TPS<1%)。	吸烟史40余年，量约20支/天，少量饮酒史，已戒烟1年2.患者1年半前因“痰中带血”就诊我科CT发现肺占位，2021-08-27行CT引导下肺穿刺活检术联合右肺上叶肿瘤放射性粒子植入术，术后患者出现右侧气胸，行穿刺置管引流积气，恢复良好，穿刺病理明确为肺腺癌基因检测无突变，于2021-09-04开始给予培美曲塞联合卡铂联合卡瑞利珠单抗方案抗肿瘤治疗6周期，过程顺利，疗效评价PR。2022-01-21始行培美曲塞+卡瑞利珠单抗维持治疗2周期，自诉院外多次行血常规示白细胞低，自行应用升白药物，具体不详；期间出现腹胀、乏力、纳差等不适，自诉近3-4天缓解；末次用药时间：2022-02-19。后因甲功异常未续行治疗。2023-02患者感头晕不适，走路不稳，门诊颅脑MRI示：左侧小脑半球多发占位，结合病史，考虑转移。2023-02-10入我科，胸腹部强化CT：右肺上叶肿瘤复查所见。双肺炎性病变、微…								13406388064		20230810肿瘤门诊主诉: 肺癌诊疗史近 3 年 现病史: 目前安罗替尼治疗 5 周期	基于本次实验数据, 检测结果未发现以上基因突变。具体治疗方案还需根据临床医生综合判断进行制定。	阴	综合治疗(2)		2021-08-28 07:57:31
B202133916	女	N	36	2	2	0	3A	ALK	活检	腺癌			L	(左下舌叶亚段gs活检)非小细胞癌，符合腺癌。 免疫组化结果：CK7(+)，TTF-1(+)，Napsin A(+)，P63(-)，P40(-)。 (纵隔7组淋巴结穿刺)腺癌，结合免疫组化，提示肺源性腺癌转移。 免疫组化结果：CK7(+)，TTF-1(+)，Napsin A(+)，CK20(-)，CDX-2(-)，Villin(-)。	入院情况：患者孙国晶，女，36岁。因“咳嗽、咳痰1月余，检查发现肺结节4天”于2021-08-21 09:13入院。查体：T 36.9℃ P 88次/分 R 19次/分 Bp134/87mmHg气管居中，胸廓无畸形，双肺呼吸音稍粗，未闻及明显干湿性啰音，心前区无异常隆起，心律齐，各瓣膜听诊区未闻及病理性杂音，腹平坦，柔软，无压痛、反跳痛，肝脾肋下未触及，Murphy征阴性，移动性浊音阴性，肝区无叩痛，肠鸣音4次/分。辅助检查：2021-08-17 胸部正侧位（外院）：左下肺椭圆影，建议进一步检查。 2021-08-18 胸部CT（我院）:支气管炎。左肺上叶舌段结节，考虑肿瘤并肺段不张，建议结合气管镜。纵隔肺门淋巴结肿大。肺内多发结节。 2021-08-20 新型冠状病毒核酸检测:阴性，COVID-19N基因(COVID-19_NG):阴性，COVID-19ORF1ab基因(COVID-1…								15864936300		20220116末次新冠筛查	基于本次实验数据, 检测结果发现ALK基因发生融合突变，其余基因未发现突变。具体治疗方案还需根据临床医生综合判断进行制定。	ALK	胸外科10B		2021-08-24 16:00:46
B202134315	女	N	59			1C	4A	L858R	穿刺	腺癌			R	(右肺)穿刺：免疫组化结果支持肺腺癌。 免疫组化结果：CK7(+)，TTF-1(+)，Napsin A(部分+)，CK5/6(-)，P63(-)，Ki-67(15%+)，P40(-)。	2.患者4月余前无明显原因出现咳嗽、胸闷、气短，伴白痰，痰量中等，无发热，当地卫生室就诊，口服药物治疗（具体不详），症状无明显改善，遂就诊于聊城市第二人民医院，完善胸部CT提示：考虑右肺中叶肺癌可能性大，伴双肺多发转移，纵膈淋巴结转移，心包积液。部分胸椎椎体低密度影，建议进一步检查除外转移。于2021-08-24就诊我院，肺癌标记：癌胚抗原:218.94ng/mL，细胞角质蛋白:3.37ng/ml。排除禁忌症于2021-08-26行肺穿刺活检术，病理诊断肺腺癌，EGFRL858R突变，排除禁忌于2021-09-01开始给予培美曲塞0.8g d1+卡铂500mg d1+贝伐珠单抗0.4g d1方案抗肿瘤治疗4周期，过程顺利未观察到明显消化道副反应及骨髓抑制。贝伐珠单抗单药维持治疗1周期。排除禁忌后给予贝伐珠单抗及补液 初步诊断： 1.右肺腺癌 IV期(1.双肺转移)(2.纵隔淋巴结转移)(…	P							13963536141		20230817肿瘤科门诊复诊	基于本次实验数据, EGFR基因外显子21上发生L858R突变，其余基因未发现突变。具体治疗方案还需根据临床医生综合判断进行制定。	L858R	综合治疗(2)		2021-08-27 08:38:38
B202134022	男	Y	58	1A	0	0	1A	KRASExon-2	手术	腺癌	2	腺泡型90%、贴壁型10%	R	(右肺中叶)浸润性腺癌（腺泡型90%、贴壁型10%），肿物大小约0.7cm×0.5cm×0.4cm，未累及脏层胸膜（PL0），待弹力纤维染色进一步证实；未累及支气管软骨，未见典型神经侵犯和脉管内瘤栓，可见沿气道内播散（STAS）； 支气管断端、血管断端均未见癌。 (右肺上叶结节)送检肺组织，正常肺泡结构消失，残存肺泡大小不一，伴轻度非典型增生，间质纤维化，局灶可见黏液，炎症背景明显，未见典型恶性征象。 (右肺上叶肺大泡)肺泡间隔断裂、肺泡腔融合，大泡壁纤维组织增生，间质毛细血管扩张充血，少量淋巴细胞浸润，符合肺大疱。 (第七组)淋巴结未见转移癌（0/1）。 (第十一组)淋巴结未见转移癌（0/2）。 (右肺中叶)免疫组化结果：CK7(+)，TTF-1(+)，Napsin A(+)，Ki-67(+2%)，P40(-)，结果支持肺腺癌。 特殊染色结果：弹力纤维染色提示癌组织未累及脏层胸膜（PL…	吸烟史30余年，约20支/日，无饮酒不良嗜好， 入院情况：患者徐义峰，男，58岁。因“查体发现右肺结节2年”于2021-08-22 08:12入院。查体：T 36.1℃ P 81次/分 R 20次/分 Bp128/84mmHg，气管居中，胸廓对称，双肺呼吸音稍粗，未闻及明显干湿性啰音，心前区无异常隆起，心律规整，各瓣膜听诊区未闻及病理性杂音。腹平坦，未见胃肠型及蠕动波，腹软，全腹无明显压痛、反跳痛，移动性浊音阴性，肝区无叩痛，肠鸣音约3次/分。辅助检查：2021-07-09（外院）胸部CT示：右肺中叶结节。 入院诊断：右肺结节 诊疗经过：入院后完善相关检查，排除手术禁忌，限期于2021-08-25在全麻下行胸腔镜下右肺中叶癌根治术，上叶结节切除术，肺大疱切除术，术后病理示：(右肺中叶)浸润性腺癌（腺泡型90%、贴壁型10%），肿物大小约0.7cm×0.5cm×0.4cm，未累及脏层胸膜（…								13562072826		20230331胸外科门诊复诊	基于本次实验数据, 检测结果发现KRAS基因Exon-2发生突变，其余基因未发现突变。具体治疗方案还需根据临床医生综合判断进行制定。	KRASExon-2	胸外科10B		2021-08-25 11:41:16
B2023962	男	Y	42	2	3	1B	4A	ALK	细胞块	腺癌			R	(右侧胸腔积液)细胞块：非小细胞癌，倾向腺癌，建议IHC标记：CR,MC,CK7,TTF-1,NAPSIN-A,CK20,VILLIN进一步诊断，或请结合临床及病史。	抽烟10余年，约4支/天，偶有少量饮酒史主诉：右肺腺癌诊疗史2月，续行化疗。 现病史：患者2月前因“间断咳嗽并痰中带血1月余，发现肺占位1天。”于2020-06-06第一次收入我科，查体：T 36.2℃ P 82次/分 R 20次/分 Bp141/83mmHg;神志清，精神可，浅表淋巴结未触及肿大，双肺呼吸音粗，未闻及明显干湿性啰音。心律齐，各瓣膜听诊区未闻及病理性杂音。腹部平坦，触软，无压痛、反跳痛，肝脾肋下未及，肝肾区无叩痛，肠鸣音3次/分。双下肢无水肿。 完善强化CT示1.右肺占位，考虑肿瘤；结合临床。2.右肺下叶肺段不张。3.右肺多发结节。4.右侧胸膜腔积液。5.肝脏低密度，考虑囊肿。颅脑强化MRI示颅脑未见明显异常强化，建议定期复查；腔隙性脑梗死。ECT第5胸椎右侧横突骨代谢活跃，考虑骨转移瘤。支气管镜活检病理支持腺癌。目前病理诊断、分期诊断已明确，明确为右肺腺癌（cT2N3M…	P			P	P			15563549597		20230824肿瘤门诊	基于本次实验数据, 检测结果发现ALK基因发生融合突变，其余基因未发现突变。具体治疗方案还需根据临床医生综合判断进行制定。	ALK	综合治疗(2)		2020-08-08 15:47:18
B202133316	女	N	56			1A	4A	L858R	淋巴结穿刺	腺癌			R	(右颈部淋巴结)穿刺活检：低分化癌，倾向肺源性腺癌。 免疫组化结果：CK7(+)，TTF-1(+)，Napsin A(-)，P40(-)，P63(个别细胞+)，Ki-67(60%+)。	.患者11月前因“发现右颈部淋巴结肿大5天。”就诊于我科，胸、腹部强化CT：右肺占位，考虑肿瘤，多发淋巴结转移。双肺多发结节，建议复查除外转移。上腹部CT扫描未见异常。于2021-08-20行右颈部淋巴结穿刺，（右颈部淋巴结)穿刺活检：低分化癌，倾向肺源性腺癌。免疫组化结果：CK7(+)，TTF-1(+)，NapsinA(-)，P40(-)，P63(个别细胞+)，Ki-67(60%+)。基因检测：EGFR基因检测外显子21上发生L858R突变；颅脑MRI:多发腔隙性脑梗死。排除化疗禁忌，于2021-08-30、2021-09-19、2021-10-11、2021-11-04给予培美曲塞0.8g d1+顺铂30mg d1-4全身化疗4周期，化疗结束末次于2021-11-09末次出院。患者出院后开始奥希替尼靶向治疗至2022-3-2，2022-1-14复查CT疗效评估增大SD，2022-3-…	P							15865758521		20230517送检血液	基于本次实验数据, EGFR基因外显子21上发生L858R突变，其余基因未发现突变。具体治疗方案还需根据临床医生综合判断进行制定。	L858R	综合治疗(1)		2021-08-20 09:30:13
B202103943	男	Y	49	2	0	0	2A	L858R	手术	腺癌	2	乳头型65%、腺泡型25%、实体型10%	R	术中及术后送检： (右肺下叶) 1.浸润性腺癌（乳头型65%、腺泡型25%、实体型10%），肿物体积2.5cm×1.5cm×1cm； 2.肿瘤抵胸膜下，弹力纤维染色示，局灶侵犯脏层胸膜（PL1）； 3.未见典型神经侵犯和脉管内瘤栓； 4.支气管断端、血管断端均未见癌，吻合线处肺组织未见癌； 5.管口淋巴结未见癌转移（0/2）。 6.免疫组化结果：CK7(+)，TTF-1(+)，Ki-67(10%+)，P40(-)，Napsin A(+)，弹力纤维染色(+)。 (第7组，第2、4组，第10组)淋巴结：均未见癌转移（分别为0/1，0/6及0/2）。	吸烟半包/天，20余年，饮酒，现病史：患者6月余前因“发现右肺占位1个月”入院，于2021-01-30在气管插管全身麻醉下行胸腔镜下行右肺下叶癌根治术。术后病理：(右肺下叶)1.浸润性腺癌（乳头型65%、腺泡型25%、实体型10%），肿物体积2.5cm×1.5cm×1cm；2.肿瘤抵胸膜下，弹力纤维染色示，局灶侵犯脏层胸膜（PL1）；3.未见典型神经侵犯和脉管内瘤栓；4.支气管断端、血管断端均未见癌，吻合线处肺组织未见癌；5.管口淋巴结未见癌转移（0/2）。(第7组，第2、4组，第10组)淋巴结：均未见癌转移（分别为0/1，0/6及0/2）。术后给予消炎、止痛对症治疗，恢复后顺利出院。术后接受培美曲塞二钠+洛铂化疗4周期，化疗后副反应轻微，顺利出院。现为求进一步治疗来院，门诊以“肺癌术后辅助治疗”收入院入院情况：患者李怀祥，男，49岁。因“右肺癌术后6月余，欲求化疗”于2021-08-1…								18863599897	活	20230614胃镜复诊	基于本次实验数据, EGFR基因外显子21上发生L858R突变，其余基因未发现突变。具体治疗方案还需根据临床医生综合判断进行制定。	L858R	胸外科10B		2021-01-30 15:34:54
B2023654	女	N	67			1B	4A	L858R	细胞块	腺癌			L	(胸腔积液)细胞块免疫组化结果：CK7(+)，Villin(-)，CK20(+)，TTF-1(+)，CDX2(-)，Napsin A(+)，MC(-)，CR(-)。结合免疫组化标记支持肺源性腺癌。	主诉：肺癌诊疗史1年8个月，续行治疗。 现病史：患者2020-8-3因“胸闷气短5天伴双下肢水肿”首次入我院肾内科，当时查体:T 36.1℃ P 120次/分 R 18次/分 Bp142/81mmHg；指脉氧90%。神志清，精神可，双眼睑无水肿，双肺呼吸音粗，未闻及明显干湿性啰音，心律规整，心音可，心率120次/分，各瓣膜听诊区未闻及病理性杂音，腹平坦，无压痛、反跳痛，肝、脾肋下未及，肝、肾区无叩痛。双下肢中度-重度凹陷性水肿。完善相关辅助检查：胸部CT：双肺炎性病变，双侧胸腔积液、左肺膨胀不全，心包积液。给予利尿消肿、调脂、助消化等对症治疗。转入我科，行全脊柱MRI：C4-6、T3-6、T8、T11-L5椎体及多发附件异常信号，考虑转移瘤可能性大（C5、C6、T11、T12、L3、L4椎体不同程度变扁）；S3-6水平硬膜、L4/5间盘及S2水平椎管内异常强化，不除外转移；C2/3-C6…		P		P	P					20220413末次入院	基于本次实验数据, EGFR基因外显子21上发生L858R突变，其余基因未发现突变。具体治疗方案还需根据临床医生综合判断进行制定。	L858R	综合治疗(2)		2020-08-06 14:18:37
B202132834	男	Y	58	3	2	1B	4A	阴	活检	腺癌			R	(右肺下叶背段管口)活检：结合HE切片倾向肺腺癌，免疫组化表达不典型，建议结合临床及其它影像学检查进一步诊断。 免疫组化结果：CK7(+)，TTF-1(-)，Napsin A(-)，P40(-)，P63(-)。	吸烟30余年，约20支/天，现已戒烟1年余. 诊疗经过：入院后给予完善相关检查，肝肾功、血脂、大便常规及潜血、病毒筛查、抗O、类风湿因子、结核抗体、G试验、Gm试验、抗酸染色未见明显异常。国际标准化比值:1.22、D-二聚体:1.27mg/L、纤维蛋白(原)降解产物:3.60mg/L;癌胚抗原:13.34ng/mL、糖类抗原CA-125:356.8U/mL、细胞角质蛋白:32.79ng/ml、鳞癌抗原:4.2ng/ml;肺功能：轻度限制性通气功能障碍；弥散功能正常；轻度残总比增高。心脏超声：二、三尖瓣轻度返流；轻度肺动脉高压；左室收缩功能正常；左室充盈不良。胸部增强CT：符合肺纤维化合并感染CT表现，建议治疗后复查。右侧胸腔少量积液。多处骨质密度异常。右侧肾上腺结节。经抗感染、化痰治疗后病情好转，08-17行气管镜检查，镜下诊断：右肺下叶背段亚段管口阻塞。病理：(右肺下叶背段管口)活检：…				P		肾上腺		13258998972		20230821末次入院	基于本次实验数据, 检测结果未发现以上基因突变。具体治疗方案还需根据临床医生综合判断进行制定。	阴	呼吸与危重症医学科14A		2021-08-17 15:54:12
B202132752	女	N	44	1A	0	0	1A	L858R	手术	腺癌			R	(右肺上叶结节)微浸润性腺癌，非黏液型，面积1cm×0.6cm，肿瘤未侵及脏层胸膜（PL0），未见典型神经侵犯和脉管内瘤栓；吻合钉处未见癌。 (右肺中叶结节)送检肺组织肺泡壁及间质血管扩张淤血，散在及灶性淋巴细胞浸润。 (第2、4组)淋巴结未见转移癌（0/2）。 (第7组)淋巴结未见转移癌（0/1）。(右肺上叶结节)结果支持肺腺癌。 弹力纤维染色示肿瘤未侵及脏层胸膜（PL0）。 免疫组化结果：TTF-1(+)，Napsin A(+)，P40(-)，P63(-)，CD56(-)。	入院情况：患者董艾青，女，44岁。因“查体发现右肺结节5年”于2021-08-16 08:26入院。查体：T 36.1℃ P 81次/分 R 20次/分 Bp128/84mmHg，气管居中，胸廓对称，双肺呼吸音稍粗，未闻及明显干湿性啰音，心前区无异常隆起，心律规整，各瓣膜听诊区未闻及病理性杂音。腹平坦，未见胃肠型及蠕动波，腹软，全腹无明显压痛、反跳痛，移动性浊音阴性，肝区无叩痛，肠鸣音约3次/分。辅助检查：2021-08-15（本院）胸部强化+颅脑CT示：右肺上叶磨玻璃结节灶，建议复查。肺内微小结节。颅脑CT平扫未见异常。 2021-08-11（本院）血常规、血生化未见明显异常。 2021-08-15（我院）新冠状病毒核酸检测结果阴性。 入院诊断：右肺结节 诊疗经过：入院后完善相关检查，排除手术禁忌，限期于2021-08-17在全麻下行胸腔镜右肺癌根治术加楔形切除术，术后快速病理示：(右…								13561290158	活	20230829门诊就诊	基于本次实验数据, EGFR基因外显子21上发生L858R突变，其余基因未发现突变。具体治疗方案还需根据临床医生综合判断进行制定。	L858R	胸外科10B		2021-08-17 11:48:48
B202131923	女	N	71	1B	0	0	1A	MET	手术	腺癌		非黏液型	R	(右肺上叶结节)微浸润性腺癌，非黏液型，面积1.8cm×1cm，肿瘤未侵及脏层胸膜（PL0），待弹力纤维染色进一步证实；未见典型神经侵犯和脉管内瘤栓；吻合钉处未见癌。 (2组、4组)淋巴结未见转移癌（0/2）。 (7组，11组，12组)淋巴结未见转移癌（0/4,0/2,0/3）。(右肺上叶结节)结果支持肺腺癌。 特殊染色结果：弹力纤维染色示肿瘤未侵及脏层胸膜（PL0）。 免疫组化结果：TTF-1(+)，P40(-)，Napsin A(+)，P63(-)。	入院情况：患者高焕玉，女，71岁。因“发现右肺结节2月余”于2021-08-09 09:09入院。查体：气管居中，胸廓无畸形，双肺呼吸音稍粗，未闻及明显干湿性啰音，心前区无异常隆起，心律齐，各瓣膜听诊区未闻及病理性杂音，腹平坦，柔软，无压痛、反跳痛，肝脾肋下未触及，Murphy征阴性，移动性浊音阴性，肝区无叩痛，肠鸣音4次/分。(聊城人民医院 2021080800001573):先心病 房间隔缺损（II孔中央型）左室假腱索主动脉瓣轻度返流二、三尖瓣返流（轻度、轻中度）轻度肺动脉高压左室收缩功能正常左室充盈不良(聊城人民医院 2021080800001525):右肺上叶磨玻璃结节，肿瘤不能除外；结合临床。双肺多发小结节。双肺慢性炎症。 入院诊断：1.肺结节 2.冠心病 3.高血压 4.肺动脉高压 5.先心病(1.房间隔缺损) 6.肺部炎症 诊疗经过：患者入院后完善化验和检查，评估未见手术禁…								13561271351	活	20230720心内科门诊就诊	基于本次实验数据, 检测结果发现MET基因发生Exon-14跳跃突变，其余基因未发现突变。具体治疗方案还需根据临床医生综合判断进行制定。	MET	胸外科10B		2021-08-11 16:01:22
B202132554	女	Y	66			1B	4A	19-Del	淋巴结穿刺	腺癌			L/R	(淋巴结)穿刺：送检组织内查见异型腺体，免疫组化结果支持肺源性腺癌。 免疫组化结果：CK7(+)，TTF-1(+)，Napsin A(+)，Mucin1(+)；PD-L1（22C3/DAKO Link 48）(-)。	入院情况：患者白玉芝，女，66岁。因“腹痛、纳差1周”于2021-08-09 15:31入院。查体：T 36.5℃ P 78次/分 R 19次/分 Bp120/71mmHg；腹部膨隆，腹软，上腹轻压痛，无反跳痛，脾肋下未触及，未见胃肠型及蠕动波，无腹壁静脉曲张。无肝区叩击痛，移动性浊音阴性，肠鸣音正常。 入院诊断：1.胆总管结石 2.胆囊切除术后 3.右膝骨关节炎 4.腔隙性脑梗死 5.腰椎间盘突出 诊疗经过：入我院肝胆外科拟行手术治疗，予保肝、护胃、抗炎对症治疗，症状改善。完善术前检查，CT提示：双肺内见多发结节影，不除外肿瘤转移，建议完善PET/CT进一步明确。患者PET/CT提示：1.双肺多发FDG代谢增高结节，考虑右肺癌并右锁骨上、纵隔多发淋巴结转移，双肺广泛转移，L2椎体转移。2.右侧乳腺小钙化灶；3.肝脏左叶部分及胆囊术后缺如，胆总管末端结石，双肾囊肿；4.脊柱退行性变，双肩…	P			P				15615077060	活	20230909肿瘤门诊2 年余确诊肺癌，目前口服奥希替尼治疗，患者家属 诉病情稳定	基于本次实验数据, EGFR基因外显子19上发生19-Del突变，其余基因未发现突变。具体治疗方案还需根据临床医生综合判断进行制定。	19-Del	综合治疗(2)		2021-08-16 09:58:40
B2021178	女	N	65	4	X	1C	4B	L858R	肝穿刺	腺癌			R	(肝穿刺物)免疫组化结果：CK7(+)，TTF-1(+)，Napsin A(+)，Herp-1(-)，Glypican-3(-)，CK19(+)，Arginase(-)，结果支持肺腺癌转移，请结合临床并建议分子检测。	主诉：肺癌诊疗史4年半余，续行治疗。 现病史：患者4年半余前因痰中带血就诊山东省莱阳市中心医院，于2015-12-11行右肺中叶切除术，术后病理示右肺浸润性腺癌病理分期pT2aN0M0，术后行培美曲塞联合卡铂方案化疗4周期，期间第三周期化疗后复查即发现多发骨转移瘤，当地医院完成4周期化疗后患者就诊聊城市肿瘤医院，完善EGFR基因检测存在21外显子L858R突变，遂自行购买并口服“易瑞沙”治疗至2018年1月，期间复查疗效评价PR。后因检测肿瘤标志物CEA持续升高自行更换“特罗凯”（自行购药）治疗4月余，因肿瘤标志物仍有升高趋势，于2018年5月起停止口服上诉药物并自行购买“奥希替尼原料药”治疗至2019年6月，2019年7月复查发现肝脏出现转移灶考虑病情持续进展，后续自行购买“卡博替尼原料”配合原“奥希替尼原料药”治疗3月余，病情持续进展出现双肺结节增大、脑转移，遂就诊山东省肿瘤医院，给…	P	P	P	P	P			15306352703		20200827末次入院	基于本次实验数据, EGFR基因外显子21上发生L858R突变，其余基因未发现突变。具体治疗方案还需根据临床医生综合判断进行制定。	L858R	综合治疗(2)		2020-07-20 10:37:55
B202131167	男	Y	73	2B	0	0	2A	阴	活检	鳞癌			R	(右肺中叶外侧段新生物)活检：鳞状细胞癌。 免疫组化结果：CK7(+)，TTF-1(-)，Napsin A(-)，CK5/6(+)，P63(+)，Ki-67(30%+)，P40(+)。	吸烟史50余年，6-7支/天，已戒1月余；饮酒史40年余，已戒酒8年。患者1月余前因“咯血5天”就诊于我院，排除禁忌行支气管镜检查，镜下可见右肺中叶外侧段新生物,(右肺中叶外侧段新生物)活检：鳞状细胞癌。免疫组化结果：CK7(+)，TTF-1(-)，Napsin A(-)，CK5/6(+)，P63(+)，Ki-67(30%+)，P40(+),支持鳞癌。肺动脉CTA：肺动脉CTA检查未见异常。支气管动脉未见明显扩张。双肺炎症，肺气肿。诊断为：1.原发性支气管肺癌（1.鳞癌）2.肺气肿3.双侧肺炎4.胸腺瘤术后。予以抗感染、止血治疗后症状好转出院。于2021-08-16再次入住我科，排除化疗禁忌，经家属同意后给予免疫治疗，同时给予紫杉醇+卡铂化疗治疗，并给予祛痰、升白、护胃等对症治疗，化疗顺利，无不良反应，于2021-08-27出院。患者出院后继续口服“茶碱缓释片、利可君、兰索拉唑”等药物治…								17763513115		20211007末次就诊	基于本次实验数据, 检测结果未发现以上基因突变。具体治疗方案还需根据临床医生综合判断进行制定。	阴	呼吸与危重症医学科14A		2021-08-06 15:57:31
B202131166	女	N	58	2	3	1B	4A	L858R	淋巴结穿刺	腺癌			L	纵隔7组淋巴结）活检：符合肺腺癌诊断。 免疫组化结果：CK7(+)，TTF-1(+)，Napsin A(+)，CK5/6(-)，P63(-)，Ki-67(80%+)，P40(-)。	患者1年余前因“咳嗽2月，加重3天”入住我科，完善胸部强化CT：左肺上叶病变，建议抗炎治疗后复查，左肺门软组织增厚，建议气管镜，纵隔肿大淋巴结，双肺多发小结节，遂行支气管镜检查，(纵隔7组淋巴结）活检病理符合肺腺癌诊断，免疫组化结果：CK7(+)，TTF-1(+)，NapsinA(+)，CK5/6(-)，P63(-)，Ki-67(80%+)，P40(-)，进一步完善PET-CT：1.左肺上叶肿块并FDG代谢异常增高，考虑肺CA并阻塞性肺炎、阻塞性肺不张、癌性淋巴管炎，伴双侧锁骨区、纵膈、左肺门区、左肺内及腹膜后多发淋巴结转移，多发骨转移；2.双肺多发微结节、小结节，左侧胸膜腔少量积液，排除化疗禁忌，于2021-08-18给、2021-09-11两次给予培美曲塞联合卡铂方案化疗；后未再化疗，院外规律口服“奥西替尼”治疗。2月余前患者来我院门诊复查胸部CT示：左肺肿瘤并阻塞性炎症。双肺多发结…				P				18365719620	活	20230606呼吸科门诊就诊	基于本次实验数据, EGFR基因外显子21上发生L858R突变，其余基因未发现突变。具体治疗方案还需根据临床医生综合判断进行制定。	L858R	呼吸与危重症医学科14B		2021-08-06 15:56:50
B202131463	男	Y	63	1B	0	0	1A	19-Del	手术	腺癌	2	腺泡型50%、贴壁型50%	R	(右肺上叶结节)导丝标记处：微浸润性腺癌，最大径0.45cm。 (右肺下叶背段结节)浸润性腺癌（腺泡型50%、贴壁型50%），肿物大小约1.2cm×1cm×0.8cm，侵近脏层胸膜（PL0），待弹力纤维染色进一步证实；未累及支气管软骨，未见典型神经侵犯和脉管内瘤栓，可见沿气道内播散（STAS）。 支气管断端、血管断端均未见癌； (右肺下叶基底段结节)微浸润性腺癌，最大径0.3cm，偶见肺泡内骨化。 (2.4组)淋巴结未见转移癌（0/2）。 (7组）淋巴结未见转移癌（0/1）。 (11组)淋巴结未见转移癌（0/2）。 (右肺下叶背段结节) 免疫组化结果：CK7(+)，TTF-1(+)，Napsin A(+)，Ki-67(+1%)，P40(-)，结果支持肺浸润性腺癌。 特殊染色结果：弹力纤维染色提示肿物未累及脏层胸膜（PL0）。	有少量吸烟、饮酒史，入院情况：患者王跃进，男，63岁。因“查体发现双肺结节10余天”于2021-08-07 08:43入院。查体：T 36.2℃ P 68次/分 R 17次/分 Bp120/70mmHg，气管居中，胸廓对称，双肺呼吸音稍粗，未闻及明显干湿性啰音，心前区无异常隆起，心律规整，各瓣膜听诊区未闻及病理性杂音。腹平坦，未见胃肠型及蠕动波，腹软，全腹无明显压痛、反跳痛，移动性浊音阴性，肝区无叩痛，肠鸣音约3次/分。辅助检查：（本院）胸部CT示：双肺多发磨玻璃结节，右肺下叶背段结节，不除外肿瘤。（本院）头颅、胸部及上腹部强化CT：双肺多发磨玻璃结节，右肺下叶背段结节，不除外肿瘤。胆囊炎、胆囊结石，多发性脑梗死。 入院诊断：1.双肺结节 2.高血压病 诊疗经过：入院后完善相关检查，排除手术禁忌，限期于2021-08-09在全麻下行胸腔镜右肺下叶癌根治术加右肺楔形切除术，术后病理示：（右…								13561236648	活	20220329胸外门诊就诊	基于本次实验数据, EGFR基因外显子19上发生19-Del突变，其余基因未发现突变。具体治疗方案还需根据临床医生综合判断进行制定。	19-Del	胸外科10B		2021-08-09 15:29:48
B202128335	男	Y	76	4	3	1C	4B	阴	活检				L	(左肺下叶背段及后段亚段)活检免疫组化示：Napsin A(-)，TTF-1(-)，P40(-)，P63(-)，结合形态，考虑腺癌；免疫组化肺腺癌、鳞癌标记均不表达，请结合临床其它检查。	吸烟史50年，40支/天，少量饮酒史。患者2021-7-17因“间断咳嗽咳痰3月余”就诊我院，行胸部增强CT：左肺下叶肿瘤；支气管炎、肺气肿；双侧肺门、纵隔多发淋巴结肿大，考虑转移；双肺多发结节、钙化灶。于2021-07-20行支气管检查，病理活检考虑腺癌，纵膈11L淋巴结穿刺：考虑低分化癌。肺癌基因检测未见基因突变。患者完善PET检查提示左肺Ca并纵膈及双肺门多发淋巴结转移、右侧髂骨转移及脑多发转移。请我科会诊后转我科行放射治疗，2021-8-16给予脑转移放疗，靶区CTV1为全脑DT30Gy/10f，针对较大转移灶同步加量DT40Gy/10f，后患者左髂骨疼痛加重，于2021-9-1给予左髂骨转移灶放疗，靶区CTV为左侧髂骨转移灶外扩2cm并根据解剖结构修正边界，DT45Gy/15f，放疗期间给予信迪利单抗200mg q3w+重组人血管内皮抑制素210mg 持续泵72h q3w治疗2…		P		P				17605414431	活	20230514放疗科门诊就诊	基于本次实验数据, 检测结果未发现以上基因突变。具体治疗方案还需根据临床医生综合判断进行制定。	阴	呼吸与危重症医学科14A		2021-07-20 15:54:10
B202128207	男	Y	56	T3	0	0	2B	L858R	手术	腺癌	2	乳头型90%、腺泡型10%	R	(右肺上叶)浸润性腺癌（乳头型90%、腺泡型10%），肿物大小5cm×3.5cm×3cm，侵近脏层胸膜（PL0），待弹力纤维染色进一步诊断；未累及支气管软骨，未见典型神经侵犯和脉管内瘤栓，未见沿气道内播散（STAS）；支气管周围淋巴结未见转移癌（0/1）；支气管切缘未见癌。 (2.4组)淋巴结未见转移癌（0/2）； (7组)淋巴结未见转移癌（0/2）； (10组)淋巴结未见转移癌（0/1）。 (右肺上叶) 免疫组化结果：CK7(+)，TTF-1(+)，Napsin A(+)，Ki-67(+<5%)，P40(-)，结果支持肺腺癌。 特殊染色结果：弹力纤维染色提示未侵犯胸膜（PL0）。	吸烟史30余年，约20支/日，有少量饮酒史患者5个月前主因“痰中偶带血丝1月余”2021-07-15首次入院。入院后完善相关检查，排除手术禁忌，限期于2021-07-19在全麻下行胸腔镜右上肺癌根治术，术后病理示：(右肺上叶)浸润性腺癌（乳头型90%、腺泡型10%），肿物大小5cm×3.5cm×3cm，侵近脏层胸膜（PL0），待弹力纤维染色进一步诊断；未累及支气管软骨，未见典型神经侵犯和脉管内瘤栓，未见沿气道内播散（STAS）；支气管周围淋巴结未见转移癌（0/1）；支气管切缘未见癌。(2.4组)淋巴结未见转移癌（0/2）；(7组)淋巴结未见转移癌（0/2）；(10组)淋巴结未见转移癌（0/1）。术后给予患者行抗炎、平喘、营养支持等对症支持治疗，患者术后恢复良好后出院。出院后患者无胸闷、气短，咳嗽、咳白痰，无黄痰及咯血，无胸痛不适，无痰中带血，无高热、咯脓痰，无低热，无盗汗，无声音嘶哑。患…								18769585788	活	20230601胸外科门诊就诊	基于本次实验数据, EGFR基因外显子21上发生L858R突变，其余基因未发现突变。具体治疗方案还需根据临床医生综合判断进行制定。	L858R	胸外科10B		2021-07-20 09:12:31
B202131452	女	N	52	1A	0	0	1A	L858R	手术	腺癌	2	乳头状亚型	R	(右肺中叶)浸润性腺癌（乳头状亚型），肿物镜下大小约0.8cm×0.55cm×0.3cm，未累及肺脏层胸膜（PL0）；未累及支气管软骨，未见典型神经侵犯和脉管内瘤栓，未见沿气道内播散（STAS），建议基因检测以指导靶向药物治疗。 支气管断端、血管断端均未见癌； (2.4组)淋巴结未查见转移癌（0/2）。 (7组)淋巴结未查见转移癌（0/1）。 (10组)淋巴结未查见转移癌（0/1）。 (11组)淋巴结未查见转移癌（0/1）。(右肺中叶) 免疫组化结果：CK7(+)，TTF-1(+)，Napsin A(+)，P63(-)，Ki-67(+1%)，P40(-)，结果支持肺浸润性腺癌，建议基因检测以指导靶向药物治疗。	入院情况：患者张春荣，女，52岁。因“发现右肺结节1年余”于2021-08-05 08:43入院。查体：T 36.8℃ P 75次/分 R 17次/分 Bp132/78mmHg气管居中，胸廓无畸形，双肺呼吸音稍粗，未闻及明显干湿性啰音，心前区无异常隆起，心律齐，各瓣膜听诊区未闻及病理性杂音，腹平坦，柔软，无压痛、反跳痛，肝脾肋下未触及，Murphy征阴性，移动性浊音阴性，肝区无叩痛，肠鸣音4次/分。辅助检查：2021-08-04新型冠状病毒核酸检测:阴性。 2021-07-12（外院）胸部CT：左上肺术后表现；右肺多发磨玻璃结节，恶性病变可能。 入院诊断：1.右肺中叶结节 2.左肺癌术后 3.甲状腺切除术后 诊疗经过：患者入院后完善相关辅助检查，排除手术禁忌，于2021-08-09在全麻下行VATS右肺中叶癌根治术。术后给予抗感染、静脉营养、化痰、补液止痛等对症治疗，目前患者病情平稳，予…								13589470995		未复诊	基于本次实验数据, EGFR基因外显子21上发生L858R突变，其余基因未发现突变。具体治疗方案还需根据临床医生综合判断进行制定。	L858R	胸外科10B		2021-08-09 15:28:54
B2020128	女	N	36	4	3	1C	4B	ALK	细胞块	腺癌			R	(心包积液细胞块)查见异型细胞团，考虑转移的腺癌，请待免疫组化标记。 免疫组化结果：CK7(+)，CK20(-)，TTF-1(部分细胞+)，Villin(-)，Calretinin（CR）(+)，Napsin A(-)，符合肺腺癌，建议分子病理学检测以指导靶向药物治疗。	主诉：肺癌诊疗史1年半，续行治疗。 2.患者于1年半前因“咳嗽半月余”在我院就诊，胸部CT提示右肺上叶占位，考虑肿瘤并阻塞性肺不张；右侧胸腔积液；右肺下叶肺段不张；心包积液。入院后行胸腔穿刺术、心包穿刺术并予以送检，心包积液送检病理提示腺癌，基因检测示ALK基因发生融合突变。患者为行进一步诊治，先后于“北京304医院”、“北京应急总医院”接受治疗，完善PET/CT、免疫组化、基因检测等辅助检查，诊断为“原发性右上肺腺癌（T4N3M1 IV期，ALK阳性，伴肉瘤样分化）”，并予以Y形金属覆膜支架气管植入术及氩气刀切除术，术后予以“阿来替尼”分子靶向治疗至今。后于2021-1始联合紫杉醇白蛋白结合型+卡铂方案化疗6周期，末次化疗时间2021-4-28。后于2021-6始应用阿来替尼联合信迪利单抗治疗至今。定期复查病情稳定，现为进一步治疗入院。 入院情况：查体：T 36.2℃ P 65次/分 …				P	P					20231024肿瘤门诊	基于本次实验数据, 检测结果发现ALK基因发生融合突变，其余基因未发现突变。具体治疗方案还需根据临床医生综合判断进行制定。	ALK	呼吸内科14B		2020-07-13 08:02:15
B202131118	女	N	53	2	2	0	3	L858R	手术	腺癌	2	腺泡型75%、贴壁型15%、微乳头型10%	R	(右肺上叶)浸润性腺癌（腺泡型75%、贴壁型15%、微乳头型10%），肿物大小4cm×3.5cm×3cm，局灶性见巨细胞肿瘤成分，不能排除巨细胞神经内分泌癌成分，请待IHC标记结果，局灶性侵及脏层胸膜（PL1），待弹力纤维染色进一步证实；未累及支气管软骨，未见典型神经侵犯，可见较多脉管内瘤栓，可见沿气道内播散（STAS）；支气管周围淋巴结查见转移癌（4/11）。 支气管断端、血管断端均未见癌。 (2.4组)淋巴结查见转移癌（1/1）。 (7组)淋巴结未见转移癌（0/2）。 (10组)淋巴结未见转移癌（0/1）。(右肺上叶) 免疫组化结果：2号片：P40(-)，P63(-)，CgA(-)，Syn(-)，Ki-67(+10%)，CD56(-)；3号片：CK7(+)，TTF-1(+)，Napsin A(+)，Ki-67(+10%)，P40(-)，结果支持浸润性腺癌，未见神经内分泌分化。 特殊染…	患者1年余前因“检查发现右肺上叶占位半月余”在我院住院治疗，患者入院后完善相关辅助检查，排除手术禁忌，于2021-08-06在全麻下行VATS右肺上叶癌根治术，术后恢复良好后出院。术后病理：(右肺上叶)浸润性腺癌（腺泡型75%、贴壁型15%、微乳头型10%），肿物大小4cm×3.5cm×3cm，局灶性见巨细胞肿瘤成分，不能排除巨细胞神经内分泌癌成分，请待IHC标记结果，局灶性侵及脏层胸膜（PL1），待弹力纤维染色进一步证实；未累及支气管软骨，未见典型神经侵犯，可见较多脉管内瘤栓，可见沿气道内播散（STAS）；支气管周围淋巴结查见转移癌（4/11）。支气管断端、血管断端均未见癌。(2.4组)淋巴结查见转移癌（1/1）。(7组)淋巴结未见转移癌（0/2）。(10组)淋巴结未见转移癌（0/1）。术后行“培美曲塞二钠+铂类”方案化疗4周期，术后定期复查病情稳定。1月余前患者无明显诱因出现腰疼，呈…								18563591454	活	20230816肿瘤门诊就诊	基于本次实验数据, EGFR基因外显子21上发生L858R突变，其余基因未发现突变。具体治疗方案还需根据临床医生综合判断进行制定。	L858R	胸外科10B		2021-08-06 15:52:57
B2016677	男	Y	67	3	3	1C	4B	19-Del	细胞块	腺癌			R	(胸水细胞块)腺癌，待免疫组化标记。 免疫组化结果：CK7(+)，CK20(-)，TTF-1(+)，Villin(-)，Calretinin（CR）(间皮+)，MC(间皮+)，Napsin A(+)，符合肺腺癌。	吸烟史40余年*15支/日，饮酒40余年，每日约3两。主诉：肺癌诊疗病史3年余，续行治疗。 现病史：患者3年前无明显诱因出现胸闷、气短，伴咳嗽，无发热，无胸痛，就诊于我院，胸部CT提示右肺大量胸腔积液；入院后行胸腔穿刺置管术，胸水免疫组化结果提示肺腺癌，行基因监测示EGFR基因外显子19上发生19-Del突变。复查胸部CT：右上叶软组织结节,考虑周围型肺Ca，结合临床；右肺、右侧胸膜多发结节及纵隔淋巴结肿大，考虑转移，右侧胸腔积液。颅脑强化MRI：1、脑内多发异常强化信号,符合转移瘤MR表现；2、多发性脑梗死；3、部分空蝶鞍。ECT考虑多发骨转移瘤；患者IV期腺癌，家属于上级医院会诊，建议给予吉非替尼联合培美曲塞、唑来磷酸抗肿瘤治疗，分别于2020-07-01、2020-07-23、2020-08-14、2020-09-05给予培美曲塞、唑来磷酸抗肿瘤治疗，化疗过程顺利，未诉不适。后复查…	P	P		P	P			18706350796		20231026呼吸住院	基于本次实验数据, EGFR基因外显子19上发生19-Del突变，其余基因未发现突变。具体治疗方案还需根据临床医生综合判断进行制定。	19-Del	呼吸内科14A		2020-06-13 12:11:13
B202130084	男	N	61	1A	0	0	1A	ALK	手术	腺癌			R	(右肺下叶背段结节)浸润性腺癌，贴壁为主型，肿物大小约为1cm×0.8cm×0.7cm，肿瘤未侵及脏层胸膜（PL0），未见典型神经侵犯和脉管内瘤栓，未见沿气道内播散（STAS）。 支气管断端、血管断端均未见癌。 (第7组)淋巴结未见转移癌（0/1）。 (第11s)淋巴结未见转移癌（0/3）。 (第12组)淋巴结未见转移癌（0/1）。(右肺下叶背段结节) 免疫组化结果：CK7(+)，TTF-1(+)，Napsin A(+)，CK5/6(-)，Ki-67(+1%)，P40(-)结果支持浸润性腺癌。	入院情况：患者李子玉，男，61岁。因“检查发现肺结节1月余”于2021-07-29 08:35入院。查体：T 37.0℃ P 79次/分 R 20次/分 Bp132/71mmHg，气管居中，胸廓无畸形，双肺呼吸音稍粗，未闻及明显干湿性啰音，心前区无异常隆起，心律齐，各瓣膜听诊区未闻及病理性杂音，腹平坦，柔软，无压痛、反跳痛，肝脾肋下未触及，Murphy征阴性，移动性浊音阴性，肝区无叩痛，肠鸣音4次/分。 入院诊断：1.右肺结节 2.高血压 诊疗经过：患者入院后完善相关辅助检查，排除手术禁忌，于2021-07-30在全麻下行胸腔镜右肺下叶背段切除术+淋巴结清扫术，术后给予抗感染、静脉营养等对症治疗，目前患者病情平稳，予今日出院。术后病理：(右肺下叶背段结节)浸润性腺癌，贴壁为主型，肿物大小约为1cm×0.8cm×0.7cm，肿瘤未侵及脏层胸膜（PL0），未见典型神经侵犯和脉管内瘤栓，未见沿…								18206352191			基于本次实验数据, 检测结果发现ALK基因发生融合突变，其余基因未发现突变。具体治疗方案还需根据临床医生综合判断进行制定。	ALK	胸外科10B		2021-07-30 16:28:02
B2015761	男	Y	64			1B	4A	19-Del	细胞块	腺癌			R	(心包积液)细胞块：腺癌，请待免疫组化标记。 免疫组化结果：CK7(+)，TTF-1(+)，Napsin A(+)，CK20(-)，Villin(-)，CR(-)，EMA(部分反向表达)，Mucin1(未见反向表达)，结果支持肺腺癌，部分为微乳头状癌。	抽烟40余年，约20支/天，近两年抽烟较前减少；饮酒40余年，约150g/天。主诉：肺癌诊疗史1年余，续行治疗。 现病史：患者1年余前因“咳嗽、咳痰伴胸闷乏力20余天”首次入住我院呼吸科，完善相关辅助检查心脏彩超提示中大量心包积液，胸部CT提示右肺下叶肿块，临床考虑肺癌心包转移。于2020-06-04转入我科，给予心包穿刺引流积液，送检病理提示肺腺癌，EGFR基因EGFR19外显子缺失突变，20外显子T790M突变，给予心包灌注顺铂、恩度局部抗肿瘤控制心包积液治疗，效果可，体力状况改善，排除禁忌给予静脉培美曲塞联合顺铂静脉化疗全身抗肿瘤治疗，并给予“奥希替尼”靶向治疗至今，具体如下： 第1次化疗，时间：2020-06-09至2020-06-23，方案：培美曲塞/顺铂+恩度心包灌注方案联合化疗，培美曲塞0.8gd1 ivdrip，顺铂30mgd1-3 ivdrip，恩度30mg心包灌注2次…				P	P			15275693733		20231024便民门诊	基于本次实验数据, EGFR基因外显子19上发生19-Del和外显子20上发生T790M突变，其余基因未发现突变。具体治疗方案还需根据临床医生综合判断进行制定。	19-Del	综合治疗(2)		2020-06-05 16:48:02
B202130744	女	N	75	3	1	0	3A	19-Del	手术	腺癌	3	筛状型50%，实性型10%，乳头型15%，腺泡型25%	R	(右肺下叶肿瘤)肺浸润性腺癌（筛状型50%，实性型10%，乳头型15%，腺泡型25%），低分化，肿物体积7cm×6cm×5cm，伴坏死，可见脉管内瘤栓，未见神经侵犯，侵犯段支气管，肿瘤未侵及脏层胸膜（PL0）；支气管断端及血管断端及其余肺组织未见癌；支气管周淋巴结可见转移癌（2/2）。 (7组)淋巴结未见转移癌（0/3）。 (2组、4组)淋巴结未见转移癌（0/2）。 (右肺中叶结节)肺组织，肺泡间隔及间质内血管扩张淤血，散在及灶性淋巴细胞浸润。	入院情况：患者崔代玲，女，75岁。因“厌食、乏力1个月，检查发现肺占位1天”于2021-07-28 09:26入院。查体：T 37℃ P 104次/分 R 25次/分 Bp109/73mmHg。气管居中，胸廓无畸形，双肺呼吸音稍粗，未闻及明显干湿性啰音，心前区无异常隆起，心律齐，各瓣膜听诊区未闻及病理性杂音，腹平坦，柔软，无压痛、反跳痛，肝脾肋下未触及，Murphy征阴性，移动性浊音阴性，肝区无叩痛，肠鸣音4次/分。2021-07-27 胸片：右肺下野见团块状密度增高影，边缘分叶，可见毛刺，最大截面约5.9cm×3.8cm。肺气肿。心电图：1.窦性心动过速2.T波高尖。心脏彩超：主动脉瓣退行性变并轻中度返流，二、三尖瓣返流（轻度、轻中度），左室收缩功能正常，左室充盈不良。肝肾功未见特殊异常。血脂：高密度脂蛋白胆固醇:1.59mmol/L。放免FT3、FT4、TSH未见异常。 入院诊断：1…								15263512494	活	20230804胸外科门诊复诊	基于本次实验数据, EGFR基因外显子19上发生19-Del突变，其余基因未发现突变。具体治疗方案还需根据临床医生综合判断进行制定。	19-Del	胸外科10B	1.(右肺下叶肿瘤)灰红肺组织一块，体积16*10*6cm，支气管断端长0.5cm，周径1cm，血管断端长0.2cm，周径0.8cm，距支气管断端1.5cm，前内基底段可见一肿物，体积7*6*5cm，切面灰白灰黑，可见坏死及空洞，与周围组织界不清，紧邻肺被膜及段支气管，与周围组织界不清，支气管周查见淋巴结样物3枚。 2.(7组淋巴结)灰黑淋巴结样物三枚，总体积1.5*1*0.6cm。 3.(2组、4组淋巴结)灰黑淋巴结样物两枚，总体积1.5*1.3*0.6cm。 4.(右肺中叶结节)灰红肺组织一块，体积6.5*3..5*1cm，上附吻合钉长8.5cm，多切面切开，灰红，质软，未见明显结节。	2021-08-04 13:42:35
B2011852	男	Y	79			1B	4A	KRASExon-2	细胞块	腺癌			R	(胸水细胞块)免疫组化结果：CK7(+)，Villin(-)，CK20(-)，TTF-1(+)，CDX2(-)，Napsin A(+)，SATB2(-)，Pax-8(-)，GATA-3(-)，CR(-)，结果符合肺源性腺癌，细胞量少，请结合临床，建议分子病理学检测以指导靶向药物治疗。	吸烟20支/天*40余年，已戒烟1年余，主诉：肺腺癌诊疗史11月余，续行治疗。 现病史：患者11月余前因“胸闷、憋喘伴痰中带血4月”于我科住院治疗，胸部CT：支气管炎、肺气肿；右肺炎症，右肺下叶膨胀不全，右侧胸腔积液，部分包裹，纵隔多发肿大淋巴结；行胸腔穿刺置管术，病理结果支持肺腺癌，基因检测示KRAS基因Exon-2发生突变，建议培美曲塞单药化疗，家属同意，分别于2020-05-23、2020-06-14给予培美曲塞单药化疗两周期，后复查胸部CT：CT示右肺上叶占位，较前片（2020.05.17）略增大；考虑效果培美曲塞单药化疗疗效欠佳，遂于2020-07-10、2020-08-02奈达铂+培美曲塞联合化疗，2020-08-06予以恩度胸膜腔注射，并辅以止吐护胃等对症治疗，化疗过程顺利，未诉不适，好转出院；末次出院时间2020-08-13。后未再行化疗及系统复查，期间因呕吐、便秘曾于当…				P	P			13306356034		20210506呼吸末次入院	基于本次实验数据, 检测结果发现KRAS基因Exon-2发生突变，其余基因未发现突变。具体治疗方案还需根据临床医生综合判断进行制定。	KRASExon-2	呼吸内科14A		2020-05-08 15:15:27
M2000033	男	Y	51			1B	4A	阴							吸烟史30年，平均15支/天，少量饮酒史。主诉：右肺癌诊疗史3年余，续行治疗。 现病史：患者3年前因“查体发现右肺上叶占位10天”就诊山东省立医院，排除手术禁忌后于2019-03-19全麻下行VATS右肺上叶切除+淋巴结清扫+胸膜粘连烙断术，术后病理示：(右肺上叶)浸润性腺癌，实体及腺泡为主，肿瘤切面积2.5×1.5cm，侵透脏层胸膜。术后病理基因检测未见基因突变，PD-L1：TPS＜1%。2019-05-22就诊于我院胸外科，排除治疗禁忌，予以培美曲塞联合洛铂术后辅助化疗1周期。后定期复查。2019年12月发现右肺中叶结节，直径约0.9cm，口服阿帕替尼治疗，2022年1月胸部CT示结节较前增大，约2.1×1.1cm，更换为口服安罗替尼治疗约1月后自行停药。后于2022-03-14行PET/CT示右肺癌术后，右侧胸膜多发转移，右肺转移。后分别于2022-04-06、2022-04-27…	P			P	P			18678520230			基于本次实验数据, 检测结果未发现以上基因突变。具体治疗方案还需根据临床医生综合判断进行制定。	阴	14A		2020-04-24 10:13:29
B202129282	女	N	31	1A	0	0	1A	阴	手术	腺癌		非黏液型		(左肺上叶结节) 1.微浸润性腺癌，非黏液型，肿物体积0.6cm×0.6cm×0.4cm，未侵及脏层胸膜（PL0），未见典型神经侵犯和脉管内瘤栓，免疫组化结果：TTF-1(+)，Napsin A(+)，P63(-)。 2.原位腺癌，非黏液型，肿物体积0.6cm×0.5cm×0.2cm，未侵及脏层胸膜（PL0），免疫组化结果：TTF-1(+)，Napsin A(+)，P63(-)。 3.支气管断端、血管断端及吻合线未见癌。 4.管口淋巴结未见癌转移（0/1）。 (第7组、第9组、第10组、第11组)淋巴结：均未见癌转移（分别为0/1，0/1，0/1及0/1）。	入院情况：患者孙明蕊，女，31岁。因“查体发现左肺上叶结节2天”于2021-07-22 15:51入院。查体：T 35.8℃ P 69次/分 R 17次/分 Bp127/66mmHg，气管居中，胸廓对称，双肺呼吸音稍粗，未闻及明显干湿性啰音，心前区无异常隆起，心律规整，各瓣膜听诊区未闻及病理性杂音。腹平坦，未见胃肠型及蠕动波，腹软，全腹无明显压痛、反跳痛，移动性浊音阴性，肝区无叩痛，肠鸣音约3次/分。辅助检查：2021-07-22（我院）颅脑平扫、胸腹部强化CT示：颅脑CT平扫未见异常。支气管炎。双肺多发结节、左肺上叶磨玻璃结节；建议密切随访复查。上腹部未见明显异常。 2021-07-22（我院）全身骨扫描：未及明显骨转移征象。 入院诊断：肺结节 诊疗经过：入院后完善相关检查，排除手术禁忌，限期于2021-07-26在全麻下行胸腔镜左肺上叶癌根治术，术中病理示：左肺上叶非浸润性腺癌。术后…								15163573911		20220714门诊复诊	基于本次实验数据, 检测结果未发现以上基因突变。具体治疗方案还需根据临床医生综合判断进行制定。	阴	胸外科10B	术中送检：(左肺上叶结节)肺段切除组织，体积13.5*7*3cm，支气管断端长0.5cm，断端直径1.5cm，钢钉吻合线长13.5cm，距钢钉吻合线3cm，距支气管断端3cm可见一导丝标记，沿标记处剖开，局部见一灰白结节，体积0.6*0.6*0.4cm，切面灰白质中，与周围组织界不清，距胸膜1cm，距钢钉吻合线0.8cm（临床指认后段）见一灰白结节，体积0.6*0.5*0.2cm，切面灰白质中，与周围组织界不清，其余肺组织切面灰红质软。 术后送检：1.(第7组淋巴结)淋巴结一枚。 术后送检：2.(第9组淋巴结)淋巴结一枚。 术后送检：3.(第10组淋巴结)淋巴结一枚。 术后送检：4.(第11组淋巴结)淋巴结一枚。	2021-07-26 15:54:49
B202129631	女	N	58	1A	0	0	1A	KRASExon-2	手术	黏液腺癌			R	(右肺下叶)符合黏液腺癌，肿物大小2.2cm×1cm×0.7cm，未侵及脏层胸膜，未见典型神经侵犯和脉管内瘤栓。 支气管断端、血管断端及缺损处肺组织均未见癌；肺门支气管管口淋巴结未见转移癌（0/1）。 (2组、4组淋巴结、7组淋巴结、10组淋巴结、11组淋巴结)淋巴结均未见转移癌（0/5、0/5、0/1、0/1）。 (右肺下叶结节)免疫组化结果：TTF-1(+)，Napsin A(部分+)，P40(-)，P63(-)，CK5/6(-)，CK7(+)。	入院情况：患者郝风芝，女，58岁。因“查体发现右肺结节10余天”于2021-07-21 09:26入院。查体：T 36.7℃ P 65次/分 R 16次/分 Bp 180/75mmHg；气管居中，胸廓无畸形，双肺呼吸音稍粗，未闻及明显干湿性啰音，心前区无异常隆起，心律齐，各瓣膜听诊区未闻及病理性杂音，腹平坦，柔软，无压痛、反跳痛，肝脾肋下未触及，Murphy征阴性，移动性浊音阴性，肝区无叩痛，肠鸣音4次/分。2020-07-18（本院）头胸CT：颅脑CT平扫未见异常。右肺下叶结节，肿瘤不能除外。左肺条索钙化灶，微结节。左侧胸膜肥厚钙化。心脏彩超：升主动脉扩张、主动脉瓣轻度返流、二、三尖瓣轻度返流、左室收缩功能正常、左室充盈不良。心电图：窦性心动过缓、左心室高电压、Q-T间期延长。2021-07-20 (聊城人民医院)胸腹增强CT：右肺下叶结节，考虑肺肿瘤。左肺条索钙化灶，微结节。左侧胸膜…								13561201814	活	20230814: 肺 ca 术后 2 年复查	基于本次实验数据, 检测结果发现KRAS基因Exon-2发生突变，其余基因未发现突变。具体治疗方案还需根据临床医生综合判断进行制定。	KRASExon-2	胸外科10B		2021-07-28 11:50:48
B202129986	女	N	60	2B	0	1A	4A	MET	穿刺	腺癌			L	(左肺)穿刺：免疫组化结果：CK7(+)，TTF-1(少量细胞+)，Napsin A(少量细胞+)，CK5/6(-)，P63(-)，Ki-67(+30%)，P40(-),结果支持腺癌。	患者7月余前因“咳嗽伴痰中带血”就诊于聊城市肿瘤医院门诊，行胸部平扫CT提示双肺多发结节，肺癌并肺M？肝内低密度灶。肺癌标记提示细胞角质蛋白升高。遂入住聊城哮喘病医院，B超检查示肝右叶近膈顶处局限性略高回声结节，C反应蛋白示19.6mg/L，肺炎支原体抗体-IgM阴性，在该院给予“左氧氟沙星、氨溴索”输注，症状有所减轻，2021.7.29首次入住我科，入院后完善相关检查，CT示：双肺多发结节肿块，符合肿瘤。甲状腺右叶低密度。肝右叶血管瘤。肝囊肿。颅脑磁共振及全身骨扫描未示转移征象，2021.7.30行CT引导下经皮左肺占位穿刺活检术，活检病理示浸润性腺癌，免疫组化支持肺源性，行肺癌九基因检测示MET基因发生Exon-14跳跃突变，针对该靶点，目前国内上市的药物为赛沃替尼，价格昂贵，为自费药品，且获批的适应症为含铂方案进展或不能耐受的MET基因发生Exon-14跳跃突变的非小细胞肺癌，故经…	P							18063572769		20230212急诊复诊	基于本次实验数据, 检测结果发现MET基因发生Exon-14跳跃突变，其余基因未发现突变。具体治疗方案还需根据临床医生综合判断进行制定。	MET	综合治疗(1)		2021-07-30 10:57:07
B2007239	男	Y	61	2	2	1B	4A	HER2	细胞块	腺癌			L	(胸水细胞块)符合腺癌，待免疫组化标记。免疫组化结果：CK7(+)，TTF-1(+)，Napsin A(+)，P63(-)，Ki-67(20%+)，P40(-)，支持肺腺癌。	吸烟30支/日，已戒烟20余年，少量饮酒等不良嗜好主诉：左肺腺癌术后2年余，双下肢无力半天。 现病史：患者2年余前在山东省立医院行“胸腔镜辅助左肺下叶切除+胸闷粘连烙断+淋巴结清扫术”，术后病理示：（左肺下叶）浸润性腺癌，腺泡生长为主（具体不详）。术后行4周期培美曲塞 0.8 d1+卡铂600mgd1/q21d方案化疗，末次化疗于2018-6-13结束。后定期复查，病情稳定。 2020-3-23因“胸闷”首次收住我院肿瘤科，当时查体：神志清，精神差，喘憋貌，双侧颈部、锁骨上及腋窝未及肿大淋巴结。左侧胸壁见手术疤痕，愈合好。双肺呼吸音粗，可闻及干湿性啰音，左肺为著。心律不齐，各瓣膜听诊区未闻及病理性杂音。腹部平软，无压痛、反跳痛，肝脾肋下未及，肝肾区无叩痛，移动性浊音阴性。双下肢无水肿。查胸部强化CT:左肺Ca术后：纵隔淋巴结肿大，术区软组织结节，复发可能性大，建议支气管镜检。左肺多发结节…				P	P			15275871836		20201210简易门诊	基于本次实验数据, HER2基因发生突变，其余基因未发现突变。具体治疗方案还需根据临床医生综合判断进行制定。	HER2	综合治疗(1)		2020-04-03 07:56:06
B202128512	女	N	65				1	阴	手术	腺癌		非黏液型	R	(右肺上叶结节) 1.微浸润性腺癌，非黏液型，肿物2枚，肿物体积分别为0.8cm×0.8cm×0.7cm，0.6cm×0.5cm×0.4cm； 2.肿瘤抵胸膜下，未突破弹力层，未侵及脏层胸膜（PL0）； 3.未见典型神经侵犯和脉管内瘤栓； 4.吻合线处肺组织未见癌。 5.免疫组化结果：TTF-1(+)。 (右肺下叶结节) 1.细支气管上皮源性肿瘤，体积0.5cm×0.4cm×0.3cm，肿瘤细胞呈腺泡状排列，为单层立方上皮细胞，部分上皮细胞可见顶浆分泌样小突起和纤毛，可见核内包涵体，部分肿瘤细胞具有异型性，部分肺泡腔内可见吞噬细胞浸润，肺泡间隔增宽、淋巴细胞散在及灶状浸润，周围见扩张的小叶静脉和增生的细支气管，符合单层细支气管腺瘤样病变，此病变生物学行为有待进一步研究，建议随诊复查，请结合临床。 2.吻合线处肺组织未见病变。 3.免疫组化结果：TTF-1(+)，Napsin A(+)，P…	入院情况：患者张凤姐，女，65岁。因“查体发现右肺结节7天余”于2021-07-14 10:36入院。查体：T 36.7℃ P 65次/分 R 16次/分 Bp180/75mmHg；气管居中，胸廓无畸形，双肺呼吸音稍粗，未闻及明显干湿性啰音，心前区无异常隆起，心律齐，各瓣膜听诊区未闻及病理性杂音，腹平坦，柔软，无压痛、反跳痛，肝脾肋下未触及，Murphy征阴性，移动性浊音阴性，肝区无叩痛，肠鸣音4次/分。 入院诊断：1.右肺上叶结节 2.支气管炎 3.高血压 诊疗经过：入院后完善化验和检查，肺功能稍差，给予抗感染、化痰、雾化治疗改善肺功能，未见手术禁忌，于2021-07-21晨行局麻下CT引导的肺结节穿刺定位术，过程顺利，随后在全麻下行胸腔镜右肺癌根治术，送快速冰冻示：(右肺上叶结节)浸润性腺癌，两个结节。(右肺下叶结节)不除外非浸润性腺癌，待石蜡。术后常规抗感染、镇痛、化痰、补液治疗，…								18365709130	活	20230404胸外门诊复诊	基于本次实验数据, 检测结果未发现以上基因突变。具体治疗方案还需根据临床医生综合判断进行制定。	阴	胸外科10B		2021-07-21 15:42:08
B202128454	女	N	48				1	阴	手术	腺癌		非黏液型	R	(右肺上叶后段结节) 1.微浸润性腺癌，非黏液型，肿物体积1.3cm×1.2cm×1.1cm； 2.肿瘤未侵及脏层胸膜（PL0）； 3.未见典型神经侵犯和脉管内瘤栓； 4.吻合切缘未见癌。 5.免疫组化结果：CK7(+)，TTF-1(+)，Napsin A(弱+)，P63(-)，Ki-67(1%+)，P40(-)。 (右肺上叶前段结节)镜下示纤维结节，直径0.3cm。 (7组)淋巴结未见转移癌（0/1）。 (2组、4组)淋巴结未见转移癌（0/2）。 (10组)淋巴结未见转移癌（0/3）。	入院情况：患者张焕青，女，48岁。因“发现右肺结节3月余”于2021-07-14 08:18入院。查体：T 36.6℃ P 59次/分 R 16次/分 Bp115/69mmHg。气管居中，胸廓无畸形，双肺呼吸音稍粗，未闻及明显干湿性啰音，心前区无异常隆起，心律齐，各瓣膜听诊区未闻及病理性杂音，腹平坦，柔软，无压痛、反跳痛，肝脾肋下未触及，Murphy征阴性，移动性浊音阴性，肝区无叩痛，肠鸣音4次/分。 入院诊断：1.肺结节 2.支气管哮喘 诊疗经过：入院后完善化验和检查，肺功能稍差，给予抗感染、化痰、雾化治疗，复查肺功能明显改善，未见手术禁忌，于2021-07-21晨行局麻下CT引导的肺结节穿刺定位术，过程顺利，随后在全麻下行胸腔镜右肺上叶癌根治+右肺上叶前段结节楔形切除术，送快速冰冻示：(右肺上叶前段结节)纤维结节；(右肺上叶后段结节)符合原位腺癌，待常规。术后常规抗感染、镇痛、化痰、…								13792805927	活	20230129中医门诊复诊	基于本次实验数据, 检测结果未发现以上基因突变。具体治疗方案还需根据临床医生综合判断进行制定。	阴	胸外科10B		2021-07-21 11:47:16
B202129432	女	N	48	1b			1A	L858R	手术	腺癌	2	腺泡型80%、附壁型20%	L	(左肺上叶结节) 1.浸润性腺癌（腺泡型80%、附壁型20%），肿物体积1.1cm×1cm×0.7cm。 2.结合弹力纤维染色，结果支持肿瘤抵胸膜下，未突破弹力层，未侵及脏层胸膜（PL0）。 3.未见典型神经侵犯和脉管内瘤栓。 4.吻合线处肺组织未见癌。 5.免疫组化结果：CK7(+)，TTF-1(+)，Napsin A(+)，P63(-)，Ki-67(2%+)，P40(-)。 (第5组、第7组、第10组) 淋巴结：均未见癌转移（分别为0/2，0/1，0/1）。	入院情况：患者苏爱云，女，48岁。因“查体发现左肺上叶结节4天”于2021-07-23 08:54入院。查体：T 36.9℃ P 68次/分 R 17次/分 Bp126/77mmHg，气管居中，胸廓对称，双肺呼吸音稍粗，未闻及明显干湿性啰音，心前区无异常隆起，心律规整，各瓣膜听诊区未闻及病理性杂音。腹平坦，未见胃肠型及蠕动波，腹软，全腹无明显压痛、反跳痛，移动性浊音阴性，肝区无叩痛，肠鸣音约3次/分。辅助检查：2021-07-22（我院）新冠状病毒核酸检测结果阴性。 入院诊断：左肺上叶结节 诊疗经过：入院后完善相关检查，排除手术禁忌，限期于2021-07-27在全麻下行胸腔镜左上肺癌根治术，术后病理示：(左肺上叶结节)1.浸润性腺癌（腺泡型80%、附壁型20%），肿物体积1.1cm×1cm×0.7cm。2.结合弹力纤维染色，结果支持肿瘤抵胸膜下，未突破弹力层，未侵及脏层胸膜（PL0）。3…								13706355621	活	20230817胸外门诊复诊	基于本次实验数据, EGFR基因外显子21上发生L858R突变，其余基因未发现突变。具体治疗方案还需根据临床医生综合判断进行制定。	L858R	胸外科10B		2021-07-27 11:36:50
B202128888	男	Y	65	2A	2	0	3A	阴	活检	鳞癌			R	(右肺上叶管口新生物)活检：结果支持鳞状细胞癌，局灶伴神经内分泌分化。 免疫组化结果：CK7(-)，TTF-1(-)，Napsin A(-)，P40(+)，P63(+)，CgA(-)，Syn(-)，Ki-67(+70%)，CD56(部分+)。	吸烟10余年，每日约13支，饮酒40余年，每日饮酒200ml左右。患者1年余前因“声音嘶哑10余天。”20210806出院诊断：1.原发性支气管肺癌（右肺 鳞癌 T2aN2MO IIIA期）(1.纵隔淋巴结转移)(2.肺内转移?) 2.慢性阻塞性肺疾病 3.脑梗死 于2021-07-21就诊于我院呼吸科，完善相关检查，排除禁忌后，行无痛支气管镜检查，活检病理示鳞癌，腹部强化CT:肝门、腹膜后稍大淋巴结。前列腺增生。颅脑MRI:1、多发脑梗死并软化灶形成2、右侧乳突炎3、脑内未见明显异常强化灶，建议随访。ECT：全身骨显像未见明确骨转移征象。胸部强化CT：支气管炎、肺气肿。右肺上叶占位，符合肿瘤并纵隔淋巴结转移。双肺多发结节，右肺上叶结节不除外转移。双肺炎症。排除化疗禁忌后，分别于2021-07-30、2021-08-21、2021-09-13、2021-10-10、2020-11-02、…								13734481395		202210末次就诊	基于本次实验数据, 检测结果未发现以上基因突变。具体治疗方案还需根据临床医生综合判断进行制定。	阴	呼吸与危重症医学科14A		2021-07-23 11:12:54
B2006763	女	N	50			1C	4B	L858R	细胞块	腺癌			R	(胸水细胞块)免疫组化结果：CK7(+)，Napsin A(+)，TTF-1(+)，MC(-)，CR(-)，P40(-)，P63(-)，CK20(少量细胞+)，CDX-2(-)，结果支持肺源性腺癌，建议肺癌基因检测指导靶向治疗。	主诉：肺癌诊疗史1年余，续行治疗。 现病史：患者2020-03-28因“胸痛2月余，胸闷2周”首次入住我科，入院后完善辅助检查：肺癌标记物:糖类抗原125:71.1U/mL、细胞角质蛋白:5.32ng/mL;出凝血机制:DD二聚体:2.18mg/L;胸水细胞块免疫组化结果：支持肺源性腺癌。全身骨扫描提示全身多处骨转移。分子病理检测报告提示：EGFR基因外显子21上发生L858R突变。分别于2020-04-07、2020-04-27给予培美曲塞+卡铂化疗、唑来膦酸抑制骨破坏治疗2周期，辅以抑酸护胃、止吐及对症治疗，化疗过程顺利。2020-06-07为续行治疗入院，完善全身骨扫描示多发骨转移，于2020-06-08、2021-03-14给予锶89抑制骨转移、减轻骨破坏治疗。院外长期口服吉非替尼靶向治疗，一般情况尚可，期间规律复查。2021.06.04为续行治疗入院，颅脑强化MR示多发脑转移，…		P		P	P			15763534271		20210824急诊	基于本次实验数据, EGFR基因外显子21上发生L858R突变，其余基因未发现突变。具体治疗方案还需根据临床医生综合判断进行制定。	L858R	呼吸内科14B		2020-03-31 10:30:55
B202129984	男	Y	68	3	0	0	2B	阴	活检	鳞癌			L	(左肺上舌叶)活检：免疫组化结果：CK7(部分细胞+)，TTF-1(-)，Napsin A(-)，CK5/6(+)，P63(+)，Ki-67(+50%)，P40(+)，PD-L1（22C3/DAKO Link 48）(-)，结果支持鳞状细胞癌。	吸烟史30余年，量约20支/天，间断少量饮酒史患者弓传杰，男，69岁。因“肺癌术后4月余，进一步综合治疗”于2021-12-29 09:21入院。查体：T 36.2℃ P 74次/分 R 18次/分 Bp111/74mmHg，气管居中，胸廓无畸形，可见陈旧性手术瘢痕，双肺呼吸音稍粗，未闻及明显干湿性啰音，心前区无异常隆起，心律齐，各瓣膜听诊区未闻及病理性杂音，腹平坦，柔软，无压痛、反跳痛，肝脾肋下未触及，Murphy征阴性，移动性浊音阴性，肝区无叩痛，肠鸣音4次/分。辅助检查：2021-08-13 术后病理:(左肺上叶支气管切缘)切缘阴性。(左肺上叶)鳞状细胞癌，中分化，肿物大小约6m×5.5cm×5.3cm，考虑侵及脏层胸膜（PL1），待弹力纤维染色进一步证实；累及支气管软骨，未见典型神经侵犯及脉管内瘤栓；支气管周围淋巴结未见转移癌（0/2）。支气管断端、血管断端均未见癌；(5组)(4…								13310627577	活	20230906便门门诊复诊	基于本次实验数据, 检测结果未发现以上基因突变。具体治疗方案还需根据临床医生综合判断进行制定。	阴	综合治疗(2)		2021-07-30 10:51:15
B202129209	女	N	55	3	2	0	3B	19-Del	活检	腺癌			L	(左肺占位)穿刺活检：免疫组化结果：CK7(+)，TTF-1(+)，Napsin A(+)，CK5/6(-)，P63(-)，Ki-67(+7%)，P40(-)，结果支持浸润性腺癌。	.2021-7-18患者因“声音嘶哑7天”于我院呼吸科，喉镜检查示左声带固定，颈部+胸部强化CT:符合左肺上叶肿瘤，纵隔、肺门增大淋巴结。双肺小结节；支气管镜病理未见癌细胞，转入我科后行肺穿刺活检，病理(左肺占位)穿刺活检：结果支持浸润性腺癌。基因检测：EGFR基因外显子19上发生19-del突变，完善分期检查，明确诊断为左肺腺癌cT3N2M0 IIIB期(1.纵隔、肺门淋巴结转移)（EGFR 19-del突变），2021-8开始口服吉非替尼治疗至今，2023-4-24行胸+上腹部强化CT提示肺部肿瘤较前增大，考虑吉非替尼耐药，行左侧颈部淋巴结穿刺活检术，病理：(左侧颈部肿物)活检：免疫组化标记支持肺腺癌转移。基因检测结果未回。3天前患者出现恶心、呕吐，呕吐物为胃内容物，食欲不佳，饮食量较前下降1/2，为求进一步诊治入院，门诊以“肺腺癌”收入我科病房。入院情况：患者马碧蓉，女，57岁。因…								15666953355	活	20230822宁养院就诊	基于本次实验数据, EGFR基因外显子19上发生19-Del突变，其余基因未发现突变。具体治疗方案还需根据临床医生综合判断进行制定。	19-Del	综合治疗(2)		2021-07-26 10:23:20
B202128860	女	N	81	4	2	1	4	KRASExon-2	穿刺	腺癌			R	(右肺)穿刺：免疫组化结果：CK7(+)，TTF-1(-)，Napsin A(-),结果支持腺癌，肺癌标记不典型，建议结合影像。	入院情况：患者张桂英，女，81岁。因“咳嗽，伴胸背部疼痛1月余”于2021-07-21 15:31入院。查体：T 36.8℃ P 90次/分 R 22次/分 Bp131/86mmHgT神志清，精神一般。颈部及腋窝淋巴结未触及肿大；双肺呼吸音粗，未闻及干、湿性啰音，无胸膜摩擦音。心率90次/分，心律规整，各瓣膜听诊区未闻及病理性杂音。腹部柔软，无压痛及反跳痛，肝、脾肋下未触及，Murphy征阴性，无移动性浊音，肝肾区无叩击痛。双下肢无水肿。双侧病理征阴性。 入院诊断：1.右肺占位 2.高血压病(3级，很高危) 诊疗经过：入院查肺癌标记：癌胚抗原:5.32ng/mL，细胞角质蛋白:4.07ng/ml，鳞癌抗原:2ng/ml,颈部超声示：双侧颈部多发低回声结节（考虑肿大淋巴结）。CT示：右肺下叶肿瘤；右肺上叶磨玻璃灶，考虑肿瘤；建议穿刺检查。右侧甲状腺低密度灶。肝内低密度灶，建议观察。双肾囊肿…				P		肾上腺		15069541193		死亡时间？	基于本次实验数据, 检测结果发现KRAS基因Exon-2发生突变，其余基因未发现突变。具体治疗方案还需根据临床医生综合判断进行制定。	KRASExon-2	综合治疗(1)		2021-07-23 09:33:17
B202127506	男	N	54				1	L858R	手术	腺癌		非黏液型	R	(右肺上叶结节) 1.微浸润性腺癌，非黏液型，肿物体积1cm×1cm×0.8cm； 2.肿瘤抵胸膜下，未突破弹力层，未侵及脏层胸膜（PL0），待弹力纤维标记； 3.未见典型神经侵犯和脉管内瘤栓； 4.切缘阴性。(右肺上叶结节) 1.微浸润性腺癌，非黏液型。 免疫组化结果：CK7(+)，TTF-1(+)，Napsin A(+)，P63(-)，Ki-67(<1%+)，P40(-)。 2.肿瘤抵胸膜下，未突破弹力层，未侵及脏层胸膜（PL0）。 特殊染色结果：弹力纤维染色(+)。	入院情况：患者张天华，男，54岁。因“查体发现肺结节半年余。”于2021-07-10 14:15入院。查体：T 36.5℃ P 63次/分 R 15次/分 Bp125/79mmHg气管居中，胸廓无畸形，双肺呼吸音稍粗，未闻及明显干湿性啰音，心前区无异常隆起，心律齐，各瓣膜听诊区未闻及病理性杂音，腹平坦，柔软，无压痛、反跳痛，肝脾肋下未触及，Murphy征阴性，移动性浊音阴性，肝区无叩痛，肠鸣音4次/分。辅助检查：2021-07-07 胸部CT（我院）：右肺上叶混合磨玻璃密度结节灶。双肺炎症。肝右侧低密度灶，考虑囊肿。 2021-07-09 新型冠状病毒核酸检测:阴性，COVID-19N基因(COVID-19_NG):阴性，COVID-19ORF1ab基因(COVID-19_ORF):阴性。 入院诊断：1.肺结节 2.肺部炎症 诊疗经过：患者入院后完善相关辅助检查，排除手术禁忌，于2021…								15966261299	活	20230104胸外门诊复查	基于本次实验数据, EGFR基因外显子21上发生L858R突变，其余基因未发现突变。具体治疗方案还需根据临床医生综合判断进行制定。	L858R	胸外科10B		2021-07-15 10:11:50
B202127921	男	N	66	1C			1	G719X	手术	腺癌	1	腺泡型20%，乳头型10%，贴壁型70%	R	(右肺上叶尖后段)癌灶2处，其一为肺浸润性腺癌（腺泡型20%，乳头型10%，贴壁型70%），高分化，肿物体积2cm×1.5cm×1.5cm，肿瘤未侵及脏层胸膜（PL0）；其二为原位腺癌，未见典型神经侵犯和脉管内瘤栓；支气管断端、血管断端、其余肺组织及吻合线处肺组织均未见癌。 (右肺上叶前段)肺组织、支气管断端、血管断端、吻合口处肺组织均未见癌；支气管周淋巴结未见转移癌（0/1）。 (3A组，7组，10组，11组)淋巴结未见转移癌（0/1，0/3，0/3，0/6）。 (2/4组)淋巴结未见转移癌（0/1）。(右肺上叶尖后段)结果支持肺腺癌。 弹力纤维染色示肿瘤未侵及脏层胸膜（PL0）。 免疫组化结果：（3号片）TTF-1(+)，P40(-)； （8号片）P40(-)，TTF-1(+)。	入院情况：患者罗文波，男，66岁。因“胸闷、气短40余天”于2021-07-15 08:51入院。查体：T 36.2℃ P 62次/分 R 16次/分 Bp111/71mmHg，气管居中，胸廓对称，双肺呼吸音稍粗，未闻及明显干湿性啰音，心前区无异常隆起，心律规整，各瓣膜听诊区未闻及病理性杂音。腹平坦，未见胃肠型及蠕动波，腹软，全腹无明显压痛、反跳痛，移动性浊音阴性，肝区无叩痛，肠鸣音约3次/分。2021-06-29（山东省立医院）胸部CT示：双肺多发结节，多为磨玻璃样结节，大者位于右肺上叶，直径约2.4cm。 2021-07-14（我院）颅脑CT+胸部及上腹部强化CT：结果待回。 2021-07-14（我院）全身骨扫描：未见明确骨转移征象。 入院诊断：1.右肺上叶结节 2.双肺小结节 诊疗经过：入院后完善相关检查，排除手术禁忌，限期于2021-07-17在全麻下行胸腔镜右上肺癌根治术，术…								15224294638		20210819门诊复诊	基于本次实验数据, EGFR基因外显子18上发生G719X突变，其余基因未发现突变。具体治疗方案还需根据临床医生综合判断进行制定。 备注：所检测标本为蜡块B202127921-8右肺上叶尖后段灰黑结节。	G719X	胸外科10B		2021-07-17 15:48:40
B202128311	女	N	55				1	19-Del	手术	腺癌	2	腺泡型70%、附壁型30%	R	(左肺上叶结节) 1.微浸润性腺癌，非黏液型，肿物体积0.8cm×0.6cm×0.4cm； 2.未侵及脏层胸膜（PL0）； 3.未见典型神经侵犯和脉管内瘤栓； 4.切缘阴性。 5.免疫组化结果：3号片：TTF-1(+)，Napsin A(-)，Ki-67(2%+)，P40(-)。 (右肺上叶) 1.浸润性腺癌（腺泡型70%、附壁型30%），肿物体积2.5cm×2cm×1.5cm； 2.弹力纤维示肿瘤抵胸膜下，未突破弹力层，未侵及脏层胸膜（PL0）； 3.未见典型神经侵犯和脉管内瘤栓。 4.支气管断端、血管断端均未见癌，吻合线处肺组织未见癌； 5.管口淋巴结未见癌转移（0/2）。 6.免疫组化结果：TTF-1(+)，Napsin A(+)，Ki-67(10%+)，P40(-)。 (左5组、左10组)淋巴结：均未见癌转移（分别为0/1及0/1）。 (右2、4组、右7组、右11组)淋巴结：均未…	入院情况：患者孙风菊，女，55岁。因“查体发现右肺结节1年余”于2021-07-16 08:49入院。.查体：T 36.9℃ P 56次/分 R 15次/分 Bp122/72mmHg，气管居中，胸廓对称，双肺呼吸音稍粗，未闻及明显干湿性啰音，心前区无异常隆起，心律规整，各瓣膜听诊区未闻及病理性杂音。腹平坦，未见胃肠型及蠕动波，腹软，全腹无明显压痛、反跳痛，移动性浊音阴性，肝区无叩痛，肠鸣音约3次/分。辅助检查：2020-08-27（我院）胸部+颅脑CT示：右侧腔隙性脑梗死。右肺尖混合高密度影，建议抗炎治疗后复查。左肺上叶磨玻璃结节。 2021-07-15（我院）新冠状病毒核酸检测结果阴性。 入院诊断：1.右肺上叶结节 2.左肺上叶结节 3.腔隙性脑梗死 诊疗经过：入院后完善相关检查，排除手术禁忌，限期于2021-07-20在全麻下行胸腔镜左肺上叶癌根治+右肺上叶癌根治术，术后病理示：(左…								15066410830	活	20230720关节门诊复诊	基于本次实验数据, EGFR基因外显子19上发生19-Del突变，其余基因未发现突变。具体治疗方案还需根据临床医生综合判断进行制定。 备注：所检测标本为蜡块B202128311-3(左肺上叶灰红区)和B202128311-8（右肺上叶肿物+胸膜）。	19-Del	胸外科10B	术中送检：(左肺上叶结节)楔形切除肺组织一块，体积5.5*3.5*2cm，钢钉吻合线长5.5cm，局部可见钩丝标记，距钢钉吻合线0.5cm，距胸膜2cm，局部见一灰红区，体积0.8*0.6*0.4cm，切面灰红质中，与周围组织界不清，其余肺组织切面灰红质软。 术中送检：(右肺上叶结节)楔形切除肺组织一块，体积7.5*5*3.5cm，钢钉吻合线长7.5cm，距钢钉吻合线0.5cm，紧邻胸膜可见一灰黑色肿物，肿物体积2.5*2*1.5cm，切面灰黑色质稍韧与周围组织界不清。 术后送检：1.(右肺上叶)肺叶切除组织，体积11*8*3cm，支气管断端长0.5cm，断端直径1.7cm，吻合线长9.5cm，切面灰红质软，支气管黏膜灰白色光滑，管口查见淋巴结样物2枚。 术后送检：2.(左5组淋巴结)淋巴结一枚。 术后送检：3.(左10组淋巴结)淋巴结一枚。 术后送检：4.(右2、4组淋巴结)淋巴结一枚…	2021-07-20 16:31:32
B202128294	女	N	61				1	阴	手术	腺癌		非黏液型	R	(右肺上叶结节) 1.微浸润性腺癌，非黏液型，肿物体积0.6cm×0.6cm×0.4cm； 2.未侵及脏层胸膜（PL0）； 3.未见典型神经侵犯和脉管内瘤栓； 4.切缘阴性。 5.免疫组化结果：TTF-1(+)，Napsin A(-)，Ki-67(2%+)。 (右肺中叶结节)肺泡间隔增宽，淋巴细胞浸润，局灶呈灶状聚集，肺泡上皮轻度增生，局部肺泡结构破坏，纤维组织增生，可见肉芽中性炎，请结合临床。 免疫组化结果：TTF-1(+)，Napsin A(-)，Ki-67(1%+)。 (右肺下叶结节) 1.微浸润性腺癌，非黏液型，镜下面积0.5cm×0.4cm； 2.未侵及脏层胸膜（PL0）； 3.未见典型神经侵犯和脉管内瘤栓； 4.切缘阴性。 5.免疫组化结果：TTF-1(+)，Napsin A(-)，Ki-67(2%+)。 (2.4组、7组)淋巴结：均未见癌转移（0/4及0/1）。	入院情况：患者段秀荣，女，62岁。因“查体发现双肺结节10月余”于2022-04-16 08:20入院。查体：右胸可见陈旧性手术疤痕，疤痕组织愈合良好。胸廓对称无畸形，呼吸运动对称，叩诊清音，听诊双肺呼吸音稍粗，未闻及干湿性啰音。心前区无异常隆起，心律规整，各瓣膜听诊区未闻及病理性杂音。腹部平坦，无胃肠型及蠕动波，触软，无包块，无压痛反跳痛，肝脾肋下未触及，肝肾区无叩击痛，Murphy's征（-），移动性浊音（-），肠鸣音3-4次/分。辅助检查：头、胸、上腹部强化CT：颅脑CT平扫未见异常。右肺术后。左肺多发磨玻璃密度灶，较前（22-01-02）未见明显改变，肿瘤不除外；建议密切随访。肝血管瘤。肝囊肿。全身骨显像：未见明显骨转移征象。 入院诊断：1.左肺结节 2.右肺癌术后 诊疗经过：入院后完善相关检查，排除手术禁忌症，限期于2022-04-18在全麻下行单孔胸腔镜左肺癌根治+左肺下叶楔…								15863517723	活	20230504胸外科门诊	基于本次实验数据, 检测结果未发现以上基因突变。具体治疗方案还需根据临床医生综合判断进行制定。 备注：所检测标本为蜡块B202128294-5(右肺上叶结节)和B202128294-3（右肺下叶钢钉吻合线处）。	阴	胸外科10B		2021-07-20 15:47:55
B202128271	男	Y	69			1C	4B	L858R	淋巴结穿刺	腺癌			L	(锁骨上淋巴结穿刺物)免疫组化结果：CK7(+)，TTF-1(+)，Napsin A(+)，EMA(可见反向表达)，结果支持肺源性腺癌，伴灶性微乳头状癌。	既往大量饮酒史40年，日均250ml；大量吸烟史40年，日均30支，已戒烟8年患者半年前因“胸闷、咳嗽半月，加重伴痰中带血5天”于2021-07-16在我院住院治疗，CT示：左肺下叶肺CA，结合气管镜。纵隔、肺门、左侧锁骨上区多发肿大淋巴结，符合转移双肺炎症肝左叶异常强化，建议复查。颅脑MRI无明显异常。ECT示：第三胸椎及左侧第4后肋骨代谢郭跃灶，考虑骨转移瘤。(锁骨上淋巴结穿刺)病理及免疫组化：肺源性腺癌，伴灶性微乳头状癌。基因检测提示21外显子L858R突变型，给予埃克替尼靶向药物治疗，末次出院2021-07-26出院，院外长期规律靶向药物治疗，定期复查CT，疗效PR，半月前无意中发现左侧数个颈部肿物，无压痛，活动度尚可，大小约1*1cm，无发热，无呼吸困难，随来我院门诊，门诊完善新型冠状病毒核酸检测后以“肺癌”收入院。 入院情况：患者李学坤，男，70岁。因“确诊肺癌半年余，发现左…				P				18365975007	活	20230826: 肿瘤门诊2 年余前确诊肺癌，并骨转移，规律应用唑来磷酸抗骨 破坏治疗	基于本次实验数据, EGFR基因外显子21上发生L858R突变，其余基因未发现突变。具体治疗方案还需根据临床医生综合判断进行制定。	L858R	综合治疗(1)		2021-07-20 10:05:59
B202127736	女	N	48				1	19-Del	手术	腺癌	2	腺泡型60%、乳头型40%	R	(右肺上叶结节)浸润性腺癌（腺泡型60%、乳头型40%），中分化，肿物大小2cm×2cm×1.7cm，肿瘤抵胸膜下，未突破弹力层，未侵及脏层胸膜（PL0），未见典型神经侵犯和脉管内瘤栓，未见沿气道内播散（STAS）。 (右肺上叶)支气管断端、血管断端均未见癌；肺门支气管管口淋巴结未见转移癌（0/3）。 (第2、4组、第7组、第9组、第11组)淋巴结均未见转移癌（0/1、0/1、0/1、0/1）。 (右肺上叶结节)免疫组化结果：TTF-1(+)，Napsin A(+)，P40(-)，P63(部分+)。 (右肺上叶结节)弹力纤维染色(+)。	入院情况：患者侯志凤，女，48岁。因“右肺癌切除术后1个月余，进一步综合治疗”于2021-08-27 08:37入院。查体：T 35.8℃ P 75次/分 R 18次/分 Bp109/56mmHg，双侧颈部、锁骨上淋巴结未触及肿大。胸廓无畸形，右侧可见手术疤痕，双肺呼吸音可，未闻及明显干湿性啰音。心前区无异常隆起，触无震颤，心界不大，心律规整，各瓣膜听诊区未闻及病理性杂音。腹平坦，未见胃肠型及蠕动波，无腹壁静脉曲张，腹软，全腹无压痛、反跳痛，肝脾肋下未触及，Murphy征阴性，移动性浊音阴性，肝区无叩痛，肠鸣音约4次/分。术后病理示：(右肺上叶结节)浸润性腺癌（腺泡型60%、乳头型40%），中分化，肿物大小2cm×2cm×1.7cm，肿瘤抵胸膜下，未突破弹力层，未侵及脏层胸膜（PL0），未见典型神经侵犯和脉管内瘤栓，未见沿气道内播散（STAS）。(右肺上叶)支气管断端、血管断端均未见癌；…								15966299150	活	20230714胸外门诊复诊	基于本次实验数据, EGFR基因外显子19上发生19-Del突变，其余基因未发现突变。具体治疗方案还需根据临床医生综合判断进行制定。	19-Del	胸外科10B		2021-07-16 15:55:55
B202128148	男	Y	63				1	阴	手术	腺癌	2	附壁型50%、乳头型40%、腺泡型10%	L	(左肺上叶)浸润性腺癌（附壁型50%、乳头型40%、腺泡型10% ），肿物大小约为1.2cm×0.7cm×0.5cm，肿瘤未侵及脏层胸膜（PL0），待弹力纤维染色进一步证实，未见典型神经侵犯和脉管内瘤栓，未见沿气道内播散（STAS）；支气管周围淋巴结未见转移癌（0/2）。 支气管断端、肺门血管断端均未见癌。 (5组)淋巴结未见转移癌（0/2）。 (6组)淋巴结未见转移癌（0/4）。 (7组)淋巴结未见转移癌（0/4）。(左肺上叶) 免疫组化结果：CK7(+)，TTF-1(+)，Napsin A(+)，Ki-67(+10%)，P40(-)，结果支持肺腺癌。 特殊染色结果：弹力纤维染色提示肿瘤未侵及脏层胸膜（PL0）。	既往吸烟史40余年，30-40支/日，饮酒史30余年，100ml/日。已戒烟戒酒1月余。 入院情况：患者杨少立，男，63岁。因“发现右肺结节3月余”于2021-07-14 08:19入院。查体：T 36.7℃ P 88次/分 R 22次/分 Bp140/88mmHg气管居中，胸廓无畸形，双肺呼吸音稍粗，未闻及明显干湿性啰音，心前区无异常隆起，心律齐，各瓣膜听诊区未闻及病理性杂音，腹平坦，柔软，无压痛、反跳痛，肝脾肋下未触及，Murphy征阴性，移动性浊音阴性，肝区无叩痛，肠鸣音4次/分。辅助检查：2020-07-09胸部CT（本院）: 支气管炎。左上叶尖后段囊腔样磨玻璃密度灶；建议3-6个月复查除外恶性。2020-07-13心脏彩超：升主动脉增宽主动脉瓣轻度返流二、三尖瓣轻度返流左室收缩功能正常左室充盈不良。 2021-07-13 新型冠状病毒核酸检测:阴性。头胸腹部增强CT:额部骨瘤。…								13706356765			基于本次实验数据, 检测结果未发现以上基因突变。具体治疗方案还需根据临床医生综合判断进行制定。	阴	胸外科10B		2021-07-20 09:45:18
B202128250	男	N	64	4	2	1A	4A	KRASExon-2	活检	鳞癌			L	(左肺上叶管口新生物活检)免疫组化结果：CK7(+)，TTF-1(-)，Napsin A(-)，CK5/6(+)，P63(+)，Ki-67(+50%)，P40(+)，结果支持鳞状细胞癌。	患者6月余前因“查体发现左肺结节10余天”于2021-07-15收入胸外科。胸腹增强CT提示：左肺上叶肿瘤并远端阻塞性肺炎。右肺上叶混合磨玻璃密度灶，肿瘤不能除外；左侧胸腔少量积液；肺气肿；左肾囊肿。支气管镜检查见左肺上叶新生物，常规病理示：非小细胞癌，腺癌。结合患者胸部CT属局部晚期肺癌，手术需至少切除左全肺，右肺病变亦考虑肺癌可能性大，评估手术效果欠佳。向患者家属交待病情，遂给予培美曲塞二钠+洛铂方案化疗，辅以抑酸、止吐、补液、抗过敏药物治疗。出院后接受卡瑞利珠单抗治疗1次。2021-8-23入院，入院后复查胸部CT:左肺上叶肿瘤并远端阻塞性肺炎，较前稍增大;右肺上叶混合磨玻璃密度灶，较前无显著变化;左侧胸腔少量积液，较前增多。诊断左肺鳞癌（cT4N2M1a）(1.肺内转移2.纵膈淋巴结转移)明确诊断肺鳞癌，由胸外科转入我科，行奈达铂+白蛋白紫杉醇+替雷利珠单抗联合治疗5周期，现为一…	P							13806350191		20230530肿瘤门诊复诊	基于本次实验数据, 检测结果发现KRAS基因Exon-2发生突变，其余基因未发现突变。具体治疗方案还需根据临床医生综合判断进行制定。	KRASExon-2	胸外科10B		2021-07-20 09:22:29
B202127082	女	N	60	1b			1	RET	手术	腺癌	2	乳头型50%、腺泡型40%、微乳头型10%	R	(右肺下叶)浸润性腺癌（乳头型50%、腺泡型40%、微乳头型10%），肿物大小2cm×1.8cm×1.2cm，侵穿脏层胸膜（PL2），待弹力纤维染色进一步证实；未累及支气管软骨，未见典型神经侵犯和脉管内瘤栓，可见沿气道内播散（STAS）。支气管周围淋巴结未见转移癌（0/2）。 支气管断端、血管断端均未见癌； (7组)淋巴结未见转移癌（0/2）； (2，4组)淋巴结未见转移癌（0/1）； (11组)淋巴结未见转移癌（0/1）。 免疫组化结果：CK7(+)，TTF-1(+)，Napsin A(+)，Ki-67(+10%)，P40(-)，结果支持肺腺癌。 特殊染色结果：弹力纤维染色提示肿物侵穿脏层胸膜（PL2）。	.患者5个多月前主因“查体发现肺占位3年余”入住呼吸内科，入院后完善相关检查，请胸外科会诊后转入胸外科。于2021-07-13在全麻下行胸腔镜右肺下叶癌根治术。后给予培美曲塞二钠+洛铂+卡瑞丽珠单抗方案化疗5周期。今回院行进一步综合治疗，门诊以“肺癌术后辅助治疗”收入院								17862521188	活	20230522脊柱外科复诊	基于本次实验数据, 检测结果发现RET基因发生融合突变，其余基因未发现突变。具体治疗方案还需根据临床医生综合判断进行制定。	RET	胸外科10B		2021-07-13 14:02:34
B202127441	女	N	47				1	19-Del	手术	腺癌		非黏液型	R	(右肺上叶结节) 1.原位腺癌，非黏液型，镜下面积0.2cm×0.1cm； 2.未累及脏层胸膜； 3.切缘阴性。 (右肺下叶结节) 1.微浸润性腺癌，非黏液型，肿物体积0.6cm×0.5cm×0.3cm； 2.肿瘤未侵及脏层胸膜（PL0）； 3.未见典型神经侵犯和脉管内瘤栓； 4.切缘阴性。 5.免疫组化结果：TTF-1(+)，Napsin A(+)，CK5/6(-)，P63(部分细胞+)，Ki-67(1%+)，P40(-)。 (纵隔)囊性病变，纤维脂肪囊壁组织内大量薄壁血管增生、扩张、充血，局部内衬单层立方上皮，符合良性囊肿，请结合临床。囊壁周围淋巴结3枚，呈反应性增生。	入院情况：患者杨风芝，女，47岁。因“查体发现右侧纵隔囊肿1年余”于2021-07-12 09:55入院。查体：T 35.3℃ P 74次/分 R 18次/分 Bp134/87mmHg，气管居中，胸廓对称，双肺呼吸音稍粗，未闻及明显干湿性啰音，心前区无异常隆起，心律规整，各瓣膜听诊区未闻及病理性杂音。腹平坦，未见胃肠型及蠕动波，腹软，全腹无明显压痛、反跳痛，移动性浊音阴性，肝区无叩痛，肠鸣音约3次/分。辅助检查：2021-06-23胸部强化CT检查示：考虑中纵隔气管囊肿。 入院诊断：1.右侧纵隔囊肿 2.子宫切除术后 诊疗经过：入院后完善相关检查，排除手术禁忌，限期于2021-07-14在全麻下行胸腔镜下纵膈囊肿切除术，右肺结节切除术，术后病理示：右肺上叶结节：原位腺癌；右肺下叶结节：微浸润腺癌；纵隔：良性囊肿。术后给予患者行抗炎、平喘、营养支持等对症支持治疗，今日患者痊愈出院。 出院诊…								15615051400	活	20230617两腺门诊就诊	基于本次实验数据, EGFR基因外显子19上发生19-Del突变，其余基因未发现突变。具体治疗方案还需根据临床医生综合判断进行制定。 备注：所检测标本为蜡块B202127441-2右肺下叶结节。	19-Del	胸外科10B		2021-07-15 08:58:14
B2004632	女	N	65			1C	4B	19-Del	活检	腺癌			R	(右肺下叶背段)活检：小组织多块，符合腺癌，请待IHC标记（2项）。免疫组化结果：TTF-1(+)，Napsin A(+)，结果支持肺源性腺癌。	主诉：胸痛3年，为再次行89锶治疗。 入院情况：T 36.5℃ P 84次/分 R 20次/分 Bp118/84mmHg；神志清、精神欠佳，自主体位，浅表淋巴结未触及肿大。口唇无紫绀，右肺呼吸音低，余肺呼吸音粗，双肺未闻及干湿性啰音。心率84次/分，节律规整，未闻及杂音。腹平软、无压痛，肝、脾肋下未触及。脊柱、四肢无畸形，右胸部压痛，右上肢肿胀、压痛，四肢肌力、肌张力正常；双下肢无浮肿。4.2021-12-15(本院)全身骨显像：多发骨转移瘤，与2020-12-21全身骨显像比较，病灶数目增多。2021-12-15（本院）胸部、肝胆脾胰CT：1.右肺下叶肿瘤并多发骨转移；2.双肺多发局限性气肿，双肺慢性炎症；3.右侧胸腔积液、心包积液；4.双肺下叶结节；5.右侧腋窝肿大淋巴结，较前进展；6.肝内异常强化灶，考虑血管瘤；7.肝囊肿。 入院诊断：1.肺腺癌(1.多发骨转移)(2.脑转移)(3…		P		P	P			13562001717		20220404肿瘤门诊	基于本次实验数据, EGFR基因外显子19上发生19-Del突变，其余基因未发现突变。具体治疗方案还需根据临床医生综合判断进行制定。	19-Del	呼吸内科14A		2020-03-12 16:09:37
B202127716	男	Y	69	2B	2	1C	4C	阴	活检	腺癌			R	(右肺下叶背段亚段新生物)活检：非小细胞癌，符合腺癌， 免疫组化结果：TTF-1(+)，Napsin A(少量+)，P63(-)，Ki-67(40%+)，P40(-)。免疫组化结果：PD-L1（22C3/DAKO Link 48）(个别肿瘤细胞+，<1%+)。	吸烟30支/日*40年，饮酒半斤/日*40年患者8月余前因“咳嗽、咳痰”就诊于我院，行胸部CT示：右肺下叶肿瘤，右肺门及纵隔淋巴结转移。右侧胸膜局限性增厚。冠状动脉钙化。左侧肾上腺占位，不除外转移。于2021-07-12在我院胸外科住院，完善支气管镜，病理：纵隔4R、纵隔7组、纵隔12R淋巴结穿刺均查见癌，（右肺下叶背段亚段新生物）活检：非小细胞癌，符合腺癌。免疫组化结果：TTF-1（+），NapsinA（少量+），P63（-），KI-67（40%+），P40（-）。基因检测未见突变。全身骨显像ECT：左肩胛骨代谢活跃，不除外转移。排除化疗禁忌，于2021-07-24予以培美曲塞二钠0.8g d1+洛铂50mg d2方案化疗1周期。2021-07-24于我科行培美曲塞+卡铂第2周期化疗，具体：培美曲塞二钠0.8g d1+卡铂450mg d1，过程顺利。2周期后疗效评价：SD。行PD-L1…				P		肾上腺			死	20230329病危转院	基于本次实验数据, 检测结果未发现以上基因突变。具体治疗方案还需根据临床医生综合判断进行制定。 备注：所检标本为蜡块B202127716-2纵膈4R淋巴结穿刺和B202127716-4纵膈11R淋巴结穿刺。	阴	胸外科10B		2021-07-16 10:56:20
B2004455	男	Y	62			1C	4B	阴	穿刺	腺癌			L	(左肺)穿刺免疫组化结果：CK7(+)，TTF-1(-)，Napsin A(-)，CK5/6(个别细胞+)，P63(个别细胞+)，Ki-67(30%+)，P40(个别细胞+)。符合腺癌，首先考虑肺腺癌，需要结合病史及全身影像。	吸烟20支/天×40余年，饮酒100g/天×20余年主诉：左肺腺癌诊疗史1年余，续行治疗。 现病史：患者1年余因"左后背疼痛2月余"就诊聊城市第三人民医院行CT提示左肺上叶胸膜下软组织密度影，考虑肺癌；左侧第3肋骨骨质破坏。于2020-2-3至山东省影像学研究所就诊阅片示：符合左肺上叶尖后段周围型肺癌并累及肋骨（3）CT平扫表现,未系统诊疗。患者仍感左后背部疼痛不适，于2020-03-05首诊于我科,当时查体:T 36.2℃ P 76次/分 R 18次/分 Bp132/73mmHg，NRS：3分；神志清，精神可，双侧颈部、锁骨上及腋窝均未触及肿大淋巴结。左侧眼睑闭合不全，左侧鼻唇沟变浅，双肺呼吸音粗，未闻及干湿性啰音。心律规整，各瓣膜听诊区未及病理性杂音。腹平坦，质软，无压痛及反跳痛；未触及明显包块；肝、脾肋下未及，移动性浊音阴性；双下肢无水肿。颅脑MRI示：未见明确转移性病变，建议随诊…				P	P			17732081386		20210320肿瘤住院	基于本次实验数据, 检测结果未发现以上基因突变。具体治疗方案还需根据临床医生综合判断进行制定。	阴	综合治疗(1)		2020-03-11 09:51:52
B202127208	男	N	62	1B	0	0	1	L858R	手术	腺癌	2	腺泡型50%、附壁型45%、乳头型5%	R	(右肺上叶)浸润性腺癌（腺泡型50%、附壁型45%、乳头型5%），肿物大小1.3cm×1.2cm×1cm，未侵及脏层胸膜（PL0）；可见脉管侵犯，未见典型神经侵犯，可见沿气道内播散（STAS）；支气管周围淋巴结未见转移癌（0/1）。 支气管断端、血管断端均未见癌； (2.4组)淋巴结未见转移癌（0/1）； (7组)淋巴结未见转移癌（0/1）； (10组)淋巴结未见转移癌（0/1）。(右肺上叶)免疫组化结果：CK7(+)，TTF-1(+)，Napsin A(+)，Ki-67(+30%)，P40(-)，结果支持肺浸润性腺癌。 特殊染色结果：弹力纤维染色提示肿物未侵及脏层胸膜（PL0）。	院情况：患者王庆增，男，62岁。因“查体发现肺结节20天”于2021-07-10 08:24入院。因“查体发现肺结节20天”于2021-07-1008:24 入院。查体：T 36.6℃ P 72次/分 R 17次/分 Bp128/76mmHg，气管居中，胸廓对称，双肺呼吸音稍粗，未闻及明显干湿性啰音，心前区无异常隆起，心律规整，各瓣膜听诊区未闻及病理性杂音。腹平坦，未见胃肠型及蠕动波，腹软，全腹无明显压痛、反跳痛，移动性浊音阴性，肝区无叩痛，肠 鸣音约3次/分。 入院诊断：右肺上叶结节 诊疗经过：入院后完善相关检查，排除手术禁忌，限期于2021-07-13在全麻下行胸腔镜右肺上叶癌根治术，术中快速病理示：(右肺上叶结节)浸润性腺癌。术后给予患者行抗炎、平喘、营养支持等对症支持治疗，今日患者痊愈出院。 出院诊断：右肺上叶癌								18963553066		20220509泌尿外科门诊	基于本次实验数据, EGFR基因外显子21上发生L858R突变，其余基因未发现突变。具体治疗方案还需根据临床医生综合判断进行制定。	L858R	胸外科10B		2021-07-14 09:06:41
B202126630	女	N	65			1C	4B	19-Del	穿刺	腺癌			R	(右肺)穿刺：免疫组化结果支持为肺原发性腺癌，建议基因检测以指导靶向药物治疗。 免疫组化结果：CK7(+)，TTF-1(+)，Napsin A(+)，Pax-8(-)，ER(30%弱-中等强度+)，PR(-)，CK20(-)，Villin(-)，P63(-)，Ki-67（MIB-1）(15%+)。	患者半年余前因“腰部疼痛2月余”门诊查腰椎磁共振发现多椎体转移瘤入住我科，完善胸腹强化CT：右肺下叶肿瘤，纵隔淋巴结转移。肝脏、骨多发转移。左附件区占位。2021-07-10行CT引导下肺穿刺活检术，病理示腺癌，免疫组化结果支持肺源性腺癌。肺癌九基因检测提示EGFR19外显子缺失突变。2021-07-16给予培美曲塞联合卡铂联合贝伐珠单抗全身抗肿瘤治疗4周期，配合伊班膦酸钠抗骨质破坏治疗配合自购“奥希替尼”靶向治疗（口服至今）。2021-12-24再次入院复查，胸+上腹CT:右肺下叶肿瘤，纵隔淋巴结转移。双肺慢性炎症。右侧胸腔积液、心包积液，较前减少。双侧腋窝肿大淋巴结。肝脏、骨多发转移。胆囊多发结石、胆囊炎。双肾多发低密度灶，考虑囊肿。脑MRI:与2021.9.16本院MR片比较：颅脑术后所见，前颅窝底、左侧海绵窦、左眶尖异常强化，较前未见明显变化；多发腔隙性脑梗死；右侧顶骨强化结节，…		P	P	P				15822743543		20220412肿瘤门诊杨孟祥复诊	基于本次实验数据, EGFR基因外显子19上发生19-Del突变，其余基因未发现突变。具体治疗方案还需根据临床医生综合判断进行制定。	19-Del	综合治疗(2)		2021-07-10 09:33:11
B202126510	男	Y	71	2B	0	0	2A	阴	手术	腺癌			L	(左肺下叶及肿瘤)中-低分化腺癌，坏死明显，间质内较多炎细胞浸润，肿物体积3.5cm×2.5cm×1.5cm，未侵及支气管壁，未见典型神经侵犯和脉管内瘤栓，脏层胸膜缺损，与脏层胸膜关系无法判断，可见沿气道内播散（STAS），建议基因检测以指导靶向药物治疗。 支气管断端未见癌，血管断端未见癌。 肺门支气管管口淋巴结未见转移癌（0/3） (5组淋巴结)未见转移癌（0/1）。 (7组淋巴结)未见转移癌（0/1）。 (11组淋巴结)未见转移癌（0/3）。免疫组化结果：CK7(+)，TTF-1(+)，Napsin A(+)，CK5/6(-)，Ki-67(60%+)，P40(-)，结果支持肺腺癌。	吸烟30年余，日均5支，已戒烟4个月，否认饮酒史患者4个多月前因“咳嗽、咳痰10余天”首次入院，完善相关检查，胸部CT示左肺下叶占位性病变，支气管镜检查取活检：低分化癌，非小细胞肺癌。完善准备后于2021-07-09在全麻下行胸腔镜左肺下叶癌根治术，手术顺利。术后给予抗炎、化痰、镇痛、补液、雾化治疗，术后恢复顺利。术后病理证实：(左肺下叶及肿瘤)中-低分化腺癌，肿物体积3.5cm×2.5cm×1.5cm，可见沿气道内播散（STAS），所清扫淋巴结未见转移癌，给予行肺癌基因检测，未发现基因突变。患者恢复良好，顺利出院。3个月前再次入院复查，下肢静脉彩超示肌间静脉血栓形成，给予口服利伐沙班片治疗。目前已完成3周期培美曲塞二钠+铂类方案化疗，可耐受。现患者一般状态可，无特殊不适，为求进一步治疗来我院，门诊以“肺癌术后辅助治疗”收入院。患者神志清，精神可，饮食可，睡眠可，大、小便正常，近期体重较…								13562088838		20230307胸外门诊李涛复诊	基于本次实验数据, 检测结果未发现以上基因突变。具体治疗方案还需根据临床医生综合判断进行制定。	阴	胸外科10B		2021-07-09 16:01:49
B202126508	男	Y	76			1A	3	L858R	活检	腺癌			L	(左上叶前段亚段GS活检)免疫组化结果：CK7(+)，TTF-1(+)，Napsin A(+)，Ki-67(+10%)，结果支持肺源性腺癌。	已戒烟多年，否认饮酒史 入院情况：患者陈振江，男，76岁。因“查体发现肺占位10天，确诊肺腺癌5天,续行治疗”于2021-07-15 15:20入院。查体：T 36.8℃ P 81次/分 R 20次/分 Bp143/75mmHg；神志清，精神可，颈静脉无充盈，双肺呼吸音粗，未闻及干湿性啰音及胸膜摩擦音。心率81次/分，律齐，各瓣膜听诊区未闻及病理性杂音。腹软，无压痛、反跳痛，右下肢可见静脉曲张。辅助检查： 2021-07-09（我院） 胸部增强CT:支气管炎。左肺上叶尖后段多发占位性病变，考虑肿瘤。右肺上叶尖后段磨玻璃密度结节，不除外肿瘤，建议短期复查。双肺结节，不除外转移。纵隔、左肺门稍大淋巴结。肝内钙化灶、肝囊肿。胸12椎体压缩性骨折。 2021-07-10（我院）病理：(左上叶前段亚段GS活检)送检小组织多块，其内查见少量异型细胞团，提示腺癌，建议免疫组化标记（4项）进一步诊断。 …								18264566630		未复诊	基于本次实验数据, EGFR基因外显子21上发生L858R突变，其余基因未发现突变。具体治疗方案还需根据临床医生综合判断进行制定。	L858R	呼吸与危重症医学科14A		2021-07-09 16:01:32
B202127063	女	N	63	1	0	0	1	L858R	手术	腺癌	2	腺泡为主型	R	(右肺中叶) 1.浸润性腺癌，腺泡为主型，肿瘤大小约1cm×0.7cm×0.5cm； 2.癌组织未侵及脏层胸膜（PL0）； 3.未见典型神经侵犯及脉管内瘤栓； 4.支气管断端、吻合线处肺组织均未见癌； 5.支气管周围淋巴结未见转移癌（0/1）； (第2、4组)淋巴结未见转移癌（0/1）； (第7组)淋巴结未见转移癌（0/1）。免疫组化结果：CK7(+)，TTF-1(+)，Napsin A(+)，CK5/6(-)，Ki-67(+5%)，P40(-)，结果支持肺腺癌。	入院情况：患者赵桂征，女，63岁。因“查体发现右肺中叶结节50天余”于2021-07-10 09:33入院。查体：T 36.0℃ P 62次/分 R 15次/分 Bp151/81mmHg，气管居中，胸廓对称，双肺呼吸音稍粗，未闻及明显干湿性啰音，心前区无异常隆起，心律规整，各瓣膜听诊区未闻及病理性杂音。腹平坦，未见胃肠型及蠕动波，腹软，全腹无明显压痛、反跳痛，移动性浊音阴性，肝区无叩痛，肠鸣音约3次/分。辅助检查：2021-05-17（我院）胸部CT示：支气管炎。右肺中叶外侧段磨玻璃结节灶，较前未见明显变化，建议3个月复查；左肺下叶小结节灶，建议年度复查。双侧胸膜增厚。 2021-07-08（我院）颅脑CT+胸部及上腹部强化CT：结果待回。 2021-07-08（我院）全身骨扫描：结果待回。 2021-07-08（我院）新冠状病毒核酸检测结果阴性。 入院诊断：右肺中叶结节 诊疗经过：入院…								18264555955	活	20230724胸外门诊复诊	基于本次实验数据, EGFR基因外显子21上发生L858R突变，其余基因未发现突变。具体治疗方案还需根据临床医生综合判断进行制定。	L858R	胸外科10B		2021-07-13 11:37:27
B202126568	女	N	60	4			3A	L858R	手术	腺癌	2	腺泡型70%，贴壁型30	R	(右肺下叶背段结节)肺浸润性腺癌（腺泡型70%，贴壁型30%），肿物大小1.2cm×0.5cm，似侵及脏层胸膜，请待弹力纤维染色结果，未见典型神经侵犯和脉管内瘤栓，未见沿气道内播散（STAS）； 吻合线切缘未见癌。 (右肺上叶结节)肺浸润性腺癌，附壁型为主，肿物直径0.3cm，未侵及脏层胸膜，未见典型神经侵犯和脉管内瘤栓，未见沿气道内播散（STAS）； 吻合线切缘未见癌。 (2、4组淋巴结)未见转移癌（0/7）。 (7组淋巴结)未见转移癌（0/5）。 (11组淋巴结)未见转移癌（0/2）。免疫组化结果：CK7(+)，TTF-1(+)，CK5/6(+)，Ki-67(<2%+)，P40(-)，结果支持肺腺癌。 特殊染色结果：弹力纤维染色示侵及脏层胸膜。	患者3个多月前因“查体发现右肺结节1月余”于2021-07-04收入我科。入院后完善相关检查，胸部CT示：右下叶背段磨玻璃结节，考虑肿瘤。双肺多发结节，建议半年复查。纵隔、肺门稍大淋巴结。于2021-07-09在全麻下行胸腔镜右肺癌根治术，手术顺利。术后抗炎、镇痛、化痰、营养支持治疗，病情恢复可后出院。已行培美曲塞二钠+洛铂方案化疗3周期。今欲行后续治疗来院，以“肺癌术后辅助治疗”收入院。 诊疗经过：入院后查血常规、尿便常规、肺癌标记物等正常，肝功、肾功无异常。复查颅脑CT、胸腹强化CT:腔隙性脑梗死；支气管炎、肺大泡；右肺术后所见；建议复查；双肺多发小结节。纵隔、肺门稍大淋巴结；左肾囊肿。骨显像未见骨转移灶。评估未见化疗禁忌，给予培美曲塞二钠+洛铂方案化疗，辅以抑酸、止吐、补液对症支持治疗，复查血常规未见特殊异常，目前患者一般情况可，准予今日出院。 出院诊断：肺癌术后辅助治疗(1.局部…								13287591163	活	20230321胸外李涛门诊复诊	基于本次实验数据, EGFR基因外显子21上发生L858R突变，其余基因未发现突变。具体治疗方案还需根据临床医生综合判断进行制定。 备注：受检样本为B202126568-4(右肺下叶背段结节)	L858R	胸外科10B		2021-07-10 08:58:50
H202100572	男	Y	66	4	3	1	4	KRASExon-2	活检	腺癌			R	2021-07-08（冠县中心医院）气管镜病理：（右肺上叶活检）浸润性腺癌。（右肺上叶涂片、毛刷、灌洗液）找到少许癌细胞。免疫组化：CK56(-),TTF-1(+),Ki67(70%),P53(70%,错易突变型),CD56(-),Syn（-）应临床申请进行PD-L1免疫组化检测： 检测平台：Dako Link148；抗体克隆号：22C3； 检测结果：PD-L1阳性表达， 约85%(＞50%+)。	。吸烟40余年，偶有饮酒，自病来已戒烟戒酒。患者1年余前（2021-07）因“腰背疼痛2月余”就诊冠县中心医院，行胸腹强化CT提示右肺癌并多发淋巴结转移、骨转移，行支气管镜病理示右肺腺癌，予以止痛及对症治疗后自动出院，后自行至上海复旦大学附属医院就诊，建议行基因检测。后于2021-07-15就诊我院，行颅脑强化MRI：左侧额叶异常强化灶，不除外转移瘤，建议随诊；多发小灶性脑梗死、小软化灶；脑白质脱髓鞘；部分空蝶鞍；副鼻窦炎；右侧额部软组织异常信号。全身骨ECT：多发骨转移瘤。基因检测回示：检测结果发现KRAS基因Exon-2发生突变；检测结果：PD-L1阳性表达，约85%（＞50%+）。2021-07-21开始行6周期培美曲塞+卡铂化疗联合卡瑞利珠单抗免疫治疗（培美曲塞800mg d1+卡铂500mg d1+卡瑞利珠单抗200mg d1），同时予以唑来磷酸抑制骨破坏。后予卡瑞利珠单抗维持…	P	P		P				15206593571		20230411宁养院	基于本次实验数据, 检测结果发现KRAS基因Exon-2发生突变，其余基因未发现突变。具体治疗方案还需根据临床医生综合判断进行制定。	KRASExon-2	综合治疗(2)		2021-07-16 11:42:35
B1926817	女	N	51			1C	4B	ALK	活检	腺癌			R	(纵隔占位)穿刺活检：低分化癌，倾向腺癌，待免疫组化标记进一步诊断 免疫组化结果：CK7(+)，TTF-1(+)，Napsin A(+)，P40(-)，P63(-)，Ki-67(3%+)，结果支持肺腺癌，建议基因检测指导靶向药物治疗。	主诉：右肺癌诊疗史56月余，续行治疗。 现病史：患者56月余前查体发现右肺占位于2015-7-8首次入院，2015-07-10行胸腔镜右肺上叶切除+纵隔淋巴结清扫术，术中见肿瘤位于右肺上叶后段，直径约2cm大小，病理示浸润性腺癌。其后行多西他赛+奈达铂方案化疗四个周期，2月余前复查CT检查示：心包右旁肿块，最大截面约4.2×7.5cm。行培美曲塞+卡铂化疗2周期，2019年8月8日行CT引导经皮穿刺活检术，病理提示腺癌，2019年8月10日行CT引导经皮穿刺放射性粒子植入术，2019年10月15日予以抗肿瘤及对症支持治疗4天，2020年3月9日入院复查，增强CT示肺癌术后、肺结节、乳腺肿块、肝转移纵隔淋巴结转移，患者诊断为右肺癌术后、纵隔淋巴结转移、肺转移、右乳腺肿块、肝转移，予以抗肿瘤综合治疗，于2020年3月12日好转出院。 自上次出院后，患者偶有左上腹不适，偶有恶心，无呕吐，无腹胀…	P		P	P	P			13468398504		20221124ICU	基于本次实验数据, 检测结果发现ALK基因发生融合突变，其余基因未发现突变。具体治疗方案还需根据临床医生综合判断进行制定。	ALK	胸外科10B		2019-08-08 10:13:07
H2000066	女	N	61			1C	4B	HER2	细胞块	腺癌			L	（胸水细胞块）腺癌，结合免疫组化及临床，支持肺腺癌，建议分子检测。 免疫组化结果：CK7(+)，CK20(-)，Villin(-)，ER(-)，PR(-)，HER-2(1+)，GATA-3(-)，GCDFP-15(-)，CR(-)，MC(-)，CK5/6(-)，TTF-1(+)，Napsin A(-)，Pax-8(-)，CDX-2(-)。	主诉：左肺腺癌诊疗史11月余，双下肢水肿1周。 现病史：患者11月余前因“胸痛、胸闷、喘憋”就诊于东昌府区人民医院，胸腹部CT示左侧胸腔积液并左测肺组织实变不张，右肺磨玻璃灶结节灶，给予左侧胸腔积液置管引流术，胸水病理示：（胸腔积液）细胞块：大量增生的异型细胞，考虑为腺癌或恶性间皮瘤，建议免疫组化。后就诊于中国医学科学院肿瘤医院，胸腹部增强CT示左肺上叶纵隔胸膜不规则增厚，最大截面约3.4cm*1.8cm，考虑为间皮瘤可能性大，右肺散在结节，不除外转移，请随诊，纵隔（2R、4R、7区）多发淋巴结，性质待定。诊断为左肺上叶纵隔胸膜恶性肿瘤IV期，给予顺铂40mg d1、20mg d2 ivgtt +培美曲塞0.8g d3 ivgtt化疗，并给予胸腔注射顺铂、白介素-2局部治疗，过程顺利，后再次于该院给予顺铂+培美曲塞（具体不详）化疗1周期，过程顺利，2020-02-25患者第1次入住于我院…			P	P	P					20201105死亡	基于本次实验数据,HER2基因外显子20上发生突变，其余基因未发现突变。具体治疗方案还需根据临床医生综合判断进行制定。	HER2	综合治疗(2)		2020-02-27 14:50:13
B202125668	女	N	57	2A	3	1	4	ALK	淋巴结穿刺	腺癌			L	(左侧颈部淋巴结)细胞块：符合腺癌，结合免疫组化标记，结果支持肺源性腺癌转移，请结合临床及其它检查。 免疫组化结果：CK7(+)，CK20(-)，Villin(-)，TTF-1(+)，Napsin A(大部分+)，Pax-8(-)，GATA-3(-)，WT-1(-)，CDX-2(-)，P40(-)。	入院情况：患者逯桂梅，女，57岁。因“发现双侧颈部肿块进行性增大4月余”于2021-07-07 11:21入院。查体：T 36.4℃ P 78次/分 R 17次/分 Bp130/70mmHg；神志清，精神可，双侧颈部可触及多个肿大淋巴结，大者位于左颈部，大小约2*2cm肿大淋巴结，质韧，轻压痛，边界尚清，可活动，伴局部软组织肿胀；余浅表淋巴结未触及明显肿大。双肺叩清音，双肺呼吸音粗，未闻及干湿性啰音，心律规整，未闻及心脏杂音，腹平软，无压痛、反跳痛，肝脾肋下未及，双下肢无水肿。 入院诊断：1.颈部淋巴结转移癌 2.2型糖尿病 3.子宫切除术后 4.甲状腺结节 诊疗经过：患者入院完善检查，血常规、肝肾功能无明显异常，血糖示葡萄糖 8.61 mmol/L。肿瘤标记物示：癌胚抗原:969.06ng/mL，糖类抗原CA-125:671.1U/mL，糖类抗原CA19-9:424.8U/mL，细胞角…						肾上腺		13181076618		20221012放疗门诊复诊	基于本次实验数据, 检测结果发现ALK基因发生融合突变，其余基因未发现突变。具体治疗方案还需根据临床医生综合判断进行制定。	ALK	病理室		2021-07-05 15:46:38
B202125979	女	N	55			1C	4B	ALK	肝穿刺	腺癌			L	(肝)免疫组化结果：CK7(+)，TTF-1(+)，Napsin A(+)，Ki-67(40%+)，CK20(-)，Villin(-)，GATA-3(-)，P40(-)，CK19(+)，Mucin1(+)，CDX-2(-)，SATB2(-)，结果提示肺源性腺癌，请结合临床病史。	患者2月前因“间断性咳嗽半年余，加重伴声音嘶哑5天”就诊当地医院，胸部CT示肺占位，为明确诊治于2021-07就诊于我院，完善检查，颅脑强化MRI：小脑蚓部、右侧颞叶异常强化信号，结合病史，考虑转移。上腹强化CT：肝内低密度，结合病史考虑转移。全身骨ECT考虑多发骨转移。于2021-07-07予以行B超引导下肝占位穿刺，病理：（肝）穿刺：小组织4条，恶性肿瘤，考虑腺癌，免疫组化结果提示肺源性腺癌。肺癌基因检测结果发现ALK基因发生融合突变。排除化疗禁忌，于2021-07-10、2021-08-04予以第1、2周期培美曲塞+卡铂化疗+贝伐珠单抗抗血管治疗（培美曲塞800mg d1+卡铂500mg d1+贝伐珠单抗400mg d1），同时予以唑来膦酸抑制骨破坏，过程顺利，末次出院时间2021-08-06。现为续行治疗，以“肺癌”收入我科病房。 诊疗经过：完善检查，胸腹强化CT：支气管炎。左肺…		P	P	P				15954587623	活	20230823肿瘤门诊肺腺癌 IV 期，ALK 阳性，阿来替尼治疗 2 年。	基于本次实验数据, 检测结果发现ALK基因发生融合突变，其余基因未发现突变。具体治疗方案还需根据临床医生综合判断进行制定。	ALK	综合治疗(2)		2021-07-07 09:10:29
B202125351	男	Y	37	4	3	0	3B	ALK	活检	腺癌			L	(左肺上叶管口新生物)活检：低分化癌，结合免疫组化结果，符合肺腺癌，请结合临床。 免疫组化结果：TTF-1(+)，Napsin A(个别细胞+)，P63(部分细胞+)，Ki-67(70%+)，P40(-)，CgA(-)，Syn(-)，CD56(-)，P53(1%+)，CK7(+)。	少量吸烟饮酒史。20210708入院情况：患者孙元臻，男，37岁。因“胸痛、咳嗽20余天，胸闷10余天”于2021-06-30 16:07入院。查体：T 36.5℃ P 125次/分 R 25次/分 Bp128/73mmHg；神志清，精神可，浅表淋巴结未触及肿大。双肺呼吸音粗，未闻及干湿啰音及胸膜摩擦音，心率125次/分，律齐，各瓣膜听诊区未闻及明显病理性杂音。腹部软，无压痛、反跳痛，双下肢无水肿。 入院诊断：1.肺占位 2.纵隔及肺门淋巴结肿大 3.双肺多发结节 诊疗经过：入院后给予完善相关检查，肺癌标志：糖类抗原CA-125:92.4U/mL、细胞角质蛋白:44.80ng/ml、鳞癌抗原:9.0ng/ml；胸部强化CT：左上肺门及左肺上叶软组织密度影，纵隔及双肺门多发增大淋巴结，建议进一步检查，除外肿瘤。双肺多发结节。PET-CT检查结果示：1.左肺癌伴双侧肺门区、纵膈、右下颈及左侧…								18806356091	死	20230715死亡	基于本次实验数据, 检测结果发现ALK基因发生融合突变，其余基因未发现突变。具体治疗方案还需根据临床医生综合判断进行制定。	ALK	呼吸与危重症医学科14A		2021-07-02 16:01:09
B202124809	男	N	49	2A	0	0	1B	阴	手术	腺癌	2	乳头型40%、腺泡型35%、附壁型25%	R	(右肺下叶)背段浸润性腺癌（乳头型40%、腺泡型35%、附壁型25%），中分化，0肿物大小3.5cm×3cm×3cm，肿瘤侵犯脏层胸膜（PL1），未见典型神经侵犯和脉管内瘤栓，未见沿气道内播散（STAS）。 支气管断端、血管断端均未见癌；肺门支气管管口淋巴结未见转移癌（0/5）。 (2.4组、7组、11组)淋巴结均未见转移癌（0/5、0/6、0/4）。 (右肺下叶)弹力纤维染色(+)。 (右肺下叶)免疫组化结果：TTF-1(+)，Napsin A(+)，P40(-)，P63(部分+)。	入院情况：患者高桂龙，男，49岁。因“肺癌术后1月余，欲行辅助治疗”于2021-08-04 09:44入院。查体：T 36.8℃ P 83次/分 R 22次/分 Bp135/95mmHg，气管居中，胸壁可见手术瘢痕，胸廓无畸形，双肺呼吸音稍粗，未闻及明显干湿性啰音，心前区无异常隆起，心律齐，各瓣膜听诊区未闻及病理性杂音，腹平坦，柔软，无压痛、反跳痛，肝脾肋下未触及，Murphy征阴性，移动性浊音阴性，肝区无叩痛，肠鸣音4次/分。 入院诊断：1.肺癌术后辅助治疗 2.糖尿病 诊疗经过：患者入院后完善相关辅助检查，排除化疗禁忌，给予行培美曲塞二钠+洛铂方案化疗，同时给予止吐、补液等对症治疗，目前患者病情平稳，无不良反应，予今日出院。 出院诊断：1.肺癌术后辅助治疗 2.糖尿病 出院情况：患者神志清，精神可，饮食、睡眠可，大小便正常，无发热等不适。查体：双肺叩诊音清，听诊双肺呼吸音稍粗，未闻及…								15266866625	活	20220409胸外科复诊	基于本次实验数据, 检测结果未发现以上基因突变。具体治疗方案还需根据临床医生综合判断进行制定。	阴	胸外科10B		2021-06-30 09:03:26
B202124379	女	N	64	X	2	1	4	19-Del	活检				L	(左肺下舌叶)活检：少许肺泡壁及纤维软骨组织，未见癌。 (纵隔7组淋巴结)较多小淋巴细胞及单核间皮样细胞，少量非典型细胞，考虑转移癌。 (纵隔11L淋巴结)较多小淋巴细胞及单核间皮样细胞，少量非典型细胞，考虑转移癌。	患者2021-06-24因“左侧肩背部、腰部疼痛1月余”入院。门诊CT提示肺占位，于2021-06-25行支气管镜检查并送病理，病理结果：(纵隔7组淋巴结)查见转移癌，建议活检免疫组化标记。(纵隔11L淋巴结)查见转移癌，建议活检免疫组化标记。(左肺下舌叶刷检)少量非典型细胞，请待活检。(左肺下舌叶灌洗)少量非典型细胞，倾向肿瘤，请待活检。行腹部增强CT：肝占位，考虑转移。胃小网膜囊、腹膜后多发淋巴结肿大。颅脑MRI：脑内多发异常强化，符合转移瘤MR表现；多发腔隙性脑梗死。全身骨显像：多发骨转移瘤。患者肺癌9基因：EGFR基因外显子19上发生19-Del突变。针对颅脑转移瘤于2021-07-06给予放疗，计划：根据影像学所见勾画脑干肿瘤为GTV DT3.5Gy×10f,勾画全脑为CTV DT30Gy/10F。患者好转出院，出院后口服“奥西替尼”治疗至2022-06-14，患者因复查CEA…		P	P	P				13589465994		20230411门诊复诊	基于本次实验数据, EGFR基因外显子19上发生19-Del突变，其余基因未发现突变。具体治疗方案还需根据临床医生综合判断进行制定。	19-Del	呼吸与危重症医学科14A		2021-06-25 16:02:29
B202125281	女	N	35				1	阴	手术	腺癌		非黏液型	R	(右肺上叶后段结节) 1.微浸润性腺癌，非黏液型，体积0.6cm×0.5cm×0.3cm； 2.肿瘤抵胸膜下，待弹力纤维染色； 3.未见典型神经侵犯和脉管内瘤栓； 4.切缘阴性。 (右肺下叶内前基底段结节) 1.原位腺癌，非黏液型，体积0.3cm×0.3cm×0.2cm； 2.肿瘤未侵及脏层胸膜（PL0）； 3.未见典型神经侵犯和脉管内瘤栓； 4.切缘阴性。 (右肺上叶前段结节)胸膜下见灶状增生的淋巴组织及碳末沉着。 (第7组、第11组)淋巴结：未见癌转移（0/1及0/1）。 (右肺上叶后段结节) 微浸润性腺癌，非黏液型。 免疫组化结果：TTF-1(+)，Napsin A(+)，Ki-67(1%+)。 (右肺下叶内前基底段结节) 1.原位腺癌，非黏液型。免疫组化结果：P40(-)，TTF-1(+)，Ki-67(1%+)，P40(-)。 2.弹力纤维染色示未侵及脏层胸膜（PL0）。	入院情况：患者郭双双，女，35岁。因“查体发现右肺结节2年”于2021-06-30 08:50入院。查体：T 36.7℃ P 80次/分 R 20次/分 Bp107/72mmHg。胸廓对称无畸形，呼吸运动对称，胸壁无压痛，叩诊清音，听诊双肺呼吸音粗糙，未闻及干湿性啰音。心前区无异常隆起，心律规整，各瓣膜听诊区未闻及病理性杂音。腹部平坦，无胃肠型及蠕动波，触软，无包块，无压痛反跳痛，肝脾肋下未触及，肝肾区无叩击痛，Murphy's征（-），移动性浊音（-），肠鸣音3-4次/分。肛门、外生殖器未见异常。 2021-06-25 胸部CT：支气管炎。双肺小结节。右肺上叶磨玻璃结节，较前（2021.5.21CT）变化不明显。（本院） 2021-06-29 心脏彩超：未见特殊异常。（本院） 2021-06-30 颅脑CT、胸部+上腹部强化CT: 颅脑CT平扫未见异常。双肺多发结节。建议观察复查。肝左…								18663520168	活	20230425门诊复诊	基于本次实验数据, 检测结果未发现以上基因突变。具体治疗方案还需根据临床医生综合判断进行制定。	阴	胸外科10B		2021-07-02 11:39:58
B202124844	男	Y	76	2	2	X	3	MET	活检	腺癌			R	(右肺下叶管口)活检免疫组化结果：CK7(+)，TTF-1(+)，Napsin A(-)，CK5/6(-)，P63(少量+)，Ki-67(50%+)，P40(个别+)，CD56(-)，Syn(-)，结果支持非小细胞癌，符合腺癌。	吸烟50余年，约30支/天，否认饮酒史，入院情况：患者赵富庆，男，76岁。因“胸闷、喘憋2月余，发现肺占位10天”于2021-06-23 10:47入院。 查体：T 36.7℃ P 74次/分 R 18次/分 Bp122/72mmHg，神志清，精神可，颈部及锁骨上未触及肿大淋巴结，胸廓扁平，对称无畸形，左肺叩清音，右肺叩诊浊音，左肺呼吸音粗糙，右肺呼吸音低，未闻及干湿性啰音，心律规整，未闻及心脏杂音，腹平软，无压痛、反跳痛，肝脾肋下未及，双下肢中度水肿。 入院诊断：1.肺占位 2.右侧胸腔积液 3.低蛋白血症 诊疗经过：入院后完善相关检查,给予胸腔穿刺引流积液并送检病理学,未查见癌细胞,行气管镜活检,示肺腺癌,肺癌九基因示MET基因发生Exon-14跳跃突变，针对该突变的药物有卡马替尼和特普替尼，在国内均未上市，国产靶向药沃利替尼近期刚上市，费用昂贵，且适应症为铂化疗进展或不能耐受的ME…								13081468393		未复诊	基于本次实验数据, 检测结果发现MET基因发生Exon-14跳跃突变，其余基因未发现突变。具体治疗方案还需根据临床医生综合判断进行制定。	MET	综合治疗(1)		2021-06-29 15:55:13
B202124958	女	N	63				1	ROS1	手术	腺癌	2	腺泡型30%，贴壁型70%	R	(右肺中叶)肺浸润性腺癌（腺泡型30%，贴壁型70%），中分化，肿物面积1cm×0.8cm，肿瘤抵达胸膜下，未侵及脏层胸膜（PL0），待弹力纤维染色进一步证实；未见典型神经侵犯和脉管内瘤栓，肿瘤细胞距离吻合线处甚近，请结合临床；支气管断端、血管断端、周围肺组织肺组织均未见癌；支气管周淋巴结未见转移癌（0/1）。 (第2、4组)淋巴结未见转移癌（0/6）。 (第7组、第11组)淋巴结未见转移癌（0/2,0/4）。 (右肺中叶)结果支持肺腺癌。 弹力纤维染色示肿物未侵及脏层胸膜（PL0）。 免疫组化结果：TTF-1(+)，P40(-)，CD56(-)，Ki-67(热区60%+)。	入院情况：患者陈兴芬，女，63岁。因“间断咳嗽1月余”于2021-06-27 09:14入院。查体：T 36.6℃ P 72次/分 R 17次/分 Bp145/88mmHg，气管居中，胸廓对称，双肺呼吸音稍粗，未闻及明显干湿性啰音，心前区无异常隆起，心律规整，各瓣膜听诊区未闻及病理性杂音。腹平坦，未见胃肠型及蠕动波，腹软，全腹无明显压痛、反跳痛，移动性浊音阴性，肝区无叩痛，肠鸣音约3次/分。辅助检查：2021-05-14外院胸部CT示：右肺中叶磨玻璃结节。2021-06-24外院胸部CT示：右肺中叶磨玻璃结节，早期肿瘤性病变可能性大。 入院诊断：1.右肺中叶结节 2.高血压病 3.慢性肝炎 诊疗经过：入院后完善相关检查，排除手术禁忌，限期于2021-06-30在全麻下行胸腔镜辅助下右肺癌根治术，术后病理示：(右肺中叶)肺浸润性腺癌（腺泡型30%，贴壁型70%），中分化，肿物面积1cm×0…								13793071222	活	20220707胸外门诊复诊	基于本次实验数据, 检测结果发现ROS1基因发生融合突变，其余基因未发现突变。具体治疗方案还需根据临床医生综合判断进行制定。	ROS1	胸外科10B		2021-06-30 15:58:29
B202124885	男	N	71			1C	4B	HER2	活检	腺癌			R	(右肺上叶前段)活检：小组织多块，非小细胞癌，结果支持肺腺癌。 免疫组化结果：CK7(+)，TTF-1(+)，Napsin A(-)，CK5/6(-)，P63(-)，Ki-67(30%+)，P40(-)。	患者6月余前因“咳嗽、咳痰5年余，加重伴胸闷3月”入住我院呼吸内科，入院后完善相关检查,气管镜下提示右肺主支气管粘膜肿胀/浸润,活检病理提示(右肺上叶前段)活检：小组织多块，非小细胞癌，待免疫组化标记,完善颅脑强化MRI等检查，结果提示颅脑转移、多发骨转移瘤，完善基因检测，分子病理提示HER2基因突变，给予抗感染、祛痰、抑制骨细胞破坏、止疼等对症治疗后出院，前往山东省肿瘤医院继续诊治，给予安罗替尼12mg po qd治疗1周，出现痰中带血，遂停止安罗替尼口服。后患者前往山东省立医院进一步诊治，给予吡咯替尼治疗400mg po qd，服药后出现食欲下降及烧心，定期复查，提示治疗有效。2月前无明显诱因出现头晕，伴右眼视力下降，无头痛，并有痰中带血较前加重，当时未在意，1月前头晕较前加重，痰中带血进一步加重。患者为进一步诊治就诊我院，行颅脑MR检查示：脑内多发异常强化，符合转移瘤MR表现，病变…		P		P				13506353616	死	死亡时间？20220222宁养院	基于本次实验数据,HER2基因外显子20上发生突变，其余基因未发现突变。具体治疗方案还需根据临床医生综合判断进行制定。	HER2	呼吸与危重症医学科14A		2021-06-29 16:56:43
B202124775	女	N	40			1B	4A	阴	活检	腺癌			R	(右肺上叶尖后段超声引导下活检)免疫组化结果：CK7(+)，TTF-1(+)，Napsin A(+)，CK5/6(-)，P63(-)，Ki-67(+50%)，P40(-)，结果支持肺源性腺癌，建议行基因检测以指导靶向药物治疗。	入院情况：患者崔燕，女，40岁。因“刺激性干咳半月余”于2021-06-27 08:17入院。查体：T 36.6℃ P 72次/分 R 17次/分 Bp118/77mmHg，气管居中，胸廓对称，双肺呼吸音稍粗，未闻及明显干湿性啰音，心前区无异常隆起，心律规整，各瓣膜听诊区未闻及病理性杂音。腹平坦，未见胃肠型及蠕动波，腹软，全腹无明显压痛、反跳痛，移动性浊音阴性，肝区无叩痛，肠鸣音约3次/分。辅助检查：2021-06-23（本院） 胸部强化CT：右肺上叶占位，考虑肿瘤。癌胚抗原48.67ng/mL偏高。 入院诊断：右肺上叶占位 诊疗经过：患者入院后完善相关检查，拟排除手术禁忌后限期手术治疗，辅助检查提示肺腺癌伴颅脑转移，后排除化疗禁忌，给予培美曲塞二钠+洛铂+卡瑞丽珠单抗方案化疗，化疗同时给予抗癌等对症支持治疗，化疗后反应轻微，未诉不适，目前病情好转，准予今日出院。 出院诊断：右肺上叶肺腺…		P						13646383994		未复诊	基于本次实验数据, 检测结果未发现以上基因突变。具体治疗方案还需根据临床医生综合判断进行制定。	阴	胸外科10B		2021-06-29 11:01:06
B202124633	男	Y	53				1	19-Del	手术	腺癌	2	腺泡型45%、乳头型22%、微乳头型15%、附壁型10%、实体型10%	L	(左肺上叶)肺浸润性腺癌（腺泡型45%、乳头型22%、微乳头型15%、附壁型10%、实体型10%），肿物体积2cm×1.5cm×1.5cm，侵及段支气管，未侵及脏层胸膜（PL0），未见典型神经侵犯及脉管内瘤栓，可见沿气道内播散（STAS）； 支气管断端、血管断端及吻合线切缘均未见癌； 肺门周淋巴结未见转移癌（0/5）。 (5组淋巴结)未见转移癌（0/3）。 (7组淋巴结)未见转移癌（0/1）。 (11组淋巴结)未见转移癌（0/1）。 免疫组化结果：CK7(+)，TTF-1(部分+)，CK5/6(-)，Ki-67(20%+)，P40(-)，EMA(少量反向表达)， 特殊染色结果：PAS(+)， 结果支持肺腺癌。	吸烟30年余，日均20支，已戒烟4个月，否认饮酒史。患者3月前因“查体发现左肺结节1周余”入院治疗，完善相关辅助检查，排除手术禁忌，于2021-06-28在全麻下行VATS左肺上叶癌根治术。术后病理：(左肺上叶)肺浸润性腺癌（腺泡型45%、乳头型22%、微乳头型15%、附壁型10%、实体型10%），肿物体积2cm×1.5cm×1.5cm，侵及段支气管，未侵及脏层胸膜（PL0），未见典型神经侵犯及脉管内瘤栓，可见沿气道内播散（STAS）；支气管断端、血管断端及吻合线切缘均未见癌；肺门周淋巴结未见转移癌（0/5）。(5组淋巴结)未见转移癌（0/3）。(7组淋巴结)未见转移癌（0/1）。(11组淋巴结)未见转移癌（0/1）。术后行“培美曲塞二钠+洛铂”方案化疗3周期。今日为行进一步辅助治疗，门诊以“肺癌术后辅助治疗”收入我科病房。患者自发病以来，神志清，精神可，进食、睡眠尚可，大小便未诉异常，…								15095052898	活	20230912肿瘤科门诊	基于本次实验数据, EGFR基因外显子19上发生19-Del突变，其余基因未发现突变。具体治疗方案还需根据临床医生综合判断进行制定。	19-Del	胸外科10B		2021-06-29 09:10:25
B202124451	女	N	31				1	阴	手术	腺癌		非黏液型	R	(右肺上叶结节) 1.原位腺癌，非黏液型，体积0.6cm×0.6cm×0.3cm； 2.未累及脏层胸膜（PL0）； 3.未见典型神经侵犯和脉管内瘤栓； 4.切缘阴性。 5.免疫组化结果：CK7(+)，TTF-1(+)，Napsin A(+)，CK5/6(-)，P63(个别细胞+)，Ki-67(1%+)，P40(-)。 (右肺上叶大疱并结节)胸膜增厚，细支气管扩张伴周围淋巴细胞浸润，局灶腔内可见黏液及胆固醇结晶，符合炎症改变。	入院情况：患者李美辰，女，31岁。因“查体发现右肺结节9个月”于2021-06-24 09:10入院。查体：T 36.6℃ P 72次/分 R 17次/分 Bp118/77mmHg；气管居中，胸廓对称，双肺呼吸音稍粗，未闻及明显干湿性啰音，心前区无异常隆起，心律规整，各瓣膜听诊区未闻及病理性杂音。腹平坦，未见胃肠型及蠕动波，腹软，全腹无明显压痛、反跳痛，移动性浊音阴性，肝区无叩痛，肠鸣音约3次/分。 入院诊断：右肺上叶结节 诊疗经过：入院后完善相关检查，排除手术禁忌，限期于2021-06-26在全麻下行胸腔镜右上肺癌根治术加右上肺楔形切除术，术后病理：(右肺上叶结节)1.原位腺癌，非黏液型，体积0.6cm×0.6cm×0.3cm；2.未累及脏层胸膜（PL0）；3.未见典型神经侵犯和脉管内瘤栓；4.切缘阴性。5.免疫组化结果：CK7(+)，TTF-1(+)，NapsinA(+)，CK5/6…								18663503320	活	20211223门诊复诊	基于本次实验数据, 检测结果未发现以上基因突变。具体治疗方案还需根据临床医生综合判断进行制定。	阴	胸外科10B		2021-06-26 10:24:45
B202124447	女	N	83					阴	活检	鳞癌			R	(右肺组织)活检：小组织多块，恶性肿40瘤，结合免疫组化标记，符合鳞状细胞癌。 免疫组化结果：CK7(-)，TTF-1(-)，Napsin A(-)，P40(+)，P63(+)，Ki-67(40%+)。 免疫组化结果：PD-L1（22C3/DAKO Link 48）(+，任何强度的部分或完全膜阳性的肿瘤细胞占标本中所有肿瘤细胞的百分比为1%～2%)。	入院情况：患者钱桂英，女，83岁。因“咳嗽、咳痰1月”于2021-06-22 15:54入院。入院查体：T 36.6℃ P 78次/分 R 18次/分 Bp166/78mmHg；神志清，精神可，皮肤及粘膜未见黄染，口唇无紫绀，颈静脉无充盈，颈部、腋窝未触及明显肿大淋巴结。双肺呼吸音粗，未闻及明显干湿性啰音及胸膜摩擦音。心率78次/分，律齐，心音低钝，各瓣膜听诊区未闻及病理性杂音。腹平软，未触及包块，全腹无压痛及反跳痛，肝脾肋下未触及，双下肢无水肿。辅助检查：2021-06-21（我院）胸部CT：右肺上叶占位，建议结合气管镜；冠脉多发钙化；支气管炎；双肺结节。血液分析：红细胞:3.71×10^12/L，血红蛋白:113g/L，红细胞压积:0.348L/L，C反应蛋白:10.79mg/L。新型冠状病毒核酸检测：阴性。 入院诊断：1.肺占位待查(1.肺炎？)(2.肺癌？) 2.高血压病？ 3.…								15506350809		放弃治疗	基于本次实验数据, 检测结果未发现以上基因突变。具体治疗方案还需根据临床医生综合判断进行制定。	阴	全科医学科病房		2021-06-26 09:24:52
B202124380	女	N	75	4	3	X	3C	19-Del	淋巴结穿刺	腺癌			R	(纵隔4R淋巴结穿刺)免疫组化结果：CK7(+)，TTF-1(+)，Napsin A(+)，P40(-)，Mucin1(可见反向表达)，结果支持肺腺癌，符合微乳头状腺癌。	入院情况：患者周桂芝，女，75岁。因“发现肺结节8天”于2021-06-25 09:11入院。查体：T 36.6℃ P 79次/分 R 20次/分 Bp150/67mmHg；神志清，精神可，浅表淋巴结未触及肿大，全身皮肤、粘膜无黄染、皮疹及出血点。双肺呼吸音粗，未闻及干湿性啰音，未闻及胸膜摩擦音。心律齐，各瓣膜听诊区未闻及病理性杂音。腹软，上腹部轻压痛，无反跳痛，肝脾肋下未及。双下肢无水肿。2021-06-19（临清市人民医院）胸部、腹部强化CT：1.右肺上叶结节，纵隔淋巴结肿大，考虑肺Ca纵隔淋巴结转移，建议进一步检查明确诊断。2.左肺上叶结节，建议定期复查。3.右肺中叶、左肺舌叶纤维条索。4.全腹盆腔CT平扫未见明显异常。 2021-06-19（临清市人民医院）颅脑磁共振：1.脑内多发缺血、梗死、软化灶；右侧颞叶异常信号，建议增强扫描；2.双侧筛窦炎。 2021-06-19（临清市人…								13963532416	活	20230728门诊复诊	基于本次实验数据, EGFR基因外显子19上发生19-Del突变，其余基因未发现突变。具体治疗方案还需根据临床医生综合判断进行制定。	19-Del	呼吸与危重症医学科14B		2021-06-25 16:04:07
B202124766	女	N	56	1	0	0	1	KRASExon-2	手术	腺癌			R	(右肺上叶结节)浸润性腺癌（乳头型55%、腺泡型30%、附壁型15%），中分化1，肿物大小1.3cm×1cm×1cm，未侵及脏层胸膜，未见典型神经侵犯和脉管内瘤栓，未见沿气道内播散（STAS）。 (右肺上叶)支气管断端、血管断端及吻合线处肺组织均未见癌；肺门支气管管口淋巴结未见转移癌（0/2）。 (2.4组、7组、10组、11组)淋巴结均未见转移癌（0/3、0/1、0/2、0/1）。 (右肺上叶结节)免疫组化结果：TTF-1(+)，Napsin A(+)，CK5/6(-)，P63(-)，Ki-67(1%+)，P40(-)。	入院情况：患者孟兰英，女，56岁。因“查体发现右肺结节4天”于2021-06-26 08:20入院。查体：气管居中，胸廓对称，双肺呼吸音稍粗，未闻及明显干湿性啰音，心前区无异常隆起，心律规整，各瓣膜听诊区未闻及病理性杂音。腹平坦，未见胃肠型及蠕动波，腹软，全腹无明显压痛、反跳痛，移动性浊音阴性，肝区无叩痛，肠鸣音约3次/分。辅助检查：（外院）CT示：右肺上叶结节，不除外肿瘤。 入院诊断：右肺上叶结节 诊疗经过：入院后完善相关检查，排除手术禁忌，限期于2021-06-29在全麻下行胸腔镜右上肺癌根治术。术后快速病理：浸润性腺癌。术后给予患者行抗炎、平喘、营养支持等对症支持治疗，今日患者痊愈出院。 出院诊断：右肺上叶癌 出院情况：患者病情稳定，未诉明显不适，精神、食欲佳，睡眠稳定，大小便正常。查体心肺腹大致正常。胸部切口愈合可，无明显渗血、渗液。								15698298969	活	20230713门诊复诊	基于本次实验数据, 检测结果发现KRAS基因Exon-2发生突变，其余基因未发现突变。具体治疗方案还需根据临床医生综合判断进行制定。	KRASExon-2	胸外科10B	术中送检：(右肺上叶结节)楔形切除灰红肺组织一块，大小8*5.5*3cm，吻合线长8cm，胸膜灰红光滑，距吻合线0.5cm肺实质内见一结节，大小1.3*1*1cm，切面灰白淡红质软界不清，距胸膜0.2cm，其余肺组织切面灰红质软海绵状。结节全取。 术后送检：1.(右肺上叶)灰红不规则肺组织一块，大小10*5*4cm，支气管断端直径1.5cm，血管直径1cm，吻合线长8.5cm、6cm，胸膜灰红光滑，肺组织多切面切开灰红质软海绵状，支气管粘膜光滑管腔通畅。 术后送检：2.(2.4组淋巴结)灰黑淋巴结样物三枚，最大径0.2-1.5cm。 术后送检：3.(7组淋巴结)灰黑淋巴结样物一枚，大小1.5*1.2*0.4cm。 术后送检：4.(10组淋巴结)灰黑淋巴结样物两枚，最大径0.3-0.6cm。 术后送检：5.(11组淋巴结)灰黑淋巴结样物一枚，大小0.6*0.3*0.3cm。	2021-06-29 12:01:34
B202124795	男	Y	67	3	1	0	3A	阴	穿刺	腺癌			R	(右肺肿物)穿刺：免疫组化结果符合肺腺癌。 免疫组化结果：CK7(+)，Napsin A(部分+)，TTF-1(部分+)，P40(-)，P63(-)，CK5/6(-)。	吸烟20支×20余年，适量饮酒，现已戒烟酒。.患者 3 年余前无明显诱因出现发热，于 2019-4-21 入住我院呼吸内科，支气管镜检查示：( 右肺上叶新生物)活检：鳞状细胞癌。2019-04-30-2019-6-21 行吉西他滨+卡铂方案化疗 3 周期。201 9-7-12 为行放疗入住我科，入院后完善检查，排除放化疗禁忌，给予同步放化疗，放疗计划：GTV 为影像学所见右肺肿瘤、右肺门肿大淋巴结（肺窗勾画），DT60Gy/30F/6W，CTV 为 GTV 外扩 6mm，D T54Gy/30F/6W，处方剂量覆盖 96%的 PTV，靶区适形度好，无明显剂量热点或冷点，危及器官实际受量： SpinalcordDmax：1691.8cGy，Heart：V30=0%，Lungs:V20=12.5%,V5=29.7%，靶区及计划均经隋振忠副主 任医师审核通过。分别于 2019-7-15、2019…								13884748615	活	20230904放疗科住院	基于本次实验数据, 检测结果未发现以上基因突变。具体治疗方案还需根据临床医生综合判断进行制定。	阴	放疗(1)		2021-06-29 11:31:11
B202123976	女	N	56	1	0	0	1	19-Del	手术	腺癌	3	腺泡型65%（其中筛状结构占总比例40%	L	(左肺上叶结节)浸润性腺癌（腺泡型65%（其中筛状结构占总比例40%）、乳头型20%、微乳头型5%、实体型5%、附壁型5%），低分化，肿物大小2.1cm×1.5cm×0.8cm，肿瘤抵胸膜下，未突破弹力层，未侵及脏层胸膜（PL0），未见典型神经侵犯和脉管内瘤栓，可见沿气道内播散（STAS）。 切缘阴性。 (第5组、第10组、第7组)淋巴结均未见转移癌（0/1、0/1、0/1）。 (左肺上叶结节)免疫组化结果：TTF-1(+)，Napsin A(+)，P40(-)，P63(-)。 (左肺上叶结节)弹力纤维染色(+)。	入院情况：患者周忠兰，女，56岁。因“查体发现左肺结节1个月”于2021-06-17 08:21入院。查体：T 36.2℃ P 59次/分 R 17次/分 Bp134/79mmHg。双侧颈部、锁骨上淋巴结未触及肿大。胸廓无畸形，双肺呼吸音清，未闻及干湿性啰音。心前区无异常隆起，心界不大，心律规整，各瓣膜听诊区未闻及病理性杂音。腹平坦，无腹壁静脉曲张，腹软，无压痛、反跳痛，肝脾肋下未触及，Murphy征阴性，移动性浊音阴性，肝区无叩痛，肠鸣音约4次/分。2021-05-15 胸部CT（本院）：左肺上叶占位。 入院诊断：1.肺结节 2.冠心病(1.急性冠脉综合征)(2.冠状动脉内支架置入术后) 3.2型糖尿病 诊疗经过：入院后完善化验和检查，未见手术禁忌，于2021-06-23在全麻下行左肺上叶结节切除术，术中送快速病理检查：浸润性腺癌。术后常规抗感染、镇痛、化痰、镇咳、补液治疗，监测血糖，…								18564465921	活	20220221胸外门诊复诊	基于本次实验数据, EGFR基因外显子19上发生19-Del突变，其余基因未发现突变。具体治疗方案还需根据临床医生综合判断进行制定。	19-Del	胸外科10B		2021-06-23 15:49:59
B2009829	女	N	76	1	0	0	1	G719X	手术	腺癌	2	腺泡为主型	L	(左肺上叶结节)肺浸润性腺癌，腺泡为主型；肿瘤直径1.7cm，未累及支气管，侵犯肺脏层胸膜，未见脉管内瘤栓及神经侵犯。 (左肺上叶)肿物切除后肺组织，未见癌组织。 支气管断端、肺组织切缘均未见癌。 (第5组、7组、9组、10组淋巴结)均未见转移癌（0/4）、（0/1）、（0/1）、（0/1）。 免疫组化结果：CK7(+)，TTF-1(+)，Napsin A(+)，P63(-)，Ki-67(1%+)，P40(-)。 建议行基因检测以指导靶向药物治疗。	入院情况：患者洪月兰，女，77岁。因“肺癌术后14个月，拟行进一步综合治疗”于2021-06-24 14:16入院。查体：T 36.8℃ P 63次/分 R 16次/分 Bp140/93mmHg，双侧颈部、锁骨上、腋下淋巴结未触及肿大，气管居中，胸廓无畸形，双肺呼吸音稍粗，未闻及明显干湿性啰音，心律规整，各瓣膜听诊区未闻及病理性杂音。腹平坦，未见胃肠型及蠕动波，腹软，全腹无明显压痛、反跳痛，移动性浊音阴性，肝区无叩痛，肠鸣音约3次/分。 入院诊断：肺癌术后辅助治疗 诊疗经过：患者入院后完善相关检查，排除化疗禁忌，给予培美曲塞二钠方案化疗，化疗同时给予抗癌等对症支持治疗，化疗后反应轻微，未诉不适，目前病情好转，准予今日出院。 出院诊断：肺癌术后辅助治疗								17860102891		20220602门诊复诊	基于本次实验数据, EGFR基因外显子18上发生G719X突变，其余基因未发现突变。具体治疗方案还需根据临床医生综合判断进行制定。	G719X	胸外科10B		2020-04-22 16:12:03
H202100526	女	N	56	2B	3	0	3B	阴	穿刺	鳞癌			L	根据聊城三院病理结果：（左肺上叶穿刺）：浸润性低分化癌，倾向于低分化鳞状细胞癌。	8月余前（2021-06）患者因“无明显诱因干咳5月”就诊当地医院，行胸部CT提示左肺占位，于当地医院行抗炎治疗后干咳减轻，后就诊聊城市第三人民医院，复查胸部CT结果示左肺占位大小无明显变化，行穿刺检查，病理示：（左肺上叶穿刺）浸润性癌，建议免疫组化。后就诊我院胸外科，完善检查，病理会诊（2021-06-10）：（左肺上叶穿刺）活检：非小细胞癌，伴坏死，倾向鳞状细胞癌。PET/CT检查示：左肺上叶高代谢灶，考虑肺癌并双侧锁骨上、纵隔内及左侧肺门区多发淋巴结转移。颅脑胸腹强化CT：颅脑CT平扫未见异常。左肺上叶肿瘤，纵隔多发淋巴结肿大。后于2021-06-21转入我科病房，同时完善肺癌基因检测未见突变，排除治疗禁忌，于2021-06-23、2021-07-15、2021-08-05、2021-08-29、2021-09-19、2021-10-11予以6周期替雷利珠单抗免疫治疗联合紫杉醇脂质…								18264582268		20220802门诊复诊	基于本次实验数据, 检测结果未发现以上基因突变。具体治疗方案还需根据临床医生综合判断进行制定。	阴	病理科		2021-06-28 10:12:12
B202124329	男	N	47	4		1B	4A	阴	活检	腺癌			L	(左下后基底段亚段gs活检)活检：小组织多块，肺腺癌。 免疫组化结果：CK7(+)，TTF-1(+)，Napsin A(+)，P40(-)，Ki-67(30%+)，P63(灶状+)。	入院情况：患者肖同峰，男，47岁。因“右下肢跛行4个半月”于2021-06-19 08:26入院。 查体：神志清，精神可。双肺呼吸音粗，未闻及干湿性啰音及胸膜摩擦音。心律齐，未闻及异常心音及心包摩擦音。腹部查体无异常。跛行步态，双髋部皮肤颜色正常，无静脉曲张。右侧腹股沟区无明显压痛，右大粗隆无叩击痛，右侧髋关节活动可，右髋关节主动活动度：屈曲：110°，伸20°，外展30°，内收25°，外旋30°，内旋30°，“4”字试验（+）。2021-06-18（聊城人民医院）MRI：右侧髋臼异常信号并累及股骨头圆韧带，不除外恶性肿瘤，请结合临床双髋关节腔内少量积液（右侧著）双侧臀肌止点炎右侧髂肌水肿。2021-06-18(聊城人民医院)CT：左肺下叶肿块，考虑肺CA，建议强化扫描双肺多发微小结节右侧髋臼骨质破坏，考虑转移。双侧股骨头密度欠均，结合MR。 入院诊断：1.右侧髋臼病变 2.肺癌？ 诊疗…				P				15006399726		20221207新冠筛查	基于本次实验数据, 检测结果未发现以上基因突变。具体治疗方案还需根据临床医生综合判断进行制定。	阴	呼吸与危重症医学科14B		2021-06-25 11:18:21
B202123974	女	N	59	1B			1A	L858R	手术	腺癌	3	腺泡型40%、乳头型30%、实体型30%	L	(左肺下叶结节)浸润性腺癌（腺泡型40%、乳头型30%、实体型30%），低分化，肿物大小2cm×1.5cm×1cm，未侵及脏层胸膜，未见典型神经侵犯和脉管内瘤栓，未见沿气道内播散（STAS）。 (左肺下叶)支气管断端、血管断端及吻合线处肺组织均未见癌；肺门支气管管口淋巴结未见转移癌（0/5）。 (第五组、第七组、第九组、第十一组)淋巴结均未见转移癌（0/1、0/1、0/2、0/3）。 (左肺下叶结节)免疫组化结果：TTF-1(+)，Napsin A(+)，P63(少量+)，P40(-)，Ki-67(1%+)，CK7(+)。	入院情况：患者柳艳玲，女，59岁。因“胸闷、气短3个月，查体发现左肺结节1个月余”于2021-06-22 08:03入院。查体：T 36.6℃ P 72次/分 R 17次/分 Bp118/77mmHg；气管居中，胸廓对称，双肺呼吸音稍粗，未闻及明显干湿性啰音，心前区无异常隆起，心律规整，各瓣膜听诊区未闻及病理性杂音。腹平坦，未见胃肠型及蠕动波，腹软，全腹无明显压痛、反跳痛，移动性浊音阴性，肝区无叩痛，肠鸣音约3次/分。辅助检查：2021-06-21（本院）新冠状病毒核酸检测结果阴性。 2021-06-21（本院） 胸部+上腹部+颅脑CT：颅脑CT扫描未见异常；鼻窦炎。双肺慢性炎症。左肺下叶不规则结节，建议进一步检查除外肿瘤。右肺多发小结节肝脏低密度灶，考虑囊肿。双肾低密度灶，囊肿可能大，必要时增强。 入院诊断：1.左肺下叶结节 2.肺部炎症 诊疗经过：入院后完善相关检查，排除手术禁忌，限…								15206532907		20230414胸外复诊无进展	基于本次实验数据, EGFR基因外显子21上发生L858R突变，其余基因未发现突变。具体治疗方案还需根据临床医生综合判断进行制定。	L858R	胸外科10B	术中送检：(左肺下叶结节)楔形切除灰红色肺组织一块，大小10.5*8*3cm，吻合线长10cm，局部已先剖开，切面可见一结节，结节大小2*1.5*1cm，切面灰白灰黑色质脆界不清，距胸膜0.2cm，距最近吻合线1cm，其余肺组织切面灰红色质软海绵状，胸膜灰黑灰红色光滑。 术后送检：1.(左肺下叶)灰红肺下叶组织一块，大小12.5*7*5cm，背段及前内基底段可见一吻合线，分别长6、12cm，胸膜灰红光滑，支气管断端直径2cm，血管断端直径1.5cm，肺组织多切面切开灰红质软，海绵状，各段支气管粘膜光滑管腔通畅。 术后送检：2.(第五组淋巴结)灰黑淋巴结样物一枚，大小0.3*0.2*0.1cm。 术后送检：3.(第七组淋巴结)灰黑淋巴结样物一枚，大小0.8*0.6*0.3cm。 术后送检：4.(第九组淋巴结)灰黑淋巴结样物两枚，直径0.2-0.4cm。 术后送检：5.(第十一组淋巴结)灰黑…	2021-06-23 11:44:52
B2003399	男	Y	56			1B	4A	L858R	细胞块	腺癌			L	(胸水)细胞块：腺癌，结合免疫组化标记，符合肺腺癌转移。 免疫组化结果：CK7(+)，CK20(部分+)，TTF-1(+)，Napsin A(+)，CDX-2(-)，Villin(-)，Calretinin（CR）(部分+)，MC(部分+)。	吸烟史10年，约10支/天，已戒烟20年，间断少量饮酒史10年，已戒酒15年；主诉：肺癌诊疗史1年9月余，续行治疗。 现病史：患者1年9月余前无明显诱因出现咳嗽，伴胸闷、气短，活动后明显，夜间可平卧；无发热，无咳痰，无咯血及胸痛，无头晕、头痛及意识障碍，无恶心、呕吐、腹痛及腹泻，未系统诊疗。后上述症状加重，就诊于当地卫生院，予以“开胸顺气丸”等治疗无效；遂就诊于“莘县人民医院”行胸部CT检查示“左肺占位性病变 左侧大量胸腔积液”，2020.2.21为进一步诊疗首次入住我院呼吸内科：当时查体：T 36.8℃ P 95次/分 R 19次/分 Bp156/89mmHg，神志清，精神尚可，浅表淋巴结未触及肿大，左肺呼吸音消失，右肺呼吸音粗，未闻及明显干湿性啰音，心律齐，各瓣膜听诊区未闻及明显病理性杂音，腹软，无压痛及反跳痛，肝脾肋下未触及，双下肢无水肿。行胸腔穿刺置管术，(胸水)细胞块：腺癌，结…				P	P			18265540209		20230828神内住院	基于本次实验数据, EGFR基因外显子21上发生L858R突变，其余基因未发现突变。具体治疗方案还需根据临床医生综合判断进行制定。	L858R	呼吸内科14A		2020-02-23 17:05:34
B2003303	男	Y	48	4	3	1C	4B	阴	淋巴结	腺癌			R	(淋巴结穿刺)细胞块 免疫组化结果：CK7(+)，CK20(-)，Villin(-)，TTF-1(+)，P63(-)，Napsin A(+),结果支持肺腺癌转移。	吸烟史30年，每日约30支，已戒烟10天，饮酒史20年，每日约250ml白酒，主诉：右肺癌诊疗史6个月，续行治疗。 现病史：患者6月前因“胸闷、气短伴声音嘶哑3月，伴头痛10天”入院，入院查体：T 36.2℃ P 86次/分 R 20次/分 Bp143/89mmHg，神志清，精神一般，右肺呼吸音低，左肺呼吸音粗，未闻及干、湿性啰音，心率86次/分，律齐，未闻及病理性杂音，腹软，无压痛及反跳痛，肝脾肋下未触及，双下肢无水肿。完善PET/CT：1.右肺上叶FDG，代谢增高结节，考虑肺癌伴阻塞性肺炎，并双颈部、纵膈、右肺门区、腹腔内腹膜后双膈脚后及左侧腹股沟区多发淋巴结转移，右侧胸膜、腹膜转移，双侧肾上腺转移，多发骨转移，2.右肺下叶良性病变，左肺上叶微结节，双肺炎性病变，右侧胸腔少量积液，冠状动脉钙化，心包大量积液。行淋巴结穿刺病理：免疫组化结果：CK7(+)，CK20(-)，Villin(…				P	P	肾上腺		13686358569		20201201耳鼻喉门诊	基于本次实验数据, 检测结果未发现以上基因突变。具体治疗方案还需根据临床医生综合判断进行制定。	阴	特需保健19B		2020-02-18 13:50:18
B202123330	男	Y	51				1	阴	手术	鳞癌			L	(左肺下叶结节)非角化型鳞状细胞癌，体积1.8cm×1.2cm×1cm，未见脉管内瘤栓及神经侵犯，未侵及脏层胸膜（PL0）；吻合钉处未见癌。 (左肺下叶)肺组织、吻合钉处、支气管断端、血管断端均未见癌；支气管周淋巴结未见转移癌（0/3）。 (5，6组)淋巴结未见转移癌（0/2）。 (7组，10组，11组)淋巴结未见转移癌（0/3,0/1,0/3）。 (左肺下叶结节)结果支持鳞状细胞癌。 免疫组化结果：P40(+)，P63(+)，TTF-1(-)，Napsin A(-)，CD31(-)。 弹力纤维染色示肿瘤未侵及脏层胸膜（PL0），可见脉管内瘤栓。	吸烟40年余，日均20支，偶有饮酒。患者1月前因“查体发现左肺结节1月余”在我院住院治疗，患者入院后完善相关辅助检查，排除手术禁忌，于2021-06-18在全麻下行VATS左肺下叶癌根治术，术后恢复良好后出院。术后病理：(左肺下叶结节)非角化型鳞状细胞癌，体积1.8cm×1.2cm×1cm，未见脉管内瘤栓及神经侵犯，未侵及脏层胸膜（PL0）；吻合钉处未见癌。(左肺下叶)肺组织、吻合钉处、支气管断端、血管断端均未见癌；支气管周淋巴结 未见转移癌（0/3）。(5，6组)淋巴结未见转移癌（0/2）。(7组，10组，11组)淋巴结未见转移癌（0/3,0/1,0/3）。出院后无咳嗽、咳痰，无胸闷、胸痛，无心悸，体温正常，今日为行进一步辅助治疗，门诊以“肺癌术后辅助治疗”收入我科病房。患者自发病以来，神志清，精神可，进食、睡眠尚可，大小便未诉异常，体重未见明显减轻。入院情况：患者赵晓光，男，51岁。…								13969528528		未复诊	基于本次实验数据, 检测结果未发现以上基因突变。具体治疗方案还需根据临床医生综合判断进行制定。	阴	胸外科10B		2021-06-18 15:52:27
B202122095	男	Y	58				2	阴	活检	鳞癌			L	(左肺上叶上支)活检：免疫组化结果：CK7(+)，TTF-1(-)，Napsin A(-)，CK5/6(+)，P63(+)，Ki-67(+5%)，P40(+)，结果支持非小细胞癌，部分细胞表达鳞状细胞癌标记，考虑为源于小涎腺源性上皮肌上皮癌，请结合临床。	既往大量吸烟史30余年，约50支/日，已戒烟7年，饮酒30余年，每日约3两患者5月余前因“咳嗽、胸闷3天，发现肺占位1天”于我科住院治疗，行支气管镜检查：左肺上叶管口黏膜肿胀增厚，上支管口闭塞，舌支管口狭窄。活检提示腺癌，诊断为左肺腺癌，于2021-06-28于我科住院续行治疗，免疫组化结果提示鳞癌，诊断为：1.原发性支气管肺癌（左肺鳞癌）(1.肺不张)2.慢性阻塞性肺疾病3.右肺结节4.腔隙性脑梗死5.甲状腺结节，分别于07-03、07-23给予紫杉醇白蛋白联合卡铂化疗，于08-12、09-02、09-26、11-03给予紫杉醇白蛋白、卡铂联合卡瑞利珠单抗化疗，辅以升白、止吐、抑酸护胃等治疗，过程顺利，末次出院时间为2021-11-06。患者出院后偶有咳嗽，无咯血，活动以后胸闷气喘，无胸痛、心慌，无发热。现为续行诊疗再次就诊于我院，门诊完善新冠核酸检测示阴性，以“肺癌”收入我科病房。患…								18820982254		20220424呼吸门诊复查较前进展	基于本次实验数据, 检测结果未发现以上基因突变。具体治疗方案还需根据临床医生综合判断进行制定。	阴	呼吸与危重症医学科14A		2021-06-08 16:05:10
B202123179	男	Y	72	4	2	1B	4A	19-Del	穿刺	鳞癌			L	(左肺占位组织) 免疫组化结果：CK7(+)，TTF-1(+)，Napsin A(灶状+)，CK5/6(-)，P63(部分+)，Ki-67(+30%)，P40(灶状+)，CD56(-)，CgA(-)，Syn(-)，结果支持肺腺癌伴灶状鳞状分化，建议行基因检测以指导靶向药物治疗。	吸烟史50余年，20支/天，患者1年余前（2021-06-14）因“乏力伴阵发性头痛10余天”就诊于我院，2022-06-17行肺穿刺活检术，病理示：肺腺癌伴灶状鳞状分化。基因检测：EGFR基因外显子19上发生19-Del突变。后患者规律服用奥希替尼抗肿瘤治疗，期间自觉症状好转，未规律复查。于2022-10-11因“乏力伴纳差半月余”再次入院，完善相关检查提示疾病进展，除外禁忌，于2022-10-13、2022-11-15予以重组人血管内皮抑制素 210mg 72h静脉泵入+培美曲塞二钠 0.8g d1+卡铂 500mg d1/Q3W方案治疗，过程顺利，后因新冠疫情原因中断治疗，近期患者出现饮食差，乏力，偶有咳嗽、少痰，无发热，无腹胀、腹痛、腹泻等不适，现患者为进一步治疗来我院，门诊完善相关检查后，以“肺癌”收入我科病房。 2021.6.11（我院）胸部+上腹部增强CT提示左肺癌并肺不张…		P						18888358827		20230303复查血	基于本次实验数据, EGFR基因外显子19上发生19-Del突变，其余基因未发现突变。具体治疗方案还需根据临床医生综合判断进行制定。	19-Del	综合治疗(2)		2021-06-17 09:49:16
B202123348	男	Y	73			1C	4B		活检	腺癌			R	(左肺下叶背段管口)活检：小组织多块，非小细胞癌，结果支持鳞状细胞癌。 免疫组化结果：CK7(-)，TTF-1(-)，Napsin A(-)，CK5/6(+)，P63(+)，P40(+)Ki-67(50%+)。 (右肺下叶外后基底段)活检：小组织多块，非小细胞癌，结果支持肺腺癌。 免疫组化结果：TTF-1(+)，Napsin A(+)，P63(-)，P40(-)。	吸烟多年，2包/天，间断少量饮酒史多年，已戒酒7年入院诊断：1.肝占位(1.原发性肝癌？)(2.肝转移癌？) 2.右肺下叶高密度灶 3.双肺多发结节 4.右肺炎症 5.右侧胸腔积液 6.食管炎 7.慢性胃炎 8.陈旧性脑出血 诊疗经过：患者因“食欲不振1月”于2021.06.12于我院消化内科住院治疗，给予抑酸、适量补液及营养支持治疗。胸+上腹部强化CT提示支气管炎、肺气肿、双肺大泡；右肺炎，较前进展；双肺多发结节；右肺下叶肺不张，建议支气管镜进一步检查除外肿瘤所致；纵隔内肿大淋巴结；右侧胸腔积液、心包积液；考虑肝脏多发转移瘤；左肾囊肿。颅脑磁共振+强化：脑实质内多发异常强化，考虑转移；多发脑梗死、软化灶；脑白质变性。下肢B超：右侧大隐静脉及右小腿段肌间静脉血栓。考虑肺占位并多发转移。2021-06-15会诊后转入我科继续诊治。继续完善相关辅助检查，2021-6-18支气管镜检提示左肺下…		P	P					18006352269		20210806新馆筛查	基于本次实验数据, EGFR基因外显子19上发生19-Del和外显子20上发生T790M突变，其余基因未发现突变。具体治疗方案还需根据临床医生综合判断进行制定。 备注：本次检测使用B202123348-2蜡块组织，即右肺下叶外后基底段活检组织，肺腺癌组织。	19-Del	综合治疗(1)		2021-06-18 11:14:51
B202122912	女	N	63	4	3	1C	4B	L858R	活检	腺癌			L	(左肺上叶P上支管口活检)活检：小组织多块，低分化癌，结合免疫组化标记，符合肺腺癌，建议基因检测指导靶向治疗。 免疫组化结果：P63(局灶+)，Ki-67(50%+)，P40(-)，CK7(+)，TTF-1(+)，Napsin A(-)。	入院情况：患者王凤菊，女，63岁。因“胸闷3个月”于2021-06-15 09:21入院。查体：T 36.6℃ P 88次/分 R 22次/分 Bp130/80mmHg；神志清，精神尚可。左锁骨上区触及一肿大淋巴结，大小约2cm*2cm，质硬，活动度差，无触痛，颈部、右锁骨上及双侧腋窝浅表淋巴结未触及肿大。双肺呼吸音粗，双肺闻及散在干湿性啰音，未闻及胸膜摩擦音。心率88次/分，心律齐，各瓣膜区未闻及病理性杂音。腹软，无压痛、反跳痛，双下肢无水肿。 入院诊断：1.左肺占位：肺癌？ 2.心包积液 3.左侧胸腔积液 4.慢性支气管炎 5.高血压病 诊疗经过：患者入院后完善相关检查，明确肺腺癌诊断，给予抗感染等治疗，并已行分子病理检测，今日出院。 出院诊断：1.左肺腺癌（T4N3M1c ⅣB期）(1.纵隔、双侧锁骨上淋巴结转移)(2.双肺转移)(3.骶椎及右侧髂骨转移) 2.肺炎 3.慢性支气管…	P			P				13969586377		20230815肿瘤科门诊复诊	基于本次实验数据, EGFR基因外显子21上发生L858R突变，其余基因未发现突变。具体治疗方案还需根据临床医生综合判断进行制定。	L858R	放疗(1)		2021-06-15 16:10:41
B202122840	男	N	76	2A			1B	19-Del	手术	腺癌	2	乳头型70%、腺泡型15%，附壁型10%、微乳头型5%	R	(右肺下叶) 1.浸润性腺癌（乳头型70%、腺泡型15%，附壁型10%、微乳头型5%），肿物体积2.3cm×2cm×2cm； 2.癌组织侵犯段支气管软骨； 3.癌组织抵胸膜下，待弹力纤维染色； 4.未见典型神经侵犯，可疑脉管内瘤栓，待免疫组化标记。 5.支气管断端、血管断端均未见癌，吻合线处肺组织未见癌； 6.管口淋巴结未见癌转移（0/3）。 (第2、4组，第7组，第9组，第11组)淋巴结：均未见癌转移（分别为0/2，0/1，0/1及0/3）。 (右肺下叶) 浸润性腺癌，癌组织抵胸膜下，弹力纤维染色示癌组织侵犯脏层胸膜（PL1）；弹力纤维染色示，可见弹力静脉内瘤栓。 免疫组化结果：TTF-1(+)，Napsin A(+)，P63(+)，Ki-67(20%+)，P40(-)，P53(10%+)。 特殊染色结果：2号片：弹力纤维染色(瘤栓)，6号片：弹力纤维染色(+)。	入院情况：患者张西成，男，76岁。因“查体发现右肺结节4天”于2021-06-11 10:39入院。查体：T 36.6℃ P 52次/分 R 18次/分 Bp179/89mmHg，气管居中，胸廓无畸形，双肺呼吸音稍粗，未闻及明显干湿性啰音，心前区无异常隆起，心律齐，各瓣膜听诊区未闻及病理性杂音，腹平坦，柔软，无压痛、反跳痛，肝脾肋下未触及，Murphy征阴性，移动性浊音阴性，肝区无叩痛，肠鸣音4次/分。辅助检查：2021-06-10胸部+上腹部强化CT+颅脑CT（本院）:腔隙性脑梗死。支气管炎、肺气肿。右肺下叶前基底段占位。双肺小结节灶。肝钙化灶、左肾囊肿。全身骨扫描结果未见明确骨转移征象。 入院诊断：1.右肺结节 2.肺部炎症 3.高血压病 诊疗经过：患者入院后完善相关检查,排除手术禁忌后于2021-06-15全麻下行胸腔镜右肺下叶癌根治术，术后给予抗炎、祛痰及静脉营养支持治疗，术后病…								13563559152		202106胸外门诊复诊	基于本次实验数据, EGFR基因外显子19上发生19-Del突变，其余基因未发现突变。具体治疗方案还需根据临床医生综合判断进行制定。	19-Del	胸外科10B		2021-06-15 15:50:30
B202122827	女	N	60	3			2B	19-Del+20ins	手术	腺癌	2	腺泡型50%、乳头型35%、附壁型15%	R	(右肺上叶) 1.标记一：肺浸润性腺癌（腺泡型50%、乳头型35%、附壁型15%），肿物体积1.2cm×1cm×0.8cm；未侵犯脏层胸膜（PL0）；未见典型神经侵犯和脉管内瘤栓；免疫组化结果：TTF-1(+)，Napsin A(+)，Ki-67(5%+)。 2.标记二：微浸润性腺癌，非黏液型，肿物体积0.6cm×0.5cm×0.5cm；未侵犯脏层胸膜（PL0）；未见典型神经侵犯和脉管内瘤栓；免疫组化结果：TTF-1(+)，Napsin A(弱+)，Ki-67(2%+)。 3.支气管断端、血管断端均未见癌，吻合线处肺组织未见癌； 4.管口淋巴结未见癌转移（0/4）。 (2、4组，7组，10组，11组)淋巴结：均未见癌转移（分别为0/3，0/3，0/1及0/3）。	入院情况：患者翟合芹，女，60岁。因“查体发现肺结节2周余。”于2021-06-09 16:01入院。查体：T 36.5℃ P 64次/分 R 16次/分 Bp131/82mmHg，气管居中，胸廓无畸形，双肺呼吸音稍粗，未闻及明显干湿性啰音，心前区无异常隆起，心律齐，各瓣膜听诊区未闻及病理性杂音，腹平坦，柔软，无压痛、反跳痛，肝脾肋下未触及，Murphy征阴性，移动性浊音阴性，肝区无叩痛，肠鸣音4次/分。 入院诊断：肺结节 诊疗经过：患者入院后完善相关辅助检查，排除手术禁忌，于2021-06-15在全麻下行VATS右肺上叶癌根治术，术后给予抗感染、静脉营养、纠正低蛋白等对症治疗，目前患者病情平稳，予今日出院。术后病理：(右肺上叶)1.标记一：肺浸润性腺癌（腺泡型50%、乳头型35%、附壁型15%），肿物体积1.2cm×1cm×0.8cm；未侵犯脏层胸膜（PL0）；未见典型神经侵犯和脉管内…								13562018717	活	20230430急诊诊疗	基于本次实验数据, EGFR基因外显子19上发生19-Del和外显子20上发生插入突变，其余基因未发现突变。具体治疗方案还需根据临床医生综合判断进行制定。 备注：本次检测使用B202122827-3和B202122827-5两个蜡块组织，即右肺上叶大者结节和小者结节。	19-Del	胸外科10B		2021-06-15 11:02:11
B202122646	男	Y	76	3			2B	KRASExon-2	手术	腺癌	3	实体型	L	(左肺上叶肿瘤)肿物其一为浸润性腺癌，实体型，肿物大小约3.2cm×3cm×2.5cm，肿瘤侵及脏层胸膜（PL1），未见典型神经侵犯和脉管内瘤栓，未见沿气道内播散（STAS）；肿物其二为小细胞癌，肿物大小约1.6cm×0.8cm×0.6cm，侵及支气管软骨，可见神经侵犯，未见典型脉管内瘤栓。支气管周围淋巴结未见转移癌（0/7）；支气管切缘及血管断端未见癌。 (4组)(5、6组)(7、8组)(9组)(10组)(10p组)(11组)淋巴结均未见转移癌（0/2、0/2、0/1、0/2、0/2、0/1、0/3）；(7、8组)另见钙化结节一枚。 肿物其一免疫组化结果：CK7(+)，TTF-1(+)，Napsin A(+)，CK5/6(-)，P63(-)，Ki-67(+40%)，P40(-)，CgA(-)，Syn(-)，CD56(-)。 肿物其二免疫组化结果：TTF-1(+)，CgA(弱+)，Syn…	吸烟60余年，20支/天，未戒烟；少量饮酒史。患者孙长生，男，76岁。因“咳嗽、咳痰1月余，查体发现肺结节20天”于2021-06-09 15:26入院。查体：T 36.4℃ P 84次/分 R 18次/分 Bp138/80mmHg气管居中，胸廓无畸形，双肺呼吸音稍粗，未闻及明显干湿性啰音，心前区无异常隆起，心律齐，各瓣膜听诊区未闻及病理性杂音，腹平坦，柔软，无压痛、反跳痛，肝脾肋下未触及，Murphy征阴性，移动性浊音阴性，肝区无叩痛，肠鸣音4次/分。颅脑CT:多发性脑梗死、软化灶，脑萎缩。骨显像未见骨转移。 入院诊断：1.肺占位 2.脑梗死 3.支气管炎 诊疗经过：入院后完善化验和检查，未见手术禁忌，于2021-06-12由复旦大学附属肿瘤医院陈海泉主任主刀在全麻下经左胸小切口左上肺癌根治术，手术过程顺利，术中送快速病理为肺癌。术后常规抗感染、镇痛、化痰、营养支持治疗，患者合并低蛋白…								13562027108	活	未复诊	基于本次实验数据, 检测结果发现KRAS基因Exon-2发生突变，其余基因未发现突变。具体治疗方案还需根据临床医生综合判断进行制定。 备注：本次检测使用B202122646-3蜡块组织，即浸润性腺癌肿物。	KRASExon-2	胸外科10B		2021-06-15 08:25:04
B202123405	女	N	70			1C	4B	L858R	活检	腺癌			R	(气管壁结节)活检：送检组织内查见支气管黏膜组织、脂肪及软骨结构，倾向错构瘤，请结合临床。 (右肺上叶管口新生物)活检：非小细胞恶性肿瘤，IHC结果支持肺低分化腺癌。 免疫组化结果：CK7(+)，TTF-1(+)，Napsin A(弱+)，CK5/6(-)，P63(-)，Ki-67(40%)，P40(-)。	入院情况：患者秦延华，女，70岁。因“发现肺占位1月余”于2021-06-16 10:09入院。查体：T 36.4℃ P 86次/分 R 18次/分 Bp115/69mmHg，神志清，精神可，颈静脉无充盈。双肺呼吸音粗，未闻及干湿啰音，未闻及胸膜摩擦音。心率86次/分，律齐，各瓣膜听诊区未闻及病理性杂音。腹软，无压痛、反跳痛，双下肢无水肿。辅助检查： 2021-05-10（外院）胸腹CT：右肺上叶占位，淋巴结、肝脏、骨异常信号（阅片）。 入院诊断：1.肺占位(1.肺癌？)(2.淋巴结转移？)(3.肝转移？)(4.骨转移？) 2.肺部感染 3.腔隙性脑梗死 4.头痛原因待查 诊疗经过：入院后给予完善相关检查，肌钙蛋白I、病毒筛查未见明显异常。痰检菌（革兰染色）:革兰阳性球菌+++;痰培养及鉴定:正常菌群+++、流感嗜血杆菌阴性;白介素6:52.14pg/ml;出凝血机制：凝血酶原时间:12…				P				13793082881	死	未复诊，死亡时间？	基于本次实验数据, EGFR基因外显子21上发生L858R和外显子20上发生T790M突变，其余基因未发现突变。具体治疗方案还需根据临床医生综合判断进行制定。	L858R	呼吸与危重症医学科14A		2021-06-18 16:05:16
B202123107	女	N	53			1C	4B	19-Del	活检	腺癌			R	(右肺上叶尖段尖支活检)免疫组化结果：CK7(+)，TTF-1(+)，Napsin A(+)，CK5/6(-)，P63(-)，Ki-67(+15%)，P40(-)，结果支持肺浸润性腺癌。	入院情况：患者李爱英，女，53岁。因“发现血糖升高2年，腰痛伴右下肢疼痛1月”于2021-06-12 08:37入院。查体：Bp124/74mmHg，神志清，精神可，双肺呼吸音粗，未闻及干、湿性啰音。心率87次/分，律齐，瓣膜区未闻及病理性杂音，腹软，无压痛、反跳痛，肝脾肋下未及，肝肾区无明显叩痛。腰椎屈伸活动轻度受限，双下肢肌力5级。双下肢无水肿，双下肢静脉曲张，右下肢较重，右下肢可见皮肤色素沉着。双下肢皮温可，双足背动脉搏动可。辅助检查：2021-06-11新型冠状病毒核酸：阴性。 入院诊断：1.2型糖尿病(1.周围神经病变)(2.肾病)(3.视网膜病变) 2.腰椎病变？ 3.双下肢静脉曲张 4.痔疮术后 诊疗经过：患者入院后完善相关检查：糖化血红蛋白:8.50%；空腹C肽:2.31ng/ml、空腹胰岛素:4.05uU/mL；肝功能+肾功能+血脂+心肌酶+钙镁磷：r-谷氨酰转肽酶:5…	P			P				15600660213		20211230门诊CT较前好转	基于本次实验数据, EGFR基因外显子19上发生19-Del突变，其余基因未发现突变。具体治疗方案还需根据临床医生综合判断进行制定。	19-Del	14A RICU		2021-06-16 16:27:43
B202122910	男	Y	72			1B	4A	阴	活检	腺癌			L	(左肺下叶后基底段亚段GS活检)活检：小组织多块，腺癌。	吸烟史50余年，每日约20支；饮酒史50余年，每日约半斤白酒。入院情况：患者高东祥，男，72岁。因“憋喘、咳嗽、咳痰半年余，加重3月”于2021-06-12 16:10入院。查体：T 36.5℃ P 75次/分 R 16次/分 Bp107/57mmHg；神志清，精神尚可，双侧颈静脉怒张，浅表淋巴结未触及肿大。双肺呼吸音粗，左下肺可闻及明显干湿性啰音，未闻及胸膜摩擦音。心率75次/分，律齐，各瓣膜听诊区未闻及病理性杂音。腹软，无压痛、反跳痛。双下肢无水肿。2021-06-12（我院）胸部CT（阅片）：左下肺炎、支扩，部分实变。降钙素原:2.11ng/ml，血常规:单核细胞计数:0.63×10^9/L；新冠核酸：阴性。 入院诊断：1.肺部感染 2.支气管扩张 3.肺气肿 4.心脏起搏器置入术后 5.主动脉瓣置换术后 诊疗经过：入院后完善相关辅助检查，血气分析：二氧化碳分压:27.1mmHg、…						结肠		15066356264		未复诊	基于本次实验数据, 检测结果未发现以上基因突变。具体治疗方案还需根据临床医生综合判断进行制定。	阴	呼吸与危重症医学科14B		2021-06-15 16:10:04
B202122837	男	Y	75	1C	0	X	1	阴	穿刺	腺癌			L	(左肺)穿刺：免疫组化结果：CK7(-)，TTF-1(+)，Napsin A(+)，CK5/6(-)，P63(-)，Ki-67(+2%)，P40(-)，结合HE形态，结果提示肺浸润性腺癌，组织烧灼，必要时会诊。	已戒烟10余年。入院情况：患者尚希恩，男，75岁。因“双侧胸痛1月余，发现双肺占位10余天”于2021-06-06 15:18入院。查体：T 36.3℃ P 80次/分 R 20次/分 Bp122/76mmHg；神志清，精神可，双侧颈部及锁骨上未触及肿大淋巴结，双肺叩清音，左肺呼吸音低，右肺呼吸音粗，未闻及干湿性啰音，心律规整，未闻及心脏杂音，腹平软，无压痛、反跳痛，肝脾肋下未及，双下肢无水肿。 入院诊断：1.肺占位 2.支气管炎 3.肝囊肿 4.左肾囊肿 5.高血压病(3级 很高危) 6.脑梗死 诊疗经过：患者入院后完善辅助检查，2021-6-9行PET-CT示：1.双肺上叶结节，不除外恶性病变，建议定期复查CT观察病灶大小变化进一步诊断。2.双肺条索灶，左肺上叶钙化灶，颈部、纵隔及肺门淋巴结，考虑反应增生，冠状动脉多发钙化斑块。3.肝脏及左肾囊肿。4.脊柱退行性变，骨质疏松。5.左侧…								15069577746		20220228肿瘤门诊复诊	基于本次实验数据, 检测结果未发现以上基因突变。具体治疗方案还需根据临床医生综合判断进行制定。	阴	综合治疗(1)		2021-06-15 11:03:54
B2002953	女	N	64	2A	3	1C	4B	HER2	细胞块	腺癌		低分化癌	L	(胸腔积液)低分化癌，倾向腺癌，建议IHC标记（8项）。免疫组化结果：CK7(+)，TTF-1(+)，Napsin A(+)，P63(-)，Ki-67(20%+)，P40(-)，CR(-)，MC(-),支持肺腺癌。	入院情况：患者杨秋英，女，64岁。因“左下肢、左肩胛骨疼痛半月，加重伴胸闷、咳嗽、咳痰3天。”于2020-01-31 10:01入院。查体：T 36.5℃ P 89次/分 R 22次/分 Bp122/87mmHg；NRS评分2分。神志清，精神可，左侧颈部可触及一淋巴结，大小约1.5x1cm，质硬，无压痛，活动度差，无红肿，余浅表淋巴结未扪及肿大。左肺呼吸音消失，右肺呼吸音粗，未闻及明显干湿啰音，心率89次/分，律齐，各瓣膜听诊区未闻及杂音，未闻及心包摩擦音。腹软，全腹无压痛及反跳痛，肝脾肋下未触及，未及包块，移动性浊音阴性，肝肾区无叩痛，肠鸣音3次/分，双下肢水肿。 入院诊断：1.肺占位(1.骨转移) 2.肺癌？ 3.胸腔积液 4.腰椎间盘突出 诊疗经过：入院后完善相关检查，颅脑强化MRI提示：多发腔隙性脑梗死，右侧额骨异常强化，考虑转移。全脊柱MRI：1.C4、5、T1、2、T4-S1…	P		P	P	P			13287501858		20200311CT	基于本次实验数据,HER2基因外显子20上发生突变，其余基因未发现突变。具体治疗方案还需根据临床医生综合判断进行制定。	HER2	综合治疗(1)		2020-02-03 08:08:52
B202122913	女	N	76			1C	4B	L858R	活检	腺癌			R	(右肺上叶尖后前段亚段GS活检)活检：小组织多块，非小细胞癌，结合免疫组化标记，诊断：肺腺癌，待分子检测结果。 免疫组化结果：CK7(+)，TTF-1(+)，Napsin A(+)，P40(-)，P63(-)，Ki-67(15%+)。	入院情况：患者潘泽俊，女，76岁。因“发现右肺占位1天。”于2021-06-11 16:00入院。查体：浅表淋巴结未及肿大，双肺呼吸音粗，未闻及干湿啰音，心脏未及异常。腹部平坦，未见胃肠型及蠕动波，腹壁静脉无曲张。腹肌软，无反跳痛，未及包块，肝脾肋下未及，未触及肿大胆囊，Murphy氏征阴性，肝区无叩痛，无移动性浊音，双下肢无水肿。 入院诊断：1.右上肺占位(1.胸椎、右肋骨、右肺门、纵隔淋巴结转移)(2.脑转移？) 2.右上肺炎症 3.右侧胸腔积液 4.左肾囊肿 诊疗经过：患者入院后完善相关检查：尿常规：尿隐血:3+cells/μL、尿蛋白:1+g/L;血液分析+CRP：白细胞:9.54×10^9/L、血小板:371.00×10^9/L;肺功能：中重度阻塞性通气功能障碍。肺癌标记：细胞角质蛋白:6.16ng/ml;病毒筛查：乙肝表面抗体:>1000.00mIU/ml。心电图：窦性心律，…		P		P				18365769353	死	20221007神内住院放弃治疗，死亡时间？	基于本次实验数据, EGFR基因外显子21上发生L858R突变，其余基因未发现突变。具体治疗方案还需根据临床医生综合判断进行制定。	L858R	综合治疗(2)		2021-06-15 16:11:13
B202122580	男	Y	68			1A	4A	KRASExon-2	活检	黏液腺癌			L	(左下叶前基底段亚段GS)活检：浸润性癌，符合黏液腺癌。 (左肺上叶前段亚段GS)活检：浸润性癌，符合黏液腺癌。	偶尔吸烟饮酒史。202108患者2年前因“查体发现右肺占位20余天”住院治疗，排除手术禁忌后限期于2018-12-21在全麻下行VATS右肺下叶癌根治术，术后病理示：(右肺下叶)浸润性癌，符合黏液腺癌，送检组织破碎，肿物体积不易测量，紧邻肺脏层胸膜，待弹力纤维染色，未侵犯支气管，未见典型脉管内瘤栓及神经侵犯，支气管断端未见癌，血管断端未见癌栓，肺门淋巴结未见转移癌（0/1）。(第2/4组、第7组、第11组）淋巴结均未见转移癌（0/3、0/4、0/1），术后恢复顺利出院。后再次入院行化疗2周期。2月前患者检查发现双肺转移，给予行培美曲塞二钠+洛铂+信迪利珠单抗方案化疗及免疫治疗2周期，过程顺利。出院后无胸闷、胸痛并背痛，无吞咽疼痛，无咳嗽、咳痰，无恶心、呕吐，无饮水呛咳，无声音嘶哑，无心悸及心前区疼痛，无头痛头晕。今患者为行进一步辅助治疗来我院就诊，门诊以“肺癌术后双肺转移”收入院。患者自…	P							15265576679		20220830CT进展	基于本次实验数据, 检测结果发现KRAS基因Exon-2发生突变，其余基因未发现突变。具体治疗方案还需根据临床医生综合判断进行制定。	KRASExon-2	呼吸与危重症医学科14A		2021-06-11 15:59:51
B2001628	女	N	62	2A	0	1B	4A	19-Del	细胞块	腺癌			R	(胸水)低分化癌，倾向腺癌。	主诉：肺癌诊疗史1年余，续行治疗。 现病史：患者1年前因“咳嗽、咳痰、右上肢疼痛4月余，加重半月”来我科就诊，入院查体：神志清，精神可，浅表淋巴结未触及明显肿大，右上肢轻压痛，双肺呼吸音粗，未闻及干湿性啰音。心律齐，各瓣膜听诊区未闻及病理性杂音。腹软，全腹无压痛及反跳痛，肝脾肋下未及肿大，肝肾区无叩痛，肠鸣音正常，双下肢无水肿。入院后完善相关辅助检查：颅脑MRI:未见明确转移性病变；脑内点状缺血灶；副鼻窦炎。ECT结果示：右胫骨及右股骨代谢活跃灶，转移瘤可能。胸腹强化CT示:右肺上叶肿块，恶性可能性大。肝脏低密度灶，考虑囊肿(右肺上叶后段见约4.7×4.5cm的软组织肿块)。2019-01-03行支气管镜示：右肺上叶后段外压性闭塞，取右肺上叶后段活检示：支气管粘膜慢性炎，请结合临床。2019-01-04肺穿刺：（右肺）非小细胞癌，免疫组化结果：TTF-1(+),Napsin A（+），C…				P	P			15069579382		20200309肿瘤门诊	基于本次实验数据, EGFR基因外显子19上发生19-Del突变,RET基因发生融合突变，其余基因未发现突变。具体治疗方案还需根据临床医生综合判断进行制定。	19-Del	综合治疗(2)		2020-01-14 08:15:57
B202122370	男	N	66				1	L858R	手术	腺癌	2	乳头型70%，腺泡型25%（其中筛状结构15%），贴壁型5%	L	(左肺上叶结节) 肺浸润性腺癌（乳头型70%，腺泡型25%（其中筛状结构15%），贴壁型5%），中-低分化，肿物体积1.2cm×1.2cm×0.8cm，肿瘤抵达胸膜下，待弹力纤维染色进一步判断；未见典型神经侵犯和脉管内瘤栓。 (左肺上叶舌段)支气管断端、血管断端、周围肺组织及吻合线处肺组织均未见癌。 (5组淋巴结)未见淋巴结，未见转移癌。 (7组、11组、12组)淋巴结未见转移癌（0/1，0/1，0/1）。 (左肺上叶结节) 结果支持肺腺癌。 弹力纤维染色示肿瘤未侵及脏层胸膜（PL0）。 免疫组化结果：TTF-1(+)，Napsin A(+)，P40(-)。	诊疗经过：患者入院后完善相关辅助检查，排除手术禁忌，于2021-06-10行VATS左肺上叶舌段切除+淋巴结清扫术，术后给予抗感染、补液等对症治疗，病情稳定后，于2021-06-16转入眼科治疗青光眼，给予降眼压药物治疗。 出院诊断：1.肺癌 2.右眼开角型青光眼 3.右眼高度近视 4.高血压 5.脑梗死								13781332939		20211208胸外复查	基于本次实验数据, EGFR基因外显子21上发生L858R突变，其余基因未发现突变。具体治疗方案还需根据临床医生综合判断进行制定。	L858R	胸外科10B		2021-06-10 15:56:20
H202300686	男		56					19-Del																		基于本次实验数据, EGFR基因外显子19上发生19-Del突变，其余基因未发现突变。具体治疗方案还需根据临床医生综合判断进行制定。 备注：据报道, EGFR基因发生19-Del突变可能对酪氨酸激酶抑制剂（TKIs）类药物敏感。对携带EGFR 19-Del敏感突变的患者，NCCN指南优先推荐奥希替尼用于一线治疗，其他推荐中用于一线治疗的药物还包括：厄洛替尼、阿法替尼、吉非替尼、达可替尼及厄洛替尼+雷莫芦单抗；并认为在特定条件下的患者可使用厄洛替尼+贝伐珠单抗进行治疗；其中对于出现脑转移的患者，不建议使用达可替尼。	19-Del	病理科		2023-08-11 11:00:44
H202300685	女		62					L858R																		基于本次实验数据, EGFR基因外显子21上发生L858R突变，其余基因未发现突变。具体治疗方案还需根据临床医生综合判断进行制定。 备注：据报道, EGFR基因发生L858R突变可能对酪氨酸激酶抑制剂（TKIs）类药物敏感。对携带EGFR L858R敏感突变的患者，NCCN指南优先推荐奥希替尼用于一线治疗，其他推荐中用于一线治疗的药物还包括：厄洛替尼、阿法替尼、吉非替尼、达可替尼及厄洛替尼+雷莫芦单抗；并认为在特定条件下的患者可使用厄洛替尼+贝伐珠单抗进行治疗；其中对于出现脑转移的患者，不建议使用达可替尼。	L858R	病理科		2023-08-10 11:17:47
H202300684	女		54					19-Del																		基于本次实验数据, EGFR基因外显子19上发生19-Del突变，其余基因未发现突变。具体治疗方案还需根据临床医生综合判断进行制定。 备注：据报道, EGFR基因发生19-Del突变可能对酪氨酸激酶抑制剂（TKIs）类药物敏感。对携带EGFR 19-Del敏感突变的患者，NCCN指南优先推荐奥希替尼用于一线治疗，其他推荐中用于一线治疗的药物还包括：厄洛替尼、阿法替尼、吉非替尼、达可替尼及厄洛替尼+雷莫芦单抗；并认为在特定条件下的患者可使用厄洛替尼+贝伐珠单抗进行治疗；其中对于出现脑转移的患者，不建议使用达可替尼。	19-Del	病理科		2023-08-10 11:13:43
H202300673	男		79					L858R																		基于本次实验数据, EGFR基因外显子21上发生L858R突变，其余基因未发现突变。具体治疗方案还需根据临床医生综合判断进行制定。 据报道, EGFR基因发生L858R突变可能对酪氨酸激酶抑制剂（TKIs）类药物敏感。对携带EGFR L858R敏感突变的患者，NCCN指南优先推荐奥希替尼用于一线治疗，其他推荐中用于一线治疗的药物还包括：厄洛替尼、阿法替尼、吉非替尼、达可替尼及厄洛替尼+雷莫芦单抗；并认为在特定条件下的患者可使用厄洛替尼+贝伐珠单抗进行治疗；其中对于出现脑转移的患者，不建议使用达可替尼。	L858R	病理科		2023-08-07 10:18:43
B202331161	男		72			1C	4B	L858R	淋巴结穿刺	腺癌			L	(颈部淋巴结)细胞块：查见恶性肿瘤细胞，形态符合低分化癌，结合免疫组化结果，符合肺源性腺癌，建议结合临床进一步检查。 免疫组化结果：CK7(+)，CK20(个别细胞+)，Villin(-)，TTF-1(+)，Napsin A(少量细胞+)，P40(-)，Pax-8(-)，Tg(-)。	202300907患者肺癌诊疗史1月余，给予阿美替尼靶向治疗中，患者合并骨转移拟输注唑来磷酸。左肺恶性肿瘤，脑继发性肿瘤，骨继发性肿瘤		P		P				15163511212	活	门诊治疗	基于本次实验数据, EGFR基因外显子21上发生L858R突变，其余基因未发现突变。具体治疗方案还需根据临床医生综合判断进行制定。 备注：据报道, EGFR基因发生L858R突变可能对酪氨酸激酶抑制剂（TKIs）类药物敏感。对携带EGFR L858R敏感突变的患者，NCCN指南优先推荐奥希替尼用于一线治疗，其他推荐中用于一线治疗的药物还包括：厄洛替尼、阿法替尼、吉非替尼、达可替尼及厄洛替尼+雷莫芦单抗；并认为在特定条件下的患者可使用厄洛替尼+贝伐珠单抗进行治疗；其中对于出现脑转移的患者，不建议使用达可替尼。	L858R	甲状腺结节及疝外科门诊		2023-07-31 11:24:52
B202331445	女	N	72	2B	3	0	3B	19-Del	活检	腺癌			R	(右肺中叶外亚段）活检：小组织多块，非小细胞癌，结合免疫组化，支持肺腺癌。 免疫组化结果：CK7(+)，TTF-1(+)，Napsin A(弱+)，Ki-67(80%+)，P40(-)，c-MET(SP44)(3+，90%+)。	20230731：患者先入我院胸外科，完善气管镜检查，病理示(右肺中叶外亚段）活检：小组织多块， 非小细胞癌，结合免疫组化，支持肺腺癌。全身骨扫描：1.全身骨显像未见明确骨转移征象；2.考虑左 侧第 4 前肋骨折改变；左锁骨胸骨端退变可能。脑部+胸部+上腹部增强 CT：右肺中叶占位，符合肿 瘤并阻塞肺不张、右侧锁骨区、纵隔、肺门多发淋巴结转移；支气管炎；双肺结节；多发腔隙性脑梗死； 肝脏钙化灶、小囊肿；肝内外胆管轻度扩张；双肾小囊肿。于 2023-08-04 转入我科，行积极镇咳、 止痛等治疗，并完善肺癌 9 基因检测示 EGFR 基因外显子 19 上发生 19-Del 突变，其余基因未发现 突变，治疗上可行靶向药物治疗，其理解并待慢性病办理后行靶向药物治疗，办理出院。 出院诊断： 1.右 肺恶性肿瘤 cT2bN3M0 IIIB 期 右 锁骨上淋巴结继发恶性肿瘤 纵隔淋巴结继发恶性肿瘤 …								18265522723	活	20230911肿瘤门诊就诊	基于本次实验数据, EGFR基因外显子19上发生19-Del突变，其余基因未发现突变。具体治疗方案还需根据临床医生综合判断进行制定。 备注：据报道, EGFR基因发生19-Del突变可能对酪氨酸激酶抑制剂（TKIs）类药物敏感。对携带EGFR 19-Del敏感突变的患者，NCCN指南优先推荐奥希替尼用于一线治疗，其他推荐中用于一线治疗的药物还包括：厄洛替尼、阿法替尼、吉非替尼、达可替尼及厄洛替尼+雷莫芦单抗；并认为在特定条件下的患者可使用厄洛替尼+贝伐珠单抗进行治疗；其中对于出现脑转移的患者，不建议使用达可替尼。	19-Del	胸外科病区医疗(10B)		2023-08-01 15:49:20
B202326603	男	N	63			1B	4A	阴		非特殊类型				(肿瘤)圆形细胞恶性肿瘤，细胞排列呈片巢状，异型明显，核裂易见，符合低分化癌转移，建议查肺或胃肠道，请结合临床病史。 免疫组化结果：CK(+)，CK7(-)，CK20(少量细胞+)，Villin(少量细胞+），TTF-1(灶性弱+)，Napsin A(-)，P40(-)，P63(-)，Ki-67(70%+)。	入院情况：患者付崇宪，男，63岁。因“言语少，反应迟钝10余天”于2023-07-01 15:24入院。查体：T 36.9℃ P 88次/分 R 22次/分 Bp 135/85mmHg。神志清，精神差，言语缓慢，反应迟钝，查体合作，双侧瞳孔圆形等大，直径约2.5mm，对光反射存在，双侧眼球活动自如，无明显眼球震颤，双侧鼻唇沟对称，伸舌居中，颈软，四肢肌张力正常，四肢肌力约5级，双侧巴氏征阴性。辅助检查：2023-07-01 颅脑CT（本院）：左额叶多发低密度灶，建议进一步检查。 入院诊断：1.颅内占位：脑脓肿？ 2.脑术后 诊疗经过：患者入院后完善相关检查，评估病情，排除手术禁忌，于2023-07-04在全麻下行左侧翼点入路额叶转移瘤切除术，术后给予预防感染，预防癫痫发作，减轻脑水肿、化痰、镇痛，改善胃肠功能，输入激素等治疗，中药贴敷疗法辅助治疗，预防下肢静脉血栓，坠积性肺炎，头部切口愈…		P						18961830155	活	20230907肿瘤科住院	基于本次实验数据, 检测结果未发现以上基因突变。具体治疗方案还需根据临床医生综合判断进行制定。	阴	肿瘤神外		2023-07-05 10:01:35
B202330152	女	N	72			1B	4A	L858R	活检	腺癌			R	(4R组淋巴结)穿刺活检：查见腺癌，形态同下。 (7R组淋巴结)穿刺活检：查见腺癌，结合免疫组化结果，支持肺源性腺癌。 免疫组化结果（2号片 7R淋巴结穿刺）：CK7(+)，TTF-1(+)，Napsin A(+)，P40(-)。	20230731入院情况：咳嗽 1 月余，发现肺占位 3 天。体检：T 37.0℃，P 79次/分，R 18次/分，BP 169/ 90mmHg。查体：胸廓对称，双肺呼吸音清，未闻及干湿性啰音，无胸膜摩擦音。心前区无隆起，心浊音 界正常，心率 79 次/分，律齐，各瓣膜听诊区未闻及病理性杂音。2023-07-20（阳谷县新华医院） CT 示：1.右肺下叶及下前叶、外基底段占位性病变，考虑肺癌并纵隔淋巴结转移；3.双肺多发结节灶， 建议临床积极处置；3.支气管炎、左肺上叶纤维灶。 入院诊断： 1.右 肺占位性病变 2.肺诊断性影像异常 （肺结节） 3.肺炎 4.陈旧性肺结核 5.高血压 诊疗经过：患者入院后完善相关检查，CT 示右肺占位，纵隔淋巴结转移。颅脑 MR 示脑多发转 移。完善支气管镜及病理活检，基因检测：腺癌，L858R 突变，给予口服奥希替尼治疗。患者既往三叉 神经痛病史，完善…		P						18863566201	活	20230825放疗门诊复诊	基于本次实验数据, EGFR基因外显子21上发生L858R突变，其余基因未发现突变。具体治疗方案还需根据临床医生综合判断进行制定。 备注：据报道, 对携带EGFR L858R敏感突变的患者，NCCN指南优先推荐奥希替尼用于一线治疗，其他推荐中用于一线治疗的药物还包括：厄洛替尼、阿法替尼、吉非替尼、达可替尼及厄洛替尼+雷莫芦单抗；并认为在特定条件下的患者可使用厄洛替尼+贝伐珠单抗进行治疗；其中对于出现脑转移的患者，不建议使用达可替尼。	L858R	放疗科二病区医疗		2023-07-25 11:00:21
H202300637	女		69					L858R																		基于本次实验数据, EGFR基因外显子21上发生L858R突变，其余基因未发现突变。具体治疗方案还需根据临床医生综合判断进行制定。 备注：据报道, 对携带EGFR L858R敏感突变的患者，NCCN指南优先推荐奥希替尼用于一线治疗，其他推荐中用于一线治疗的药物还包括：厄洛替尼、阿法替尼、吉非替尼、达可替尼及厄洛替尼+雷莫芦单抗；并认为在特定条件下的患者可使用厄洛替尼+贝伐珠单抗进行治疗；其中对于出现脑转移的患者，不建议使用达可替尼。	L858R	病理科		2023-07-26 15:45:45
B202324602	男	Y	55	4	0	0	3A	20-ins	手术	腺癌			R	(右肺下叶背段) 1.肺浸润性腺癌，中分化（乳头型80%，腺泡型20%），乳头状区域癌细胞胞浆透亮，肿瘤体积1.6cm×1.5cm×1.1cm。 2.癌组织未侵及脏层胸膜（PL0）。 3.未见确切脉管内癌栓及神经侵犯。 4.段支气管断端、血管断端及吻合切缘均未见癌。 5.2#免疫组化结果：TTF-1(+)，Napsin A(+)，P40(-)，CK5/6(-)。 5#免疫组化结果：TTF-1(+)，Napsin A(+)，P40(-)，CK5/6(-)，Melan-A(-)，HMB45(-)，Syn(-)，CD56(-)，CgA(-)。 (右肺上叶后段结节) 1.肺浸润性腺癌，中分化（腺泡型60%，贴壁型40%），肿瘤体积1.5cm×1cm×1cm。 2.癌组织未侵及脏层胸膜（PL0）。 3.未见确切脉管内癌栓及神经侵犯。 4.段支气管断端、血管断端及吻合切缘均未见癌。 5.段支气管周围…	吸烟30年余，日均20支，无酗酒等其他不良嗜好入院情况：患者渠洪斋，男，55岁。因“检查发现肺结节1月余”于2023-06-19 12:00入院。查体：T 36.3℃ P 65次/分 R 16次/分 Bp122/70mmHg，双侧锁骨上区未触及肿大淋巴结，胸廓对称无畸形，呼吸运动对称，叩诊清音，听诊双肺呼吸音稍粗，未闻及明显干湿性啰音。心前区无异常隆起，触诊无细震颤，叩诊心界不大，律齐，各瓣膜听诊区未闻及病理性杂音。 入院诊断：1.肺结节 2.多发肋骨骨折 诊疗经过：患者入院后完善相关辅助检查，排除手术禁忌，限期于2023-06-21在全麻下行胸腔镜解剖性右肺下叶背段扩大切除+解剖性右肺上叶后段切除术，术后给予抗感染、补液等对症治疗，目前患者病情平稳，予今日出院。术后病理：(右肺下叶背段)1.肺浸润性腺癌，中分化（乳头型80%，腺泡型20%），乳头状区域癌细胞胞浆透亮，肿瘤体积1.6cm…								15015527732	活	20230917胸外门诊	基于本次实验数据, EGFR基因外显子20上发生20-ins突变，其余基因未发现突变。 备注;NCCN指南明确指出，除了特定的EGFR 20ins（p.A763_Y764insFQEA，p. A763_Y764insLQEA）(此次检测未包括)，携带其他EGFR 20ins的肺癌患者对EGFR-TKI类药物的响应可能较低。FDA已批准Rybrevant（amivantamab-vmjw）用于携带EGFR基因20外显子插入突变的非小细胞肺癌（NSCLC）患者治疗。NMPA已批准莫博赛替尼（Mobocer tinib, TAK-788）用于含铂化疗期间或之后进展且携带EGFR 20ins突变的局部晚期或转移性NSCLC成人患者的治疗。具体方案还需根据临床医生综合判断进行制定。	20-ins	胸外科10B		2023-06-22 08:34:51
B2001418	女	N	46	X	3	1C	4B	RET	胸壁结节	腺癌			L	(左胸壁结节)查见低分化癌，请待免疫组化标记，肿物侵及横纹肌组织，可见脉管内瘤栓，未见典型神经侵犯，切缘（+）。 免疫组化结果：CK7(+)，TTF-1(+)，Napsin A(+)，CK5/6(-)，Ki-67(20%+)，P40(-)，P63(部分+)，结果支持肺源性腺癌。	主诉：左肺癌诊疗史11年余，续行治疗。 现病史：患者11年余前（2011-04）于济南军区总医院行胸腔镜下左肺下叶切除术+纵隔淋巴结清扫术，术中所见：肿块左肺下叶内前基底段，大小约1.5×1.5×1cm，表面脏层胸膜凹陷，叶间、肺门、食管旁、隆突下、主动脉窗可见肿大淋巴结，予以左肺下叶切除，清扫淋巴结。病理：肺腺癌，中等分化，淋巴结（0/37）阳性，分期:pT1N0M0 IA期。术后行培美曲塞+奈达铂方案化疗4周期，具体不详。自诉定期复查。2019-09-23于我院行胸部CT示左肺上叶前段、紧贴纵隔胸膜见一软组织密度按结节灶，最大截面积2.1×1.5cm，上叶后段见一结节灶，最大截面积0.8cm。行PET-CT示左肺癌术后，左侧胸膜多发转移及左侧第4后肋骨转移瘤。双肺多发微结节，左侧胸膜腔积液。2019-10-29于复旦大学肿瘤医院行左肋骨活检，病理示低分化腺癌，基因检测未见基因突变。后…	P	P	P	P	P			15315758888		20230522肿瘤住院	基于本次实验数据, 检测结果发现RET基因发生融合突变，其余基因未发现突变。具体治疗方案还需根据临床医生综合判断进行制定。	RET	胸外科10B		2020-01-13 08:22:24
B202327635	女	Y	56	1C	1	0	2B	HER2	手术	腺癌			R	(右肺下叶肿瘤) 1.肺浸润性腺癌，中分化（腺泡型50%，乳头型20%，贴壁型30%），癌体积2.5cm×2.5cm×1.3cm，未侵及支气管。 2.弹力纤维染色示癌组织抵达胸膜下，但未侵及脏层胸膜（PL0）。 3.未见确切脉管内癌栓及神经侵犯。 4.支气管断端、血管断端均未见癌。 5.支气管周围淋巴结可见癌转移（1/3）。 (第7组、第9组、第11组)淋巴结均未见癌转移（0/1,0/1,0/1）。 (右肺下叶肿瘤)肺浸润性腺癌，中分化（腺泡型50%，乳头型20%，贴壁型30%）。 免疫组化结果：CK7(+)，TTF-1(+)，Napsin A(+)，c-MET(SP44)(1+，70%+)，P40(-)，Ki-67(热点区40%+)，弹力纤维(+)*2。	有吸烟史、无饮酒史。入院情况：查体发现右肺结节 9 天。体检：T 36.5℃，P 76次/分，R 20次/分，BP 138/80mmH g。双侧锁骨上区未触及肿大淋巴结，胸廓对称无畸形，呼吸运动对称，叩诊清音，听诊双肺呼吸音稍 粗，未闻及明显干湿性啰音。心前区无异常隆起，触诊无细震颤，叩诊心界不大，心率 76 次/分， 律齐，各瓣膜听诊区未闻及病理性杂音2023-06-29(临清市人民医院)胸部+上腹部 CT:右肺下叶结 节，直径约 2.5cm。脂肪肝，肝右叶钙化灶。 入院诊断： 1.孤立性肺结节 2.剖宫产个人史 诊疗经过：入院后完善相关检查，排除手术禁忌，限期于 2023-07-11 在全麻下行胸腔镜下右肺 癌根治术 ，术后病理示：右肺下叶肺浸润性腺癌，中分化，体积：2.5X2.5X1.3cm。支气管周围淋巴结 可见癌转移（1/3），术后给予患者行抗炎、平喘、营养支持等对症支持治疗，…								15020693255		20230716胸外门诊无进展	基于本次实验数据,HER2基因外显子20上发生突变，其余基因未发现突变。具体治疗方案还需根据临床医生综合判断进行制定。 备注：NCCN指南建议，Fam-trastuzumab deruxtecan-nxki，或恩美曲妥珠单抗Kadcyla(T-DM1)可以用于HER2突变的非小细胞肺癌。FDA批准Enhertu（德喜曲妥珠单抗）用于HER2突变非小细胞肺癌二线治疗。	HER2	胸外科病区医疗(10B)		2023-07-11 10:34:31
B202327396	男	N	73	4	1	1B	4A	HER2	活检	腺癌			L	(左肺占位穿刺)活检：非小细胞癌，倾向腺癌，请待免疫组化结果进一步明确诊断（5项）。(左肺占位穿刺)活检：免疫组化结果：CK7(+)，TTF-1(+)，Napsin A(+)，P40(-)，c-MET(SP44)(95%弱+)，Ki-67(热区40%+)，结果支持肺腺癌，请结合临床。	.患者 2 月余前因右侧肢体、额面部麻木不适就诊聊城市第三人民医院，完善颅脑 MRI 提示脑内多发异常信号，结合病史转移瘤不除外，建议行颅脑强化 MR 进一步检查，胸部平扫 CT 提示：左肺下叶病变及纵隔多发肿大淋巴结，肺癌合并癌性淋巴管炎、肺炎、纵隔淋巴结转移可能。 未特殊治疗随即就诊我科门诊，2023-07-06 首次入住我科，当时查体神志清，精神尚可，左侧额面部 左侧肢体皮肤感觉稍减退，肌力正常，双侧颈、锁骨上区与双腋下未及肿大淋巴结，右肺呼吸音粗， 未闻及明显干湿性罗音，左肺呼吸音低。07-10 行肺穿刺活检术，病理示肺腺癌，肺癌九基因检测 HER-2Exon-20A775G776insYVMA（1/2)突变型。患者无常见基因突变，HER-2 基因突变靶向药物有 效率对比免疫联合化疗无优势，经多学科会诊给予静脉培美曲塞联合卡铂化疗联合卡瑞利珠免疫治 疗 3 周期，配合输注贝伐珠单…		P						13256425698			基于本次实验数据,HER2基因外显子20上发生突变，其余基因未发现突变。具体治疗方案还需根据临床医生综合判断进行制定。 备注：NCCN指南建议，Fam-trastuzumab deruxtecan-nxki，或恩美曲妥珠单抗Kadcyla(T-DM1)可以用于HER2突变的非小细胞肺癌。FDA批准Enhertu（德喜曲妥珠单抗）用于HER2突变非小细胞肺癌二线治疗。	HER2	肿瘤科二病区医疗		2023-07-10 10:19:00
B202324942	女	N	55	4	3	1A	4A	BRAF V600E	淋巴结穿刺	腺癌			R	(右侧锁骨上淋巴结)细胞块：腺癌，结合免疫组化结果，支持肺源性腺癌。 免疫组化结果：ER(-)，PR(-)，CK7(+)，TTF-1(+)，Napsin A(+)，Villin(局灶+)，CK20(-)，GATA3(-)，GCDFP-15(-)，Mammaglobin(-)，WT-1(-)，Pax-8(-)，CDX-2(-)。 二次加做免疫组化结果：CK19(+)，CEA(+)，P63(-)。	入院情况：右锁骨上胀痛 2 月余。。体检：T 36.3℃，P 96次/分，R 19次/分，BP 125/80 mmHg。神志清，精神一般，右侧锁骨上淋巴结可及肿大，双肺呼吸音粗，双肺未闻及干湿性啰音及胸 膜摩擦音。心前区无隆起，心率 96 次/分，心律齐，未闻及心包摩擦音。腹软，全腹无压痛及反跳痛， 右上肢水肿，双下肢无水肿。2023-07-05 15:27 CT64 层（胸部平扫+重建）: 胸廓对称，纵隔居中， 双肺纹理增多、增粗，双肺多发大小不等结节影，大者位于右肺上叶前段，最大截面结约 1.8cm× 1.1cm，呈分叶状，可见长短毛刺，局部胸膜牵拉改变。小叶间隔增厚；气管、支气管及其分支通畅， 纵隔、右腋窝肿大淋巴结，心包少量液体密度影；右胸膜腔少量积液。右上叶前段不规则结节；结合 临床。双肺多发结节，考虑转移。支气管炎。右胸腔少量积液。纵隔、右腋窝增大淋巴结。心影增大； 心包积液…	P							17852670079	活	20230919呼吸门诊复诊	基于本次实验数据, 检测结果发现BRAF基因Exon-15发生突变，经验证为BRAF V600E突变，其余基因未发现突变。具体治疗方案还需根据临床医生综合判断进行制定。 备注：目前FDA和NMPA均已经批准达拉菲尼（Dabrafenib）联合曲美替尼（Trametinib）用于BRAF V600突变阳性的肺癌患者的治疗；ESMO指南也推荐达拉菲尼（Dabrafenib）联合曲美替尼（Trametinib）用于携带V600激活性突变的NSCLC患者的一线或二线治疗；另外，对于BRAF V600E突变阳性的患者，NCCN指南也优先推荐达拉菲尼+曲美替尼用于一线治疗。	BRAF V600E	甲状腺结节及疝外科门诊		2023-06-25 12:43:35
B202327025	女	N	75	4	2	1B	4	L858R	活检	腺癌			R	(右肺)穿刺活检：肺浸润性腺癌。 免疫组化结果：CK7(+)，TTF-1(+)，Napsin A(+)，Ki-67(10%+)，P40(-)，NKX3.1(-)，PSA(-)。	入院情况：肋协部疼痛 7 天。体检：T 36.3℃ P 80 次/分 R 20 次/分 BP 121/72mmHg；神志清， 精神可，双侧颈部、锁骨上淋巴结未触及肿大。胸廓无畸形，双肺呼吸音清，未闻及明显干湿性啰音。 心前区无异常隆起，触无震颤，心界不大，心律规整，各瓣膜听诊区未闻及病理性杂音。 入院诊断： 1.肺占位性病变 2.脑继发恶性肿瘤 3.骨继发恶性肿瘤 4.高血压病 1 级（中危） 5.2 型糖尿病 诊疗经过：患者入院后完善相关辅助检查，排除禁忌 07-07 行肺穿刺活检术，病理示肺腺癌， 九基因检测 EGFRL858R 突变，因患者胸腰椎骨质破坏严重存在截瘫风险，多学科会诊后制定抗肿 瘤治疗方案：口服阿美替尼靶向抗肿瘤联合胸腰椎局部转移灶放疗，目前已完成局部放疗 9 次，口 服靶向药物 10 天，复查血常规无白细胞减少，轻度肾功能不全，准其今日出院，门诊完成放疗计划 并慢性…		P		P				13061511758		20230812放疗末次就诊	基于本次实验数据, EGFR基因外显子21上发生L858R突变，其余基因未发现突变。具体治疗方案还需根据临床医生综合判断进行制定。 备注：据报道, 对携带EGFR L858R敏感突变的患者，NCCN指南优先推荐奥希替尼用于一线治疗，其他推荐中用于一线治疗的药物还包括：厄洛替尼、阿法替尼、吉非替尼、达可替尼及厄洛替尼+雷莫芦单抗；并认为在特定条件下的患者可使用厄洛替尼+贝伐珠单抗进行治疗。	L858R	肿瘤科二病区医疗		2023-07-07 09:49:13
B202326290	女	N	67	4	0	0	3A	L858R	手术	腺癌	2	腺泡型80%、乳头型10%、 微乳头型10%	R	(右肺上叶) 1.符合浸润性腺癌，肿物三处，中分化（腺泡型80%、乳头型10%、 微乳头型10%），肿物一体积3.3cm×3cm×2.7cm，肿物二、三镜下直径分别为0.2cm、0.1cm； 2.结合弹力纤维染色，肿瘤侵及肺被膜（PL2）； 3.可见脉管内瘤栓，未见典型神经侵犯，未见气道内播散； 4.支气管断端、血管断端及吻合钉切缘均未见癌； 5.支气管周围淋巴结未见转移癌（0/4）。 免疫组化结果：CK7(+)，TTF-1(+)，Napsin A(+)，c-MET(SP44)(1+，10%+)，P40(-)，Ki-67(1%+)，弹力纤维(局灶缺失)，Pax-8(-)。 (右肺下叶结节) 1.结合免疫组化结果，符合肺浸润性腺癌，中分化（腺泡型90%、乳头型10%），肿物直径0.5cm； 2.癌组织较破碎，未见肺被膜，请结合临床； 3.未见脉管内瘤栓及典型神经侵犯，未见气道内播散。 免疫…	入院情况：患者孟珍兰，女，67岁。因“干咳不适1年余”于2023-07-01 08:24入院。查体：T 36.2℃ P 74次/分 R 18次/分 Bp124/64mmHg；双侧锁骨上区未触及肿大淋巴结，胸廓对称无畸形，呼吸运动对称，叩诊清音，听诊双肺呼吸音粗，未闻及明显干湿性啰音。心前区无异常隆起，触诊无细震颤，叩诊心界不大，心律齐，各瓣膜听诊区未闻及病理性杂音。 入院诊断：1.肺占位 2.肺结节 3.高血压 4.腔隙性脑梗死 5.脊柱退行性变 6.白内障术后 7.子宫术后 8.脑肿瘤术后 诊疗经过：患者入院后完善相关辅助检查，排除手术禁忌，限期于2023-07-03在全麻下行胸腔镜下右肺癌上叶切除、下叶楔形切除、纵膈淋巴结切除，术后给予抗感染、补液等对症治疗，目前患者病情平稳，予今日出院。术后病理：(右肺上叶)1.符合浸润性腺癌，肿物三处，中分化（腺泡型80%、乳头型10%、 微乳头…								15315950370			基于本次实验数据, EGFR基因外显子21上发生L858R突变，其余基因未发现突变。具体治疗方案还需根据临床医生综合判断进行制定。 备注：1、所检测标本为B202326290-3（右肺下叶结节）蜡块和B202326290-6（右肺上叶肿物+肺被膜）蜡块。2、据报道, 对携带EGFR L858R敏感突变的患者，NCCN指南优先推荐奥希替尼用于一线治疗，其他推荐中用于一线治疗的药物还包括：厄洛替尼、阿法替尼、吉非替尼、达可替尼及厄洛替尼+雷莫芦单抗；并认为在特定条件下的患者可使用厄洛替尼+贝伐珠单抗进行治疗；其中对于出现脑转移的患者，不建议使用达可替尼。	L858R	胸外科10B	术中送检：1.(右肺上叶)肺叶切除，体积15.5*10*3cm，支气管断端长0.2cm，直径1.7cm，血管断端长0.5cm，直径3cm，肺被膜大部光滑，吻合钉长7.5cm，表面附黑线标记两处，与其一侧黑线标记处肺被膜凹陷，凹陷区可见一肿物，紧邻被膜，体积3.3*3*2.7cm，切面灰黑质硬，与周围组织界不清，肿物距支气管断端2cm，距血管断端2cm，距吻合钉切缘1cm，与另一处黑线标记切开，未见明显结节，支气管周围查见淋巴结样物四枚，大者体积2*1.7*1cm，，已与临床医师沟通。与周围肺组织内查见灰白结节，直径0.3cm，4-5,6-8，一个面 术中送检：2.(右肺下叶结节)不规则切除肺组织一块，体积5.5*4.2*1cm，上附黑线及导丝标记，表面未见吻合钉，紧邻黑线标记处切开可见一破碎的肿物，直径0.5cm，肿物切面灰黑色质软与周围组织界不清，其余肺组织灰红色质软，结节冰全。 术后…	2023-07-04 08:48:45
B2019092	女		50					G719X	手术	腺癌	2	腺泡为主型	R	(右肺下叶)肺浸润性腺癌，腺泡为主型，肿物体积2.8×2.5×2cm，未侵犯脏层胸膜，未见典型脉管内癌栓及神经侵犯； 支气管切缘及肺切缘未见癌； 支气管周围查见淋巴结4枚，未见癌转移（0/4）。 (第7组淋巴结)(第9组淋巴结)(第11组淋巴结)(第2、4组淋巴结)淋巴结6枚、3枚、2枚、1枚，均未见癌转移（0/6、0/3、0/2、0/1）。 免疫组化结果：CK7(+)，TTF-1(+)，Napsin A(+)，P40(-)，Ki-67(30%+)。 特殊染色结果：弹力纤维染色(未侵及外弹力层)，支持未侵犯脏层胸膜。	现病史：患者4个多月前诊断“肺占位”在我科住院治疗，完善检查未见手术禁忌，于2020-07-03在全麻插管胸腔镜下行右肺下叶切除+纵隔淋巴结清扫术。术后给予化痰、平喘、静脉营养、补液等对症治疗，恢复良好。术后病理:(右肺下叶)肺浸润性腺癌，腺泡为主型，肿物体积2.8×2.5×2cm，术中见肿物侵犯胸膜，所清扫淋巴结均未见转移。此后再次入院，评估未见化疗禁忌，给予培美曲塞二钠+洛铂方案化疗3周期，化疗后出现胃肠道反应，对症治疗后好转。现患者为求术后辅助化疗，再次来我院门诊，门诊以“肺癌术后辅助治疗”收入院。上次出院以来，患者神志清，精神可，饮食睡眠可，大小便正常，体重无明显改变。入院情况：患者李红菊，女，50岁。因“右肺癌术后4个月，欲求化疗”于2020-11-23 09:05入院。 查体：T 36.7℃ P 78次/分 R 19次/分 Bp111/76mmHg。双侧颈部、锁骨上淋巴结未触…								15263540705		20230908放疗门诊	基于本次实验数据, EGFR基因外显子18上发生G719X突变，其余基因未发现突变。具体治疗方案还需根据临床医生综合判断进行制定。 备注：对携带G719X突变的患者，NCCN指南优先推荐奥希替尼或阿法替尼用于一线治疗，其他推荐中用于一线治疗的药物还包括：厄洛替尼、吉非替尼、达可替尼。FDA/NMPA已经批准奥希替尼（Osimertinib）、吉非替尼（Gefitinib）、阿法替尼（Afatinib）、厄洛替尼（Erlotinib）、达可替尼（Dacomitinib）、等用于EGFR突变的肺癌患者的治疗。	G719X	胸外科10B		2020-07-04 08:31:14
H202300410	男		60					KRASExon-2	活检	腺癌			L	（左肺）活检：结合形态及免疫组化，支持肺腺癌。 免疫组化结果：P40(-)，CK7(+)，TTF-1(+)，Napsin A(+)，Ki-67(30%+)，c-MET(SP44)(80%1+，20%2+)，P63(少量细胞+)。												基于本次实验数据, 检测结果发现KRAS基因Exon-2发生突变，其余基因未发现突变。具体治疗方案还需根据临床医生综合判断进行制定。 备注：1、此例KRAS基因Exon-2突变经科研试剂验证为KRAS G12C突变，仅供临床参考。2、据报道, KRAS突变可能导致肺癌患者无法从EGFR-TKI类药物如吉非替尼（Gefitinib）、厄洛替尼（Erlotinib）等的治疗中获益（PMID:18349398; PMID:16043828），在NCCN指南中也明确建议肺癌患者在使用EGFR-TKI药物前对KRAS的突变情况进行检测。目前，FDA已批准Lumakras（sotorasib）上市，用于治疗肿瘤携带KRAS G12C突变的非小细胞肺癌（NSCLC）患者。	KRASExon-2	病理科		2023-05-20 09:57:07
B202322485	男	Y	61	2A	2	0	3A	阴	活检	鳞癌			R	(右肺上叶前段新生物)活检：非小细胞癌，结合免疫组化结果，支持鳞状细胞癌。 免疫组化结果：CK7(-)，TTF-1(-)，Napsin A(-)，Ki-67(30%+)，P40(+)。	吸烟史50年，40支/日，已戒烟1周，饮酒史40年，平均2两/日，初步诊断: 入院情况：患者宋丕彦，男，61岁。因“确诊肺癌1周”于2023-06-16 10:21入院。查体：T 36.0℃ P 63次/分 R 18次/分 Bp137/86mmHg；神志清，精神一般，颈静脉无充盈，双肺呼吸音低，未闻及明显干湿啰音及胸膜摩擦音。心率63次/分，心律齐，各瓣膜听诊区未闻及病理性杂音。腹软，无压痛及反跳痛，肝脾肋下未触及，双下肢中度水肿。 入院诊断：1.右肺鳞癌(T2aN2M0,IIIA期)(1.纵膈淋巴结转移)(2.右肺门淋巴结转移) 2.腋窝淋巴结肿大 3.肺结节 4.支气管炎 5.脑梗塞 6.高血压病 7.阻塞性肺炎 8.肺气肿 诊疗经过：患者入院后完善相关检查，排除禁忌后给予白蛋白紫杉醇400mg d1+顺铂30mg d1-4+卡瑞利珠单抗200mg d1,辅以帕洛诺司琼、阿瑞匹坦胶囊…								13884836493			基于本次实验数据, 检测结果未发现以上基因突变。具体治疗方案还需根据临床医生综合判断进行制定。	阴	呼吸与危重症医学科14A		2023-06-07 11:03:57
B202322542	女		62				4	19-Del/T790M	穿刺	腺癌			L	(肺占位组织)穿刺：小组织3条，非小细胞癌，结合IHC结果符合腺癌。 免疫组化结果：CK7(+)，TTF-1(+)，Napsin A(+)，Ki-67(15%)，P40(局灶+)，c-MET(SP44)(30%2+，50%1+)；PAS(+)。	患者20余天前因腰疼就诊于当地医院，行胸部+腰间盘CT提示：左肺下叶软组织结节并椎体多发骨质破坏，考虑恶性肿瘤，L4-5椎间盘突出。2023.6.3为行进一步诊疗入住我科，当时查体：T 36.8℃ P 80次/分 R 20次/分 Bp133/70mmHg；双肺呼吸音正常，未闻及明显干湿性啰音，未闻及胸膜摩擦音。心前区无异常隆起，无异常搏动，触无震颤，心界不大，心律齐，各瓣膜听诊区未闻及杂音，未闻及心包摩擦音；腹平软，无压痛、反跳痛，肝脾肋下未及，双下肢无水肿。完善胸腹部强化CT：左肺下叶占位，不除外肿瘤。双肺微结节灶。胸椎椎体，左侧髂骨低密度灶。肺占位穿刺活检病理：结合IHC结果符合腺癌。肺癌基因检测：EGFR基因外显子19上发生19-Del和外显子20上发生T790M突变，其余基因未发现突变。结合相关分期检查，经MDT诊断为左肺腺癌（cT2aN1M1c IVB期）（1.肺门淋巴结转移）…				P				15224314167		20230830肿瘤科门诊复诊	基于本次实验数据, EGFR基因外显子19上发生19-Del和外显子20上发生T790M突变，其余基因未发现突变。具体治疗方案还需根据临床医生综合判断进行制定。 备注：NCCN明确指出，携带EGFR T790M突变的非小细胞肺癌患者可能对第一代和第二代EGFR-TKI类药物如吉非替尼（Gefitinib）、厄洛替尼（Erlotinib）或埃克替尼（Icotinib）等的治疗产生抗性，建议采用靶向药物奥希替尼（Osimertinib）进行用药治疗。FDA也已批准奥希替尼（Osimertinib）用于治疗EGFR T790M突变阳性的非小细胞肺癌（PMID:26729184）。另外，阿美替尼已被NMPA批准用于既往EGFR-TKI治疗进展，且T790M突变阳性的局部晚期或转移性非小细胞肺癌成人患者。	19-Del/T790M	综合治疗(1)		2023-06-07 10:56:15
B202320229	男	N	66	1B	0	0	1A	L858R	手术	腺癌	2	腺泡型	R	(右肺下叶背段) 1.浸润性腺癌，腺泡型，肿物体积1.5cm×1cm×1cm； 2.肿瘤抵胸膜下，待弹力纤维染色； 3.未见典型神经侵犯和脉管内瘤栓； 4.支气管断端、血管断端及吻合切缘未见癌。 (2.4组及7组、12组)淋巴结均未见转移癌（0/5、0/1、0/2）。 (10组淋巴结)纤维结缔组织及少量肺组织，未见淋巴结，未见癌。 免疫组化结果：CK7(+)，TTF-1(+)，Napsin A(+)，c-MET(SP44)(1+，80%+)，P40(-)，Ki-67(5%+)。	入院情况：患者刁桂利，男，66岁。因“检查发现肺结节10天余”于2023-05-18 08:07入院。查体：T 36.3℃ P 78次/分 R 19次/分 Bp154/80mmHg；胸廓对称无畸形，呼吸运动对称，叩诊清音，听诊双肺呼吸音稍粗，未闻及干湿性啰音。心前区无异常隆起，触诊无细震颤，叩诊心界不大，律齐，各瓣膜听诊区未闻及病理性杂音。 入院诊断：1.肺结节 2.支气管扩张症 3.高血压 4.糖尿病 诊疗经过：患者入院后完善相关辅助检查，排除手术禁忌，限期于2023-05-22在全麻下行胸腔镜下右肺癌根治术：右肺下叶背段切除、纵隔淋巴结清扫、胸膜粘连烙断术，术后给予抗感染、补液等对症治疗，目前患者病情平稳，予今日出院。术后病理：(右肺下叶背段)1.浸润性腺癌，腺泡型，肿物体积1. 5 cm×1cm×1cm；2.肿瘤抵胸膜下，待弹力纤维染色；3.未见典型神经侵犯和脉管内瘤栓；4.支气管…								15266818371		20230606血管外科复诊	基于本次实验数据, EGFR基因外显子21上发生L858R突变，其余基因未发现突变。具体治疗方案还需根据临床医生综合判断进行制定。 备注：对携带EGFR L858R敏感突变的患者，NCCN指南优先推荐奥希替尼用于一线治疗，其他推荐中用于一线治疗的药物还包括：厄洛替尼、阿法替尼、吉非替尼、达可替尼及厄洛替尼+雷莫芦单抗；并认为在特定条件下的患者可使用厄洛替尼+贝伐珠单抗进行治疗；其中对于出现脑转移的患者，不建议使用达可替尼。	L858R	胸外科10B		2023-05-23 08:43:54
H202300424	男		66					阴	淋巴结穿刺	腺癌				（右颈部）低分化癌，结合免疫组化，支持肺腺癌。 免疫组化结果：CK7(+)，TTF-1(+)，Napsin A(+)，Ki-67(25%+)，P40(-)，P63(部分+)，c-MET(SP44)(30%2+，60%3+)。												基于本次实验数据, 检测结果未发现以上基因突变。具体治疗方案还需根据临床医生综合判断进行制定。	阴	病理科		2023-05-24 10:55:12
B202319367	女	N	57	1B	0	0	1A	19-Del	手术	腺癌	3	腺泡型约60%，实体型约40%	L	(左肺下叶背段) 1.肺浸润性腺癌（腺泡型约60%，实体型约40%），肿物体积1cm×0.6cm×0.5cm； 2.癌组织抵胸膜下，弹力纤维染色示，未突破弹力层，未侵及脏层胸膜（PL0）； 3.未见典型神经侵犯及脉管内瘤栓； 4.吻合切缘未见癌； 5.肺表面多发粟粒样结节，镜下见纤维结缔组织增生，其内局灶可见癌。 (7组、11组、12组)淋巴结可见转移癌（1/1、1/1、2/4）。 (5组、9组)淋巴结未见转移癌（0/3、0/1）。 免疫组化结果：CK7(+)，TTF-1(+)，Napsin A(+)，Ki-67(40%+)，P40(-)，c-MET(SP44)(1+，60%+)。	入院情况：患者纪红玉，女，57岁。因“检查发现肺结节1天余”于2023-05-11 08:08入院。查体：T 36.3℃ P 75次/分 R 19次/分 Bp127/63mmHg；双侧锁骨上区未触及肿大淋巴结，胸廓对称无畸形，呼吸运动对称，叩诊清音，听诊双肺呼吸音稍粗，未闻及明显干湿性啰音。心前区无异常隆起，触诊无细震颤，叩诊心界不大，心率75次/分，律齐，各瓣膜听诊区未闻及病理性杂音。 入院诊断：肺结节 诊疗经过：患者入院后完善相关辅助检查，排除手术禁忌，限期于2023-05-16在全麻下行胸腔镜左肺下叶背段扩大切除术，术后给予抗感染、补液等对症治疗，目前患者病情平稳，予今日出院。术后病理：(左肺下叶背段)1.非小细胞癌，倾向浸润性腺癌（腺泡型约60%，实体型约40%），肿物体积1cm×0.6cm×0.5cm；2.癌组织抵胸膜下，待弹力纤维染色；3.未见典型神经侵犯及脉管内瘤栓；4.吻…								15098416287			基于本次实验数据, EGFR基因外显子19上发生19-Del突变，其余基因未发现突变。具体治疗方案还需根据临床医生综合判断进行制定。 备注：据报道, EGFR基因发生19-Del突变可能对酪氨酸激酶抑制剂（TKIs）类药物敏感。FDA/NMPA已经批准奥希替尼（Osimertinib）、吉非替尼（Gefitinib）、阿法替尼（Afatinib）、厄洛替尼（Erlotinib）、达可替尼（Dacomitinib）、埃克替尼（Icotinib）等用于EGFR突变的肺癌患者的治疗。具体方案还需根据临床医生综合判断进行制定。	19-Del	胸外科10B		2023-05-17 08:33:33
B1908201	女	N	43	1C	0	0	1A	19-Del	手术	腺癌	2	乳头状	R	(右肺上叶)浸润性乳头状腺癌，肿物大小2.8cm×2.8cm×2cm，未见典型脉管内瘤栓及神经侵犯，肿物累及支气管，紧邻脏层胸膜，请待弹力纤维染色； 肺门周围淋巴结未见癌（0/1）； 支气管断端及吻合线未见癌； (第四组淋巴结、第七组淋巴结、第十组淋巴结、第十一组淋巴结)未见癌（0/2、0/1、0/1、0/3）。免疫组化结果：CK7(+)，TTF-1(+)，Napsin A(+)，P63(-)，P40(-)，结果支持原诊断。 特殊染色结果：弹力纤维染色结果支持肿物未累及肺被膜。	患者4个月前因“咳嗽、咳痰、痰中带血3年余”于我科住院，患者入院后完善相关检查，于2019-03-12在全麻下行胸腔镜右肺上叶切除加纵隔淋巴结清扫术，手术顺利，术后给予抗炎、化痰、补液等对症支持等治疗。恢复顺利后出院。术后病理：(右肺上叶)浸润性乳头状腺癌，肿物大小2.8cm×2.8cm×2cm，未见典型脉管内瘤栓及神经侵犯，肿物累及支气管，紧邻脏层胸膜，请待弹力纤维染色；肺门周围淋巴结未见癌（0/1）；支气管断端及吻合线未见癌；(第四组淋巴结、第七组淋巴结、第十组淋巴结、第十一组淋巴结)未见癌（0/2、0/1、0/1、0/3）。出院后患者曾多次入院行培美曲塞二钠+洛铂化疗3个周期；现患者及其家属为求进一步综合治疗来我院，门诊以“肺癌术后”收入院。患者自发病以来，神志清，精神可，饮食睡眠可，大小便正常，体重较前基本无变化。诊疗经过：入院后完善相关检查，排除化疗禁忌，同家属讲明病情并签署化…								15288744218		202305复发肿瘤科门诊化疗	基于本次实验数据, EGFR基因外显子19上发生19-Del突变，其余基因未发现突变。具体治疗方案还需根据临床医生综合判断进行制定。 备注：据报道, EGFR基因发生19-Del突变可能对酪氨酸激酶抑制剂（TKIs）类药物敏感。FDA/NMPA已经批准奥希替尼（Osimertinib）、吉非替尼（Gefitinib）、阿法替尼（Afatinib）、厄洛替尼（Erlotinib）、达可替尼（Dacomitinib）、埃克替尼（Icotinib）等用于EGFR突变的肺癌患者的治疗。具体方案还需根据临床医生综合判断进行制定。	19-Del	胸外科10B		2019-03-12 13:41:25
B2001125	女	N	54			1B	4A	19-Del	细胞块	腺癌		肺腺癌伴小细胞癌	L	(胸水细胞块)低分化癌，待免疫组化标记。 免疫组化结果：CK7(+)，TTF-1(+)，Napsin A(部分+)，P63(-)，Ki-67(30%+)，P40(-)，CD56(部分弱+)，CgA(部分+)，Syn(部分弱+)，结果混合性癌（肺腺癌伴小细胞癌）。	入院情况：患者杨玉梅，女，54岁。因“咳嗽、咳痰伴胸闷半月，加重3天”于2020-01-08 10:47入院。查体：T 36.7℃ P 94次/分 R 23次/分 Bp145/97mmHg；神志清，精神可。颈部及锁骨上淋巴结未触及肿大。口唇无紫绀。听诊左肺呼吸音消失，右肺呼吸音粗，未闻及明显干湿性啰音及胸膜摩擦音。心率94次/分，律齐，各瓣膜听诊区未闻及杂音。腹部平坦，未见胃肠型及蠕动波，腹软，无压痛、反跳痛，肝脾肋下未触及，Murphy征阴性。双下肢无水肿。辅助检查：2020-01-07（高唐县人民医院）胸部增强CT：符合支气管炎CT表现；左肺上叶占位性病变，左侧大量胸腔积液并局限肺不张，考虑恶性肿瘤，建议CT强化检查。 入院诊断：1.左肺占位性质待查(1.肺癌?) 2.胸腔积液 3.高血压病？ 诊疗经过：患者入院后完善相关辅助检查，血液分析+血沉：红细胞沉降率:33mm/h、血小板计…				P	P			13581177290		未复诊	基于本次实验数据, EGFR基因外显子19上发生19-Del突变，其余基因未发现突变。具体治疗方案还需根据临床医生综合判断进行制定。	19-Del	呼吸内科14A		2020-01-09 16:35:35
B202316433	女	N	52	1B	0	0	1A	L858R						(右肺中叶及结节) 1.肺浸润性腺癌，高分化（腺泡型10% ，贴壁型90%），体积1.3cm×1cm×0.7cm。 2.癌组织未累及脏层胸膜（PL0）。 3.未见典型脉管内瘤栓及神经侵犯，未见气道内播散。 4.支气管断端及吻合线均未见癌。 5.支气管周检出淋巴结2枚，未见转移癌（0/2）。 (右肺下叶结节)送检肺组织全部取材，局灶肺泡上皮轻度增生，间质出血明显，伴少量淋巴细胞浸润，请结合临床。 (7组、10组、11组、12组)淋巴结均未见癌转移（0/1，0/4，0/1，0/1）。 免疫组化结果（3号片）：CK7(+)，TTF-1(+)，Napsin A(+)，c-MET(SP44)(70%区域2+)，P40(-)，Ki-67(3%+)，CK5/6(-)。	入院情况：患者姜平，女，52岁。因“检查发现肺结节1年余”于2023-04-24 09:44入院。查体：T 36.3℃ P 85次/分 R 21次/分 Bp138/91mmHg；胸廓对称无畸形，呼吸运动对称，叩诊清音，听诊双肺呼吸音稍粗，未闻及干湿性啰音。心前区无异常隆起，触诊无细震颤，叩诊心界不大，律齐，各瓣膜听诊区未闻及病理性杂音。 入院诊断：1.肺结节 2.高血压 诊疗经过：患者入院后完善相关辅助检查，排除手术禁忌，限期于2023-04-28在全麻下行胸腔镜右肺中叶癌根治术（右肺中叶切除术）+右肺下叶楔形切除术+胸膜粘连烙断术，术后给予抗感染、补液等对症治疗，目前患者病情平稳，予今日出院。术后病理：(右肺中叶及结节)1.肺浸润性腺癌，高分化（腺泡型10% ，贴壁型90%），体积1.3cm×1cm×0.7 cm。2.癌组织未累及脏层胸膜（PL0）。3.未见典型脉管内瘤栓及神经侵犯，未…								15020686231		20230814胸外科门诊复诊	基于本次实验数据, EGFR基因外显子21上发生L858R突变，其余基因未发现突变。具体治疗方案还需根据临床医生综合判断进行制定。 备注：据报道, EGFR基因发生L858R突变可能对酪氨酸激酶抑制剂（TKIs）类药物敏感。FDA/NMPA已经批准奥希替尼（Osimertinib）、吉非替尼（Gefitinib）、阿法替尼（Afatinib）、厄洛替尼（Erlotinib）、达可替尼（Dacomitinib）、埃克替尼（Icotinib）等用于EGFR突变的肺癌患者的治疗。	L858R	胸外科10B		2023-04-28 13:35:46
B202318138	男	N	61			1B	4A	L858R	活检	腺癌			L	(左肺穿刺活检术)浸润性腺癌。	入院情况：患者石保生，男，61岁。因“左下肢疼痛1月，声嘶1周，发现肺占位1天”于2023-05-06 08:12入院。查体：双侧锁骨上未及肿大淋巴结，双肺叩清音，双肺呼吸音清，未闻及干湿性啰音，心律规整，未闻及心脏杂音，腹平软，无压痛、反跳痛，肝脾肋下未及，双下肢无水肿。 入院诊断：1.左肺占位 肺癌？(1.纵隔淋巴结转移)(2.骨转移) 2.支气管炎 3.肺不张 诊疗经过：入院后完善检查，胸腹部CT：左肺下叶占位，符合肿瘤。椎体、附件多发低密度，转移？上腹部CT扫描未见异常。2023.5.9行CT引导左肺占位穿刺活检术，病理示浸润性腺癌，基因检测结果：Exon-21L858R突变型，颅脑磁共振示：脑实质未见明显转移性病变；多发腔隙性脑梗死；垂体饱满，信号不均匀，必要时鞍区MR检查；副鼻窦炎。左下肢磁共振示：考虑左侧股骨头、股骨颈、股骨近段、左侧髋臼转移瘤可能性大，请结合临床及病史左髋…				P				13521394946		20230915肿瘤日间化疗	基于本次实验数据, EGFR基因外显子21上发生L858R突变，其余基因未发现突变。具体治疗方案还需根据临床医生综合判断进行制定。 备注：据报道, EGFR基因发生L858R突变可能对酪氨酸激酶抑制剂（TKIs）类药物敏感。FDA/NMPA已经批准奥希替尼（Osimertinib）、吉非替尼（Gefitinib）、阿法替尼（Afatinib）、厄洛替尼（Erlotinib）、达可替尼（Dacomitinib）、埃克替尼（Icotinib）等用于EGFR突变的肺癌患者的治疗。	L858R	综合治疗(1)		2023-05-10 08:48:53
B2000598	男	Y	56	1B	1	1C	4B	L858R/MET	活检	腺癌			R	(右肺上叶尖段)活检：小组织多块，符合腺癌，待免疫组化标记。 免疫组化结果：TTF-1(+)，Napsin A(+)，CK7(+)，结果支持肺源性腺癌。	已戒烟酒10余年。主诉：右肺恶性肿瘤诊疗史2年余, 剑突下饱胀感3月余。 现病史：患者2年前（2020-01-03）因“右侧季肋部疼痛不适5月余”收住我院保健科，当时查体：T 36.9℃ P 74次/分 R 18次/分 Bp148/83mmHg；神志清，精神可，全身皮肤黏膜未见黄染及出血点，全身浅表淋巴结未及肿大，右下肺呼吸音低，左肺呼吸音粗，未及明显干湿性啰音及胸膜摩擦音，心音有力，心率74次/分，律齐，各瓣膜听诊区未及病理性杂音，腹软，无压痛及反跳痛，肝脾肋下未及，肝肾区无叩击痛，双下肢无水肿。入院后查胸部强化CT：右上肺占位。右肺门淋巴结增大。右侧胸膜结节样增厚。右侧胸腔积液。右侧肋骨骨质破坏。支气管镜活检：免疫组化结果：TTF-1(+)，NapsinA(+)，CK7(+)，结果支持肺源性腺癌。全身骨显像：右侧第7后肋转移瘤，颅骨代谢活跃灶，建议观察。颅脑强化MRI：脑内缺血灶；右…				P	P			13261796847		20220922门诊	基于本次实验数据, EGFR基因外显子21上发生L858R突变和MET基因发生Exon-14跳跃突变，其余基因未发现突变。具体治疗方案还需根据临床医生综合判断进行制定。	L858R/NET	保健内科9B		2020-01-06 16:24:12
B2000301	男	Y	50			1C	4B	19-Del	胸膜结节	腺癌			L	(壁层胸膜结节活检)查见巢状异型细胞，倾向低分化癌，不除外间皮瘤，待病理切片B2000302免疫组化标记进一步诊断。 (壁层胸膜)免疫组化结果支持异型细胞团为腺癌，来源于肺。 免疫组化结果：CK7(+)，TTF-1(+)，Napsin A(+)，CK5/6(-)，CR(-)，MC(-)，Desmin(梭形细胞+)。	吸烟史20余年，20支-40支/日，未戒烟。饮酒史20余年，具体量不详，未戒酒1哥因“肺癌”去世，入院情况：患者梁洪全，男，50岁。因“肺癌诊疗史４月，声嘶1月余，胸闷、气短３天。”于2020-03-31 11:32入院。查体：T 36.4℃ P 117次/分 R 22次/分 Bp158/84mmHg；神志清，精神差，右侧呼吸音粗，左侧呼吸音低，未闻及干湿啰音及胸膜摩擦音。心率117次/分，律齐，未闻及病理性杂音。全腹无压痛及反跳痛，双下肢无水肿。 入院诊断：1.原发性支气管肺癌（左肺腺癌）(1.并左侧胸膜及左肺内转移瘤)(2.左侧胸腔积液) 2.肺部感染 3.前列腺多发钙化 4.右髋部肌间脂肪 5.双侧上颌窦炎 6.腹股沟疝术后 诊疗经过：患者入院后完善相关的辅助检查：肺癌标记：糖类抗原125:319.5U/mL、癌胚抗原:13.27ng/mL、细胞角质蛋白:137.9ng/mL、神经…				P	P		Y	13375601808		未复诊	基于本次实验数据, EGFR基因外显子19上发生19-Del突变，其余基因未发现突变。具体治疗方案还需根据临床医生综合判断进行制定。	19-Del	呼吸内科14B		2020-01-03 15:13:48
B202310898	女	N	69	2	0	0	1B	L858R	手术	腺癌	3	复杂结构70%，腺泡型及乳头型25%，微乳头型及贴壁型5%	L	(左肺上叶结节) 1.肺浸润性腺癌，低分化（复杂结构70%，腺泡型及乳头型25%，微乳头型及贴壁型5%），体积1.5cm×1cm×0.7cm。 2.癌组织累及脏层胸膜（PL1）。 3.未见典型脉管内瘤栓及神经侵犯，可见气道内播散。 4.支气管断端及吻合线切缘未见癌。 5.免疫组化结果（2号片）：CK7(+)，TTF-1(+)，Napsin A(+)，C-MET(SP44)(20%区域2+)，P40(-)，Ki-67(10%+)，弹力纤维(断裂)。 (5组)淋巴结未见癌转移（0/1）。 (11组)淋巴结未见癌转移（0/5）。	入院情况：患者张吉荣，女，69岁。因“查体发现肺结节10余天”于2023-03-22 08:50入院。查体：T 35.9℃ P 86次/分 R 20次/分 Bp130/89mmHg，双侧锁骨上区未触及肿大淋巴结，胸廓对称无畸形，呼吸运动对称，叩诊清音，听诊双肺呼吸音稍粗，未闻及明显干湿性啰音。心前区无异常隆起，触诊无细震颤，叩诊心界不大，心率86次/分，律齐，各瓣膜听诊区未闻及病理性杂音。辅助检查：2023-03-14（外院）胸部CT：左肺上叶结节（自阅片）。 入院诊断：1.左肺上叶结节 2.陈旧性肺结核 诊疗经过：入院后完善相关检查，排除手术禁忌，于2023-03-24在全麻下行胸腔镜左上肺癌根治术，胸膜粘连烙断术，术顺，术后给予抗炎、祛痰、营养等对症支持治疗。术中冰冻病理：（左肺上叶结节）腺癌，体积是：1.5*1*0.7cm，似累及脏层胸膜，请待特染结果。术后常规病理未出，待结果。目…								13646388117		20230510胸外门诊复诊	基于本次实验数据, EGFR基因外显子21上发生L858R突变，其余基因未发现突变。具体治疗方案还需根据临床医生综合判断进行制定。 备注：据报道, EGFR基因发生L858R突变可能对酪氨酸激酶抑制剂（TKIs）类药物敏感。FDA/NMPA已经批准奥希替尼（Osimertinib）、吉非替尼（Gefitinib）、阿法替尼（Afatinib）、厄洛替尼（Erlotinib）、达可替尼（Dacomitinib）、埃克替尼（Icotinib）等用于EGFR突变的肺癌患者的治疗。	L858R	胸外科10B		2023-03-25 08:28:39
B202311326	女	N	72	1C	0	0	1A	19-Del	手术	腺癌	2	腺泡型75%、贴壁型20%，微乳头型5%	R	(右肺上叶) 1.肺浸润性腺癌，中分化（腺泡型75%、贴壁型20%，微乳头型5%），体积2.5cm×2cm×1.6cm。 2.癌组织未累及脏层胸膜（PL0）。 3.未见脉管内瘤栓及典型神经侵犯，未见气道内播散。 4.支气管断端及血管断端均未见癌。 4.肺门淋巴结未见癌转移（0/7）。 (第2.4组淋巴结、第7组淋巴结、第10组淋巴结)淋巴结均未见转移癌（0/3、0/2、0/2）。 免疫组化结果：CK7(+)，TTF-1(+)，Napsin A(+)，Ki-67(3%+)，P40(-)，C-MET(SP44)(1+,25%+)。 特殊染色结果：弹力纤维染色(+)。	入院情况：患者石秀梅，女，72岁。因“检查发现肺占位6天”于2023-03-23 08:27入院。查体：T 36.1℃ P 71次/分 R 18次/分 Bp132/94mmHg；双侧锁骨上区未触及肿大淋巴结，胸廓对称无畸形，呼吸运动对称，叩诊清音，听诊双肺呼吸音稍粗，未闻及明显干湿性啰音。心前区无异常隆起，触诊无细震颤，叩诊心界不大，心率71次/分，律齐，各瓣膜听诊区未闻及病理性杂音。 入院诊断：1.右肺上叶占位 2.支气管炎 3.右侧第3前肋骨折 4.慢性胃炎 5.腔隙性脑梗死 6.腰椎退行性病变 7.膝关节退行性病变 诊疗经过：患者入院后完善相关辅助检查，排除手术禁忌，限期于2023-03-28在全麻下行右肺上叶癌根治术+胸膜粘连烙断术，术后给予抗感染、抑酸、补液等对症治疗，目前患者病情平稳，予今日出院。术后病理(右肺上叶)1.肺浸润性腺癌，中分化（腺泡型75%、贴壁型20%，微乳头…								13296352813		20230517胸外门诊复诊	基于本次实验数据, EGFR基因外显子19上发生19-Del突变，其余基因未发现突变。具体治疗方案还需根据临床医生综合判断进行制定。 备注：据报道, EGFR基因发生19-Del突变可能对酪氨酸激酶抑制剂（TKIs）类药物敏感。对携带EGFR 19-Del敏感突变的患者，NCCN指南优先推荐奥希替尼用于一线治疗，其他推荐中用于一线治疗的药物还包括：厄洛替尼、阿法替尼、吉非替尼、达可替尼及厄洛替尼+雷莫芦单抗；并认为在特定条件下的患者可使用厄洛替尼+贝伐珠单抗进行治疗；其中对于出现脑转移的患者，不建议使用达可替尼。	19-Del	胸外科10B		2023-03-28 16:01:12
H202300323	女		77					19-Del	淋巴结穿刺	腺癌				(左锁骨上)腺癌，建议进一步免疫组化标记。												基于本次实验数据, EGFR基因外显子19上发生19-Del突变，其余基因未发现突变。具体治疗方案还需根据临床医生综合判断进行制定。 备注：据报道, EGFR基因发生19-Del突变可能对酪氨酸激酶抑制剂（TKIs）类药物敏感。对携带EGFR 19-Del敏感突变的患者，NCCN指南优先推荐奥希替尼用于一线治疗，其他推荐中用于一线治疗的药物还包括：厄洛替尼、阿法替尼、吉非替尼、达可替尼及厄洛替尼+雷莫芦单抗；并认为在特定条件下的患者可使用厄洛替尼+贝伐珠单抗进行治疗；其中对于出现脑转移的患者，不建议使用达可替尼。	19-Del	病理科		2023-04-25 12:02:43
B202314931	女	N	59	4	0	0	3A	19-Del	手术	腺癌		非黏液型	R	(右肺上叶结节) 1.肺原位腺癌，非黏液型，体积1.2cm×0.7cm×0.5cm，周围肺组织局部间质纤维化，呈结节样； 2.未侵及肺脏层胸膜（PL0），未见气道内播散； 3.未见神经侵犯及脉管内瘤栓； 4.吻合钉切缘未见癌。 (右肺下叶结节) 1.肺微浸润性腺癌，非粘液型，体积1.1cm×0.7cm×0.5cm； 2.未侵及肺脏层胸膜（PL0），未见气道内播散； 3.未见神经侵犯及脉管内瘤栓； 4.吻合钉切缘未见癌。 (2、4组、7组、12组)淋巴结均未见转移癌（0/1、0/4、0/1）。 免疫组化结果：CK7(+)，TTF-1(+)，Napsin A(+)，c-MET(SP44)(中-强阳，80%+)，P40(-)，Ki-67(3%+)，弹力纤维(+)。	入院情况：患者崔玲玲，女，59岁。因“检查发现肺结节2年余”于2023-04-13 09:31入院。查体：T 36.5℃ P 68次/分 R 17次/分 Bp125/74mmHg；胸廓对称无畸形，呼吸运动对称，叩诊清音，听诊双肺呼吸音稍粗，未闻及干湿性啰音。心前区无异常隆起，触诊无细震颤，叩诊心界不大，律齐，各瓣膜听诊区未闻及病理性杂音。 入院诊断：肺结节 诊疗经过：患者入院后完善相关辅助检查，排除手术禁忌，限期于2023-04-19在全麻下行胸腔镜右肺下叶癌根治术（解剖性右肺下叶背段切除术）+右肺上叶楔形切除术，术后给予抗感染、补液等对症治疗，目前患者病情平稳，予今日出院。术后病理：(右肺上叶结节)1.肺原位腺癌，非黏液型，体积1.2cm×0.7cm×0.5cm，周围肺组织局部间质纤维化，呈结节样；2.未侵及肺脏层胸膜（PL0），未见气道内播散；3.未见神经侵犯及脉管内瘤栓；4.吻合钉…								17762079196		20230522胸外复查	基于本次实验数据, EGFR基因外显子19上发生19-Del突变，其余基因未发现突变。具体治疗方案还需根据临床医生综合判断进行制定。 备注：据报道, EGFR基因发生19-Del突变可能对酪氨酸激酶抑制剂（TKIs）类药物敏感。对携带EGFR 19-Del敏感突变的患者，NCCN指南优先推荐奥希替尼用于一线治疗，其他推荐中用于一线治疗的药物还包括：厄洛替尼、阿法替尼、吉非替尼、达可替尼及厄洛替尼+雷莫芦单抗；并认为在特定条件下的患者可使用厄洛替尼+贝伐珠单抗进行治疗；其中对于出现脑转移的患者，不建议使用达可替尼。	19-Del	胸外科10B		2023-04-19 15:42:01
B202307854	男	Y	60	1C	0	0	1A	19-Del	手术	腺癌	2	乳头型70%，腺泡型25%，贴壁型5%	L	(左肺上叶结节) 1.肺浸润性腺癌，中分化（乳头型70%，腺泡型25%，贴壁型5%），体积2.5cm×2.5cm×1.5cm。 2.癌组织与脏层胸膜关系请待弹力纤维染色。 3.未见典型脉管内瘤栓及神经侵犯，未见气道内播散。 4.周围肺局灶肺泡上皮不典型增生，符合不典型腺瘤样增生（AAH），镜下直径约0.2cm；局部支气管黏膜伴鳞状上皮化生。 5.吻合线切缘未见癌。 (左肺上叶) 1.肺组织未见癌残留。 2.支气管断端未见癌。 3.支气管周检出淋巴结3枚，未见转移癌（0/3）。 (第7、10、11、12组)淋巴结均未见癌转移（0/1，0/1，0/1，0/1）。(左肺上叶结节)免疫组化结果支持肺浸润性腺癌，弹力纤维染色显示癌未累及脏层胸膜（PL0）。 免疫组化结果：CK7(+)，TTF-1(+)，Napsin A(+)，Ki-67(5%+)，P40(-)。 特殊染色结果：弹力纤维染色(连续)。	吸烟30年，20支/天，饮酒40余年，每日半斤，近3年来饮酒量减少，每日约二两入院情况：患者商孝敬，男，60岁。因“左前胸痛2年余。”于2023-02-27 08:23入院。查体：T 36.8℃ P 75次/分 R 17次/分 Bp129/83mmHg，神志清，精神一般，未触及肿大浅表淋巴结，双肺呼吸音粗，未闻及干湿性啰音，未闻及胸膜摩擦音。心律齐，心脏各瓣膜听诊区未闻及病理性杂音。腹软，全腹无明显压痛及反跳痛，肝脾肋下未及，双下肢无水肿。辅助检查：2023-02-23（本院）胸部增强CT：左肺上叶混杂密度，肿瘤？支气管炎、小结节。2023-02-25（本院）血常规、病毒筛查、凝血酶原检测未见明显异常。肺功能：通气功能正常。心电图：窦性心律。 入院诊断：1.肺占位性质待查(1.肺癌？) 2.慢性胃炎 诊疗经过：入院后入住呼吸内科完善相关检查，除外禁忌，完善支气管镜检查，左肺上叶前段GS活…										20230512胸外复查	基于本次实验数据, EGFR基因外显子19上发生19-Del突变，其余基因未发现突变。具体治疗方案还需根据临床医生综合判断进行制定。 备注：据报道, EGFR基因发生19-Del突变可能对酪氨酸激酶抑制剂（TKIs）类药物敏感。对携带EGFR 19-Del敏感突变的患者，NCCN指南优先推荐奥希替尼用于一线治疗，其他推荐中用于一线治疗的药物还包括：厄洛替尼、阿法替尼、吉非替尼、达可替尼及厄洛替尼+雷莫芦单抗；并认为在特定条件下的患者可使用厄洛替尼+贝伐珠单抗进行治疗；其中对于出现脑转移的患者，不建议使用达可替尼。	19-Del	胸外科10B		2023-03-07 15:51:16
B202314128	女	N	69	1C	0	0	1A	L858R	手术	腺癌	2	腺泡型80%，贴壁型20%	R	(右肺上叶)1.肺浸润性腺癌，中分化（腺泡型80%，贴壁型20%），肿瘤体积2.2cm×1.7cm×1.5cm。 2.弹力纤维染色示癌组织未侵及脏层胸膜（PL0）。 3.未见确切神经侵犯及脉管内癌栓。 4.支气管断端、血管断端及吻合切缘未见癌。 5.支气管周淋巴结未见癌转移（0/3）。 6.免疫组化结果：CK7(+)，TTF-1(+)，Napsin A(+)，c-MET(SP44)(约60%的区域中等阳+)，P40(-)，Ki-67(3%+)，弹力纤维(+)。 (第2/4组、第7组)淋巴结均未见癌转移（0/2,0/2）。 (右肺中叶结节)1.原位腺癌，非黏液型，肿瘤体积0.5cm×0.4cm×0.4cm。 2.癌组织未累及脏层胸膜（PL0）；未见神经侵犯及脉管内癌栓。 3.吻合切缘未见癌。 (10组、11组)淋巴结均未见癌转移（0/1,0/1）。	入院情况：患者李梅凤，女，69岁。因“间断咳嗽、胸闷3月”于2023-04-06 09:13入院。体格检查：T 36.7℃ P 71次/分 R 17次/分 Bp145/93mmHg，神志清，精神一般，口唇无紫绀，颈静脉无充盈，双肺呼吸音粗，未闻及干湿啰音，未闻及胸膜摩擦音。心律齐，各瓣膜听诊区未闻及杂音。腹软，无压痛、反跳痛，双下肢无水肿。辅助检查：2023-02-14（清水镇中心卫生院）胸部CT：右肺上叶团状软组织密度影，左肺上叶磨玻璃样结节影；双肺下叶结节、右侧胸膜增厚，请结合临床，建议进一步检查。 2023-03-14（清水镇中心卫生院）胸部CT：右肺上叶团状软组织密度影，左肺上叶磨玻璃样结节影；双肺下叶结节、右侧胸膜增厚，请结合临床，建议进一步检查。 2023-03-27（我院）血常规：白细胞计数:4.8×10^9/L，血红蛋白:141g/L，血小板计数:204×10^9/L，中…								13869525887		20230907胸外复查	基于本次实验数据, EGFR基因外显子21上发生L858R突变，其余基因未发现突变。具体治疗方案还需根据临床医生综合判断进行制定。 备注：据报道, EGFR基因发生L858R突变可能对酪氨酸激酶抑制剂（TKIs）类药物敏感。FDA/NMPA已经批准奥希替尼（Osimertinib）、吉非替尼（Gefitinib）、阿法替尼（Afatinib）、厄洛替尼（Erlotinib）、达可替尼（Dacomitinib）、埃克替尼（Icotinib）等用于EGFR突变的肺癌患者的治疗。	L858R	胸外科10B		2023-04-14 10:54:16
B1944793	女	N	58			1C	4B	19-Del	细胞块	腺癌			L	(胸水)细胞块：腺癌，结合组化标记，符合诊断：肺腺癌转移，请结合临床其他检查。 免疫组化结果：CK7(+)，CK20(-)，Villin(+)，CDX-2(-)，TTF-1(+)，Napsin A(+)，Calretinin（CR）(+)，MC(+)。	主诉：肺腺癌诊疗史2年，憋喘10天。 现病史：患者2年前因“纳差1月余，咳嗽、胸闷、憋喘10余天”于我科住院治疗，完善胸部强化CT、胸水细胞块及免疫组化等检查提示肺腺癌，颅脑磁共振提示多发脑梗死、小软化灶；小脑占位，结合病史，考虑转移；部分空蝶鞍；副鼻窦炎。全身骨显像考虑左侧第4前肋及第6后肋骨转移瘤。治疗上给予胸腔穿刺闭式引流解除胸腔压迫，排除化疗禁忌，于2020-01-03应用顺铂胸腔灌注局部抗肿瘤，并给予帕洛诺司琼镇吐、莫西沙星抗感染、唑来膦酸抑制骨质破坏、螺内酯利尿、二甲双胍降糖等对症治疗，于2020-01-14好转出院。基因检测提示EGFR(Exon-19 突变型)，院外规律口服吉非替尼0.25g qd。后因“憋喘加重1月”于2021-08-25再次入住我科，完善胸部CT提示中量胸腔积液，给予胸腔穿刺引流给予对症治疗后患者自觉憋喘较前减轻，于2021-09-05出院，近2月患者…	P	P		P	P			15552120258		20211025呼吸住院	基于本次实验数据, EGFR基因外显子19上发生19-Del突变，其余基因未发现突变。具体治疗方案还需根据临床医生综合判断进行制定。	19-Del	全科医学科病房		2019-12-31 14:43:10
B202311893	男	Y	73	1A	0	0	1A	KRAS G12C	手术	腺癌			R	(右肺上叶结节) 1.肺浸润性腺癌，中分化（腺泡型60%，贴壁型40%），免疫组化结果待后报；肿瘤体积0.8cm×0.7cm×0.7cm。 2.癌组织未侵及脏层胸膜（PL0）。 3.未见确切脉管内癌栓及神经侵犯。 4.肺吻合切缘未见癌。 (右肺中叶结节) 1.肺微浸润性腺癌，非黏液型，镜下肿瘤面积约0.6cm×0.4cm。 2.癌组织未侵及脏层胸膜（PL0）。 3.未见确切脉管内癌栓及神经侵犯。 4.肺吻合切缘未见癌。 (7组)淋巴结未见癌转移（0/2）。 (右肺上叶结节) 1.肺浸润性腺癌，中分化（腺泡型60%，贴壁型40%）。 免疫组化结果：CK7(+)，TTF-1(+)，Napsin A(+)，C-MET(SP44)(2+-3+)，P40(-)，Ki-67(3%+)，P63(少量细胞+)。	吸烟30余年，约20支/天；饮酒30余年，约2两/天， 入院情况：患者郝天福，男，73岁。因“检查发现肺结节1周余”于2023-03-28 13:30入院。查体：T 36.4℃ P 67次/分 R 17次/分 Bp119/69mmHg；双侧锁骨上区未触及肿大淋巴结，胸廓对称无畸形，呼吸运动对称，叩诊清音，听诊双肺呼吸音稍粗，未闻及明显干湿性啰音。心前区无异常隆起，触诊无细震颤，叩诊心界不大，心率67次/分，律齐，各瓣膜听诊区未闻及病理性杂音。 入院诊断：1.肺结节 2.支气管炎 3.肺气肿 4.陈旧性脑梗死 诊疗经过：患者入院后完善相关辅助检查，排除手术禁忌，限期于2023-03-31在全麻下行胸腔镜右肺上叶楔形切除术+右肺中叶楔形切除术，术后给予抗感染、抑酸、补液等对症治疗，目前患者病情平稳，予今日出院。术后病理：(右肺上叶结节)1.肺浸润性腺癌，中分化（腺泡型60%，贴壁型40%），…								13258982158		20230807胸外复诊	基于本次实验数据, 检测结果发现KRAS基因Exon-2发生突变，经验证KRAS G12C发生突变，其余基因未发现突变。具体治疗方案还需根据临床医生综合判断进行制定。 备注：FDA已批准Lumakras（sotorasib）上市，用于治疗肿瘤携带KRAS G12C突变的非小细胞肺癌（NSCLC）患者。	KRAS G12C	胸外科10B		2023-03-31 15:32:49
B202308983	男	Y	69			1B	4A	HER2	脑手术	腺癌				(右额肿瘤)免疫组化结果支持肺源性腺癌脑转移。 免疫组化结果：CK7(+)，TTF-1(+)，Napsin A(+)，Ki-67(20%+)，P40(-)，GFAP(-)，Olig-2(-)，CK20(-)，Villin(部分+)，CDX-2(-)，NKX3.1(-)，Mammaglobin(-)，GATA3(-)。	已戒烟酒。入院情况：患者宫保增，男，69岁。因“左腿无力伴抽搐10余天”于2023-03-09 13:11入院。查体：T 36.℃ P 78次/分 R 20次/分 Bp 124/68mmHg W 56Kg H 165cm 神志清，精神差，回答切题，自主睁眼，双侧瞳孔圆形等大，直径2.5mm，光反射存在，鼻部外形正常，口腔、鼻腔、双外耳道无活动性流血、流液，颈抵抗阴性，四肢肌力肌张力正常，双侧巴氏征（-）。辅助检查：磁共振（2023.3.8，聊城市人民医院）颅内多发占位，考虑转移瘤 入院诊断：颅内占位性病变(转移瘤？) 诊疗经过：患者入院后完善相关检查，明确诊断，除外手术禁忌后于2023-03-13在全麻下行右额颞开颅额叶占位、右额顶开颅额叶占位切除术，术后予以抗感染、静脉补充营养、补液、丙戊酸钠预防癫痫等对症支持治疗，患者术后恢复可，手术切口（I/甲），病理回报考虑转移瘤，详细告知患者及…		P						15552125015		20230913放疗住院	基于本次实验数据,HER2基因外显子20上发生突变，其余基因未发现突变。具体治疗方案还需根据临床医生综合判断进行制定。 备注：据报道, 曲妥珠单抗和阿法替尼可以用于HER2突变的非小细胞肺癌患者。	HER2	肿瘤神外		2023-03-14 10:06:06
B202312079	女	N	55			1A	4A	L858R	活检	腺癌			L	(左肺占位)活检：肺浸润性腺癌。	入院情况：患者弓金环，女，55岁。因“查体发现左肺结节1年余”于2023-03-28 08:29入院。查体：36.0℃ P 100次/分 R 23次/分 Bp151/101mmHg；气管居中，胸廓无畸形，双肺呼吸音粗，可闻及散在干湿性啰音，心前区无异常隆起，心律齐，各瓣膜听诊区未闻及病理性杂音，腹平坦，柔软，无压痛、反跳痛，肝脾肋下未触及，Murphy征阴性，移动性浊音阴性，肝区无叩痛，肠鸣音正常。 入院诊断：1.左肺下叶结节 2.双肺间质病变 3.支气管炎 诊疗经过：患者入院后完善相关辅助检查，结合检查考虑双肺多发转移，于2023-04-01在局麻下行CT引导下肺穿刺活检术后，术后病理提示浸润性腺癌，患者家属拒绝化疗，要求自动出院，予今日出院。 出院诊断：1.肺癌 2.双肺间质病变 3.支气管炎 出院情况：患者神志清，精神可，饮食、睡眠可，大小便正常，未诉其它不适主诉。查体：双肺呼吸音…	P							18364757216			基于本次实验数据, EGFR基因外显子21上发生L858R突变，其余基因未发现突变。具体治疗方案还需根据临床医生综合判断进行制定。 备注：据报道, EGFR基因发生L858R突变可能对酪氨酸激酶抑制剂（TKIs）类药物敏感。对携带EGFR L858R敏感突变的患者，NCCN指南优先推荐奥希替尼用于一线治疗，其他推荐中用于一线治疗的药物还包括：厄洛替尼、阿法替尼、吉非替尼、达可替尼及厄洛替尼+雷莫芦单抗；并认为在特定条件下的患者可使用厄洛替尼+贝伐珠单抗进行治疗；其中对于出现脑转移的患者，不建议使用达可替尼。	L858R	胸外科10B		2023-04-01 09:06:49
H202300138	女		68					L858R/T790M	活检	腺癌			L	（左肺）粗针穿刺活检：结合形态及免疫组化，符合肺浸润性腺癌。 免疫组化结果：TTF-1(+)，Napsin A(+)。												基于本次实验数据, EGFR基因外显子21上发生L858R和外显子20上发生T790M突变，其余基因未发现突变。具体治疗方案还需根据临床医生综合判断进行制定。	L858R/T790M	病理科		2023-02-24 10:34:47
B202305895	女	N	56	1C	0	0	1A	RET	手术	腺癌	2	腺泡型约60%、乳头状型约35%，微乳头型约5%	L	(左肺上叶) 1.肺浸润性腺癌（腺泡型约60%、乳头状型约35%，微乳头型约5%），肿物体积2.8cm×2cm×2cm； 2.癌组织抵胸膜下，弹力纤维染色结果支持未侵及脏层胸膜（PL0）； 3.可见脉管内瘤栓，未见典型神经侵犯； 4.支气管断端、血管断端均未见癌，吻合线处肺组织未见癌； (10组、12组、13组、7组)淋巴结均未见转移癌（0/4、0/2、0/1、0/4）。 免疫组化结果：CK7(+)，TTF-1(+)，Napsin A(+)，Ki-67(15%)，P40(-)。	入院情况：患者徐合云，女，55岁。因“检查发现左肺结节2天”于2023-02-14 08:08入院。查体：37.0℃ P 83次/分 R 20次/分 Bp154/98mmHg气管居中，胸廓无畸形，双肺呼吸音稍粗，未闻及明显干湿性啰音，心前区无异常隆起，心律齐，各瓣膜听诊区未闻及病理性杂音，腹平坦，柔软，无压痛、反跳痛，肝脾肋下未触及，Murphy征阴性，移动性浊音阴性，肝区无叩痛，肠鸣音正常。辅助检查：2023-02-12 胸部CT（外院）：左肺上叶尖后段软组织密度结节灶，不除外肿瘤。支气管炎。 入院诊断：1.左肺上叶结节 2.支气管炎 诊疗经过：患者入院后完善相关辅助检查，未见明显手术禁忌症，于2023-02-22在全麻下行胸腔镜左肺上叶癌根治术（左肺上叶固有段切除+淋巴结清扫术），术后给予抗炎、化痰、止痛、增强免疫力及补液等对症支持治疗，患者目前病情平稳，术后恢复可，请示主任医师后给…								13656353720		20230717门诊复查	基于本次实验数据, 检测结果发现RET基因发生融合突变，其余基因未发现突变。具体治疗方案还需根据临床医生综合判断进行制定。 备注：据报道, FDA已批准塞尔帕替尼(Selpercatinib)、普拉替尼(Pralsetinib)用于携带RET基因融合阳性的转移性非小细胞肺癌（NSCLC）成人患者。对于RET重排阳性的患者，NCCN指南优先推荐塞尔帕替尼(Selpercatinib)和普拉替尼(Pralsetinib)用于一线治疗，并认为特定条件下可以使用卡博替尼（Cabozantinib）和凡德他尼（Vandetanib）。	RET	胸外科10B		2023-02-22 15:48:10
B202300270	女	N	59			1B	4A	19-Del	脑手术	腺癌			L	(肿瘤)恶性肿瘤，结合病史及免疫组化标记，符合肺腺癌转移。 免疫组化结果：CK7(+)，TTF-1(+)，Napsin A(-)，Ki-67(50%+)，P53(+)，CK20(-)，Villin(-)，Pax-8(-)，PR(-)，ER(-)，P16(+)。	入院情况：患者张秀英，女，59岁。因“左侧肢体无力半月”于2023-01-03 11:14入院。 查体：T 36.5℃ P 78次/分 R 18次/分 Bp 117/67mmHg W 48Kg H 150cm ；神志清，精神差，言语清晰，回答切题。双侧瞳孔等大等圆，直径约3mm，对光反射存在，双眼球活动自如，双侧面部感觉正常，双侧额纹对称，鼻唇沟对称，口角无歪斜，伸舌居中，饮水无呛咳。颈软，四肢肌张力正常，左侧肢体肌力4级，右侧肌力正常。生理反射存在，病理征未引出。2023-01-01颅脑MRI增强扫描（本院）：脑内多发异常信号，考虑转移瘤。 2023-01-01 胸部CT（本院）：左肺上叶占位，肺Ca并肺内转移？双侧胸腔少量积液。纵隔淋巴结及双侧腋窝淋巴结肿大。 2023-01-01 头血管CTA（本院）：左侧大脑前动脉A3段囊状突起，考虑动脉瘤。 2023-01-01 心脏+全腹彩超…		P						15275850610			基于本次实验数据, EGFR基因外显子19上发生19-Del突变，其余基因未发现突变。具体治疗方案还需根据临床医生综合判断进行制定。 备注：据报道, EGFR基因发生19-Del突变可能对酪氨酸激酶抑制剂（TKIs）类药物敏感。对携带EGFR 19-Del敏感突变的患者，NCCN指南优先推荐奥希替尼用于一线治疗，其他推荐中用于一线治疗的药物还包括：厄洛替尼、阿法替尼、吉非替尼、达可替尼及厄洛替尼+雷莫芦单抗；并认为在特定条件下的患者可使用厄洛替尼+贝伐珠单抗进行治疗；其中对于出现脑转移的患者，不建议使用达可替尼。	19-Del	肿瘤神外		2023-01-06 10:03:06
B1944290	男	Y	83			1C	4B	阴	细胞块	小细胞癌			L	(胸水)细胞块：低分化癌，结合免疫组化标记及病史，符合诊断：肺小细胞癌转移。 免疫组化结果：CK7(-)，P40(-)，P63(-)，CgA(+)，Syn(-)，Ki-67(80%+)，CD56(部分+)，TTF-1(+)。	，吸烟史50余年，平均约20支/日，目前平均约1支-2支/天。饮酒史50余年，具平均约2两/天 入院情况：患者罗俊杰，男，83岁。因“纳差1月余，咳嗽、咳痰20天”于2019-12-2610:38 入院。查体：T 36.7℃ P 82次/分 R 20次/分 Bp124/77mmHg SO2 94%，神志清，精神可，右侧呼吸音粗，左下肺呼吸音消失，未闻及干湿啰音及胸膜摩擦音。心率82次/分，心律齐，未闻及杂音。腹软，左上腹压痛，右上腹轻压痛，余腹部无压痛及反跳痛，双下肢无水肿。1.肺占位性质待查(1.肺癌伴左侧胸膜、纵隔多发转移？)2.左侧胸腔积液3.肺部感染4.肝囊肿5.胆囊结石？6.右肾囊肿7.胃炎。辅助检查：2019-12-24（聊城市人民医院门诊）腹部B超：肝多发囊肿、胆囊略小并炎症、胆囊内中强回声（沉积物？）、胆囊内强回声（结石？）、右肾多发囊肿、右肾弥漫性病变声像图。2019-…				P	P			13553166957		20200127死亡	基于本次实验数据, 检测结果未发现以上基因突变。具体治疗方案还需根据临床医生综合判断进行制定。	阴	全科医学科病房		2019-12-26 16:58:03
B202115091	女	N	79		1		2B	L858R	活检	腺癌			R	(右肺上叶后段gs)活检：非小细胞癌，结果支持肺腺癌。 免疫组化结果：CK7(+)，TTF-1(+)，Napsin A(+)，CK5/6(少量细胞+)，P63(个别细胞+)，Ki-67(5%+)，P40(-)。	适龄结婚，配偶有“肺癌、慢阻肺”病史，育有1子2女，家庭关系和睦。 家族史：父因“肺癌”故 入院情况：患者郭玉荣，女，79岁。因“查体发现肺占位2天”于2021-04-19 10:18入院。查体：T 36.2℃ P 86次/分 R 22次/分 Bp147/84mmHg，神志清，精神可。颈部及锁骨上未触及肿大淋巴结，双肺呼吸音粗，未闻及明显干湿啰音及胸膜摩擦音。心率86次/分，律齐，各瓣膜听诊区未闻及病理性杂音。腹软，无压痛、反跳痛，双下肢无水肿。辅助检查： 2021-04-17（我院）胸部CT：双肺慢性炎症、右肺上叶占位、右肺下叶结节、建议抗炎后复查排除肿瘤、双肺多发微结节、纵隔淋巴结肿大。 2021-04-17（我院）肿瘤标志物：癌胚抗原44.94ng/ml、细胞角质蛋白4.67ng/ml。 2021-04-17（我院）上消化道钡餐：胃炎，双肺病变。 2021-04-17（我院）妇科超…								13184165396		20230904呼吸科门诊复诊	基于本次实验数据, EGFR基因外显子21上发生L858R突变，其余基因未发现突变。具体治疗方案还需根据临床医生综合判断进行制定。 备注：据报道, EGFR基因发生L858R突变可能对酪氨酸激酶抑制剂（TKIs）类药物敏感。FDA/NMPA已经批准奥希替尼（Osimertinib）、吉非替尼（Gefitinib）、阿法替尼（Afatinib）、厄洛替尼（Erlotinib）、达可替尼（Dacomitinib）、埃克替尼（Icotinib）等用于EGFR突变的肺癌患者的治疗。	L858R	呼吸与危重症医学科14B		2021-04-20 17:31:23
B1942366	女	N	64			1C	4B	19-Del	细胞块	腺癌			R	(右肺下叶外段灌洗液)腺癌,待免疫组化结果。免疫组化结果：CK7(+)，TTF-1(+)，Napsin A(+)，CK5/6(-)，P63(-)，Ki-67(3%+)，P40(-)，符合肺腺癌。	主诉：肺癌诊疗史29个月。 现病史：患者29个月前因“咳嗽、咳痰半年余”就诊于当地医院，行胸部CT示右下肺实变并不张，遂就诊于我院门诊，2019-12-09行支气管镜检查，病理示，倾向腺癌。PET-CT结果回示：1.右肺下叶PDG代谢增高灶，符合肺癌，伴癌性淋巴管炎，左侧腋窝淋巴结转移，多发骨转移，脑转移；2.右肺炎症；3.左侧锁骨上淋巴结，PDG代谢未见明显增高，观察；4.第12胸椎许莫式结节；脊柱退行性变；5.左侧上颌窦炎。分子病理结果回示：EGFR基因外显子19上发生19-Del突变，请我科会诊，给予口服吉非替尼250mg qd，同时给予全脑放疗，过程中给予脱水降颅压治疗，考虑患者病期较晚、无明显疼痛症状，同步治疗反应较重，暂未行针对髂骨转移瘤的放疗，给予输注唑来膦酸抑制破骨细胞治疗，后因肺部病灶寡进展于我科行放疗，2021-01-11患者入院复查提示病情进展，建议化疗，家属拒绝，…		P		P	P			15192150928		20220307放疗住院	基于本次实验数据, EGFR基因外显子19上发生19-Del突变，其余基因未发现突变。具体治疗方案还需根据临床医生综合判断进行制定。	19-Del	呼吸内科14B		2019-12-11 15:44:35
B202304816	女	N	56	2A	1	0	2B	19-Del	手术	腺癌	3	腺泡型（65%），小部分为实体型（35%）	L	(左肺下叶及肿瘤) 1.恶性肿瘤，肿瘤细胞呈两种形态，部分排列呈腺样，部分呈实性片状分布，免疫组化结果实性区为腺癌，诊断：腺癌，低分化，其中大部分为腺泡型（65%），小部分为实体型（35%）肿瘤大小2.4cm×1.9cm×1.2cm，侵及周围支气管软骨，可见气道内播散； 2.侵及肺脏层胸膜（PL1）； 3.未见神经侵犯，可见血管壁侵犯； 4.支气管断端、血管断端血管壁内可见癌组织累及； 5.吻合钉肺组织未见癌； 6.肺门淋巴结可见转移癌（2/5）。 (5组、10组)淋巴结均可见转移癌（1/2、1/2）。 (7组、12、9组)淋巴结均未见转移癌（0/1、0/1、0/2）。 (11组)淋巴结未见转移癌（0/2），周围纤维结缔组织内可见癌细胞团。 (左肺上叶舌段部分肺组织)送检少量肺组织，部分肺泡壁断裂、融合，间质血管扩张、充血，未见癌。 免疫组化结果：CK7(+)，TTF-1(+)，Naps…	入院情况：患者刘金凤，女，57岁。因“左肺腺癌术后3月余，续行治疗”于2023-05-16 09:12入院。查体：T 36.3℃ P 81次/分 R 20次/分 Bp136/93mmHg；左侧胸背部见手术疤痕，愈合可。双肺呼吸音稍粗，未闻及干湿性啰音。心律规整，各瓣膜听诊区未及病理性杂音。腹平软，全腹无压痛及反跳痛。辅助检查：2023-2-15（我院）术后病理：(左肺下叶及肿瘤)1.恶性肿瘤，肿瘤细胞呈两种形态，部分排列呈腺样，部分呈实性片状分布，免疫组化结果实性区为腺癌，诊断：腺癌，低分化，其中大部分为腺泡型（65%），小部分为实体型（35%）肿瘤大小2.4cm×1.9cm×1.2cm，侵及周围支气管软骨，可见气道内播散；2.侵及肺脏层胸膜（PL1）；3.未见神经侵犯，可见血管壁侵犯；4.支气管断端、血管断端血管壁内可见癌组织累及；5.吻合钉肺组织未见癌；6.肺门淋巴结可见转移癌（2/…								15553470577		20230922呼吸门诊复诊	基于本次实验数据, EGFR基因外显子19上发生19-Del突变，其余基因未发现突变。具体治疗方案还需根据临床医生综合判断进行制定。 备注：据报道, EGFR基因发生19-Del突变可能对酪氨酸激酶抑制剂（TKIs）类药物敏感。对携带EGFR 19-Del敏感突变的患者，NCCN指南优先推荐奥希替尼用于一线治疗，其他推荐中用于一线治疗的药物还包括：厄洛替尼、阿法替尼、吉非替尼、达可替尼及厄洛替尼+雷莫芦单抗；并认为在特定条件下的患者可使用厄洛替尼+贝伐珠单抗进行治疗；其中对于出现脑转移的患者，不建议使用达可替尼。	19-Del	胸外科10B		2023-02-15 15:46:15
B1940558	女	N	81			1C	4B	L858R	胸膜结节	腺癌			L	(左胸膜结节)小组织2块，非小细胞癌，请待IHC标记（6项）进一步诊断及鉴别诊断。 免疫组化结果：CK7(+)，TTF-1(+)，Napsin A(+)，P63(少量细胞+)，Ki-67(40%+)，P40(个别细胞+)，结果支持肺腺癌。	主诉：确诊肺癌8月余，续行治疗。 现病史：患者8月余前因“阵发性胸痛、胸闷2月，加重10天”于我院保健科住院治疗，查体：神志清，精神可，全身皮肤黏膜未见黄染及出血点，全身浅表淋巴结未及肿大，双肺呼吸音粗，双肺底可闻及湿性啰音，未及明显干性啰音及胸膜摩擦音，心音低钝，心率82次/分，律齐，各瓣膜听诊区未及病理性杂音，腹软，剑突下及右上腹压痛，无反跳痛，肝脾肋下未及，肝肾区无叩击痛，双下肢无水肿。住院期间查胸腹部强化CT：左肺上叶结节并左侧胸膜多发结节、纵隔淋巴结、肺门淋巴结肿大、左侧胸腔积液考虑左肺肿瘤多发转移。支气管炎、肺气肿。双肺结节。左肺炎症。左侧胸膜腔积液并左下肺膨胀不全。左侧肾上腺结节，考虑转移瘤。左侧肾上腺低密度灶，腺瘤不除外。子宫未显示，建议结合临床。左臀部皮下囊性密度灶。扫描范围内左侧胸腔积液并部分肺不张。肺癌标记：糖类抗原125:129.0U/mL、癌胚抗原:360.10…				P	P	肾上腺		13581179467		20200720综合住院	基于本次实验数据, EGFR基因发生外显子21的L858R突变，其余基因未发现突变。具体治疗方案还需根据临床医生综合判断进行制定。	L858R	特需保健19B		2019-11-28 11:26:41
B202305322	女	N	53	2	0	0	1B	19-Del	手术	腺癌	3	腺泡型60%、贴壁型10%、实性型30%	L	(左肺上叶舌段) 1.肺浸润性腺癌，低分化（腺泡型60%、贴壁型10%、实性型30%），肿物体积1.2cm×0.8cm×0.8cm。 2.癌组织似累及脏层胸膜，具体层次请待弹力纤维染色。 3.未见脉管内瘤栓及典型神经侵犯，未见气道内播散。 4.支气管断端、血管断端及吻合钉切缘未见累及。 (第5组淋巴结、第7组淋巴结、第11组淋巴结、第12组淋巴结)淋巴结未见转移癌（0/1、0/1、0/1、0/1）。左肺上叶舌段)结合免疫组化结果支持肺浸润性腺癌。 免疫组化结果：CK7(+)，TTF-1(+)，Napsin A(+)，Ki-67(10%+)，P40(-)。 特殊染色结果：弹力纤维染色(+)，示癌组织累及脏层胸膜（PL1）。	入院情况：患者杜桂红，女，53岁。因“检查发现左肺结节3年”于2023-02-13 08:15入院。查体：双侧颈部、锁骨上淋巴结未触及肿大。胸廓无畸形，双肺呼吸音粗，未闻及明显干湿性啰音，未闻及胸膜摩擦音。辅助治疗：胸部CT：支气管炎、局限性肺气肿。左肺上叶结节灶，结合临床除外肿瘤。双肺微结节灶。 入院诊断：1.肺结节 2.冠心病 3.高血压 诊疗经过：入院后完善相关检查，排除手术禁忌，于2023-02-18在全麻下行胸腔镜左肺上叶癌根治（左肺上叶舌段切除）+胸膜粘连烙断术。术顺，术后给予抗炎、祛痰、营养等对症支持治疗。术后病理示：(左肺上叶舌段)1.肺浸润性腺癌，低分化（腺泡型60%、贴壁型10%、实性型30%），肿物体积1.2cm×0.8cm×0.8cm。2.癌组织似累及脏层胸膜，具体层次请待弹力纤维染色。3.未见脉管内瘤栓及典型神经侵犯，未见气道内播散。4.支气管断端、血管断端及吻…								17763576606			基于本次实验数据, EGFR基因外显子19上发生19-Del突变，其余基因未发现突变。具体治疗方案还需根据临床医生综合判断进行制定。 备注：据报道, EGFR基因发生19-Del突变可能对酪氨酸激酶抑制剂（TKIs）类药物敏感。对携带EGFR 19-Del敏感突变的患者，NCCN指南优先推荐奥希替尼用于一线治疗，其他推荐中用于一线治疗的药物还包括：厄洛替尼、阿法替尼、吉非替尼、达可替尼及厄洛替尼+雷莫芦单抗；并认为在特定条件下的患者可使用厄洛替尼+贝伐珠单抗进行治疗；其中对于出现脑转移的患者，不建议使用达可替尼。	19-Del	胸外科10B		2023-02-18 16:20:23
H202300109	女		68					L858R	活检	腺癌			R	（右肺）活检：结合形态及免疫组化，支持浸润性腺癌。 免疫组化结果：TTF-1(+)，Napsin A(+)。												基于本次实验数据, EGFR基因外显子21上发生L858R突变，其余基因未发现突变。具体治疗方案还需根据临床医生综合判断进行制定。 备注：据报道, EGFR基因发生L858R突变可能对酪氨酸激酶抑制剂（TKIs）类药物敏感。对携带EGFR L858R敏感突变的患者，NCCN指南优先推荐奥希替尼用于一线治疗，其他推荐中用于一线治疗的药物还包括：厄洛替尼、阿法替尼、吉非替尼、达可替尼及厄洛替尼+雷莫芦单抗；并认为在特定条件下的患者可使用厄洛替尼+贝伐珠单抗进行治疗；其中对于出现脑转移的患者，不建议使用达可替尼。	L858R	病理科		2023-02-13 12:04:20
B202305847	女	N	69				1	19-Del	手术	腺癌	2	腺泡型70%、乳头型20%、附壁型10%	L	(左肺上叶) 1.浸润性腺癌（腺泡型70%、乳头型20%、附壁型10%），肿物体积2cm×1.8cm×1.5cm； 2.肿瘤抵胸膜下，待弹力纤维染色； 3.未见典型神经侵犯和脉管内瘤栓。 4.支气管断端、血管断端均未见癌； 5.支气管周围淋巴结未见癌转移（0/1）。 (第5组、第7组、第9组、第11组)淋巴结未见癌转移（0/1、0/1、0/3、0/1）。 免疫组化结果：CK7(+)，TTF-1(+)，Napsin A(+)，Ki-67(40%+)，P40(-)。 弹力纤维染色结果支持癌组织侵犯脏层胸膜（PL1）。	入院情况：患者张福运，女，69岁。因“发现左乳肿物1周”于2023-02-14 16:03入院。查体：T 36.3℃ P 72次/分 R 18次/分 Bp 132/75mmHg双乳对称，左乳2点方向可触及一质硬肿物，直径约2.5cm，边界欠清，活动较差，右乳未触及明显肿物，双侧腋窝及双侧锁骨上下未及异常肿大淋巴结。辅助检查：2023-02-14外院CT：多发腔隙性脑梗死，脑萎缩，左肺上叶占位性病变，建议强化扫描，双肺纤维灶，支气管炎症。纵隔淋巴结肿大，左侧腋窝淋巴结肿大，左侧乳腺软组织密度影，BI-RADS 4，符合多发肝囊肿，左侧肾上腺占位，建议强化。 2023-02-14外院血液分析、出凝血机制、肝肾功+血糖、病毒筛查：未见明显异常。 入院诊断：1.左乳肿物 2.腔隙性脑梗死 3.左肺占位 4.多发肝囊肿 5.左肾上腺占位 6.高血压1级，低危 7.糖耐量异常 8.肝囊肿及胆囊切除术…								15106843765		20230918乳腺化疗	基于本次实验数据, EGFR基因外显子19上发生19-Del突变，其余基因未发现突变。具体治疗方案还需根据临床医生综合判断进行制定。 备注：据报道, EGFR基因发生19-Del突变可能对酪氨酸激酶抑制剂（TKIs）类药物敏感。对携带EGFR 19-Del敏感突变的患者，NCCN指南优先推荐奥希替尼用于一线治疗，其他推荐中用于一线治疗的药物还包括：厄洛替尼、阿法替尼、吉非替尼、达可替尼及厄洛替尼+雷莫芦单抗；并认为在特定条件下的患者可使用厄洛替尼+贝伐珠单抗进行治疗；其中对于出现脑转移的患者，不建议使用达可替尼。	19-Del	两腺外科11B		2023-02-22 10:21:05
B202304587	女	N	64		3		3B	19-Del	淋巴结穿刺	腺癌			L	(右颈部淋巴结 细胞块)免疫组化结果：CK(+)，CK7(+)，CK20(-)，Villin(-)，Pax-8(-)，GATA3(-)，TTF-1(+)，Napsin A(+)，CgA(-)，CD56(少量细胞+)，Syn(-)，Ki-67(MIB-1)(+30%)，P40(-），结果支持腺癌，肺来源可能性大，请结合临床。	入院情况：患者刘庆荣，女，64岁。因“发现颈部肿物半年”于2023-02-14 08:43入院。查体：T 36.8℃ P 74次/分 R 19次/分 Bp124/78mmHg 颈软，气管居中，颈前可见一质韧肿物，大小约2*1cm，活动尚可，甲状腺双侧叶未触及明显肿物。甲状腺双侧叶未触及肿大结节，右侧颈部可触及肿大淋巴结，左侧未见异常。辅助检查：2023-02-11 甲状腺及淋巴结超声（外院）：甲状腺多发结节（TI-RADS二级）；右侧颈部及锁骨上淋巴结异常。 2023-02-11子宫附件US：老年子宫、左附件区囊肿。乳腺、腋下US：双乳未见占位性病变（BI-RADS：1类）。腹部US：右肾囊肿。心电图：1.窦性心律2.完全性右束支传导阻滞3.T波改变。 2023-02-12 出凝血机制：活化部分凝血酶时间:38秒，活化部分凝血活酶比率:1.23。病毒筛查：乙肝表面抗体（化学发光）:>10…								15066295750		20230918胸外复诊	基于本次实验数据, EGFR基因外显子19上发生19-Del突变，其余基因未发现突变。具体治疗方案还需根据临床医生综合判断进行制定。 备注：据报道, EGFR基因发生19-Del突变可能对酪氨酸激酶抑制剂（TKIs）类药物敏感。对携带EGFR 19-Del敏感突变的患者，NCCN指南优先推荐奥希替尼用于一线治疗，其他推荐中用于一线治疗的药物还包括：厄洛替尼、阿法替尼、吉非替尼、达可替尼及厄洛替尼+雷莫芦单抗；并认为在特定条件下的患者可使用厄洛替尼+贝伐珠单抗进行治疗；其中对于出现脑转移的患者，不建议使用达可替尼。	19-Del	两腺外科11B		2023-02-14 14:33:13
B202302303	女	Y	58	2A	0	0	1B	RET	手术	腺癌	2	腺泡型30%，乳头型40%，贴壁型30%	R	(右肺中叶) 1.肺浸润性腺癌，中分化（腺泡型30%，乳头型40%，贴壁型30%），体积3.5cm×2.8cm×2.2cm。 2.癌组织与脏层胸膜关系请待弹力纤维染色。 3.未见典型脉管内瘤栓及神经侵犯，可见气道内播散。 4.支气管断端未见癌。 5.支气管周检出淋巴结2枚，未见转移癌（0/2）。 (第2、4组)淋巴结未见癌转移（0/1）。 (第7组)淋巴结未见癌转移（0/1）。 (右肺中叶)免疫组化结果支持肺腺癌，弹力纤维染色显示瘤细胞侵犯脏层胸膜（PL1）。 免疫组化结果：CK7(+)，TTF-1(+)，Napsin A(+)，Ki-67(10%+)，P40(-)，弹力纤维染色(断裂)。	患者于2023-1-27因“查体发现右肺占位8天”收住我院胸外科，排除手术禁忌，于2023-01-31在全麻下行右肺中叶切除+纵隔淋巴结清扫术，手术顺利，2-4术后病理示：(右肺中叶)1.肺浸润性腺癌，中分化（腺泡型30%，乳头型40%，贴壁型30%），体积3.5cm×2.8cm×2.2cm。2.癌组织与脏层胸膜关系请待弹力纤维染色。3.未见典型脉管内瘤栓及神经侵犯，可见气道内播散。4.支气管断端未见癌。5.支气管周检出淋巴结2枚，未见转移癌（0/2）。(第2、4组)淋巴结未见癌转移（0/1）。(第7组)淋巴结未见癌转移（0/1）。2023-2-7术后病理：(右肺中叶)免疫组化结果支持肺腺癌，弹力纤维染色显示瘤细胞侵犯脏层胸膜（PL1）。免疫组化结果：CK7(+)，TTF-1(+)，Napsin A(+)，Ki-67(10%+)，P40(-)，弹力纤维染色(断裂)。术后恢复可。诊断为右肺…								18678506691		20230816肿瘤科复诊	基于本次实验数据, 检测结果发现RET基因发生融合突变，其余基因未发现突变。具体治疗方案还需根据临床医生综合判断进行制定。 备注：据报道, FDA已批准塞尔帕替尼(Selpercatinib)、普拉替尼(Pralsetinib)用于携带RET基因融合阳性的转移性非小细胞肺癌（NSCLC）成人患者。对于RET重排阳性的患者，NCCN指南优先推荐塞尔帕替尼(Selpercatinib)和普拉替尼(Pralsetinib)用于一线治疗，并认为特定条件下可以使用卡博替尼（Cabozantinib）和凡德他尼（Vandetanib）。	RET	胸外科10B		2023-02-01 08:30:25
B202245935	女	N	74	X	X	1	4	19-Del						(左额叶肿瘤)转移的乳头状腺癌，结合病史及免疫组化结果，支持来源于肺。 免疫组化结果：CK7(+)，TTF-1(+)，Napsin A(+)，CK20(-)，Villin(-)，CDX-2(-)，Ki-67(15%+)，EMA(+)。 (左海绵窦区肿瘤)转移的腺癌，形态同上。 (骨瘤)符合骨瘤，请结合临床及影像学结果。	患者10余年（2013-01-03）前因“发现肺占位”于胸外科住院治疗，行胸部CT：双肺结节占位。建议结合临床检查诊断。右侧多发肋骨骨折。后于全麻下行胸腔镜下左肺下叶切除术。术后行“卡铂+紫杉醇”方案化疗2周期。后未规律治疗。3月余前（2022-12-07）因“右侧肢体肌力下降伴视物模糊、纳差1月余”于我院神经外科住院治疗，行颅脑MRI示：左额部颅内占位，首先考虑脑膜瘤；左侧海绵窦区占位，脑膜瘤？神经源性肿瘤？请结合临床；后于2022-12-10行左额+左侧海绵窦区占位+左额骨瘤切除术，术后病理示左额叶肿瘤转移的乳头状腺癌，结合病史及免疫组化结果，支持来源于肺。左海绵窦区肿瘤转移的腺癌，形态同上。骨瘤请待脱钙结果。术后恢复尚可，2022-12-24治疗结束出院。 出院后患者在家休养，现患者为续行治疗入院，门诊以“肺癌术后，脑转移术后”收入院。初步诊断: 1.左肺腺癌术后（rTxNxM1Ⅳ…		P						18769507950		20230219放疗住院	基于本次实验数据, EGFR基因外显子19上发生19-Del突变，其余基因未发现突变。具体治疗方案还需根据临床医生综合判断进行制定。 备注：据报道, EGFR基因发生19-Del突变可能对酪氨酸激酶抑制剂（TKIs）类药物敏感。对携带EGFR 19-Del敏感突变的患者，NCCN指南优先推荐奥希替尼用于一线治疗，其他推荐中用于一线治疗的药物还包括：厄洛替尼、阿法替尼、吉非替尼、达可替尼及厄洛替尼+雷莫芦单抗；并认为在特定条件下的患者可使用厄洛替尼+贝伐珠单抗进行治疗；其中对于出现脑转移的患者，不建议使用达可替尼。	19-Del	肿瘤神外		2022-12-11 09:46:51
B202303744	女	N	56	1A	0	0	1A	19-Del	手术	腺癌	1	贴壁型80%，腺泡型20%	R	(右肺下叶结节)1、符合浸润性腺癌（贴壁型80%，腺泡型20%）（冰片），高分化，待IHC标记，体积1*1*0.4cm； 2、未累及脏层胸膜（PL0），待弹力纤维染色证实； 3、未见脉管内瘤栓及明显神经侵犯； 4、吻合线未见癌。 (2组、4组淋巴结)未见转移癌（0/2）。 (7组淋巴结)未见转移癌（0/1）。 (右肺下叶结节)符合浸润性腺癌（贴壁型80%，腺泡型20%）（冰片），高分化。 免疫组化结果：CK7(+)，TTF-1(+)，Napsin A(+)，Ki-67(+3%)，P40(-)。 弹力纤维染色(+)，提示肿物未累及脏层胸膜（PL0）。	入院情况：患者耿丙香，女，56岁。因“检查发现右肺结节1年余”于2023-02-02 08:38入院。查体：T 36.4℃ P 74次/分 R 18次/分 Bp126/72mmHg。双侧颈部、锁骨上淋巴结未触及肿大，气管居中，胸廓无畸形，双肺呼吸音稍粗，未闻及明显干湿性啰音，心前区无异常隆起，心律齐，各瓣膜听诊区未闻及病理性杂音，腹平坦，柔软，无压痛、反跳痛，肝脾肋下未触及，Murphy征阴性，移动性浊音阴性，肝区无叩痛，肠鸣音正常。辅助检查：2023-01-29 胸部CT（本院）：支气管炎。右肺下叶混杂磨玻璃结节。右肺微结节灶。胆囊结石。 2023-01-30超声心动图（本院）：主动脉瓣轻度返流。二、三尖瓣轻度返流。左室舒张功能Ⅰa期。 2023-01-30肺功能（本院）：通气功能正常；轻度弥散功能障碍。 入院诊断：1.右肺下叶结节 2.支气管炎 3.胆囊结石 诊疗经过：患者入院后完善…								13210953413		20230703门诊复诊	基于本次实验数据, EGFR基因外显子19上发生19-Del突变，其余基因未发现突变。具体治疗方案还需根据临床医生综合判断进行制定。 据报道, EGFR基因发生19-Del突变可能对酪氨酸激酶抑制剂（TKIs）类药物敏感。对携带EGFR 19-Del敏感突变的患者，NCCN指南优先推荐奥希替尼用于一线治疗，其他推荐中用于一线治疗的药物还包括：厄洛替尼、阿法替尼、吉非替尼、达可替尼及厄洛替尼+雷莫芦单抗；并认为在特定条件下的患者可使用厄洛替尼+贝伐珠单抗进行治疗；其中对于出现脑转移的患者，不建议使用达可替尼。	19-Del	胸外科10B		2023-02-09 08:33:51
B1933774	女	N	63			1C	4B	19-Del	细胞块	腺癌			R	(胸水细胞块)腺癌，请待免疫组化标记。 免疫组化结果：CK7(+)，TTF-1(+)，Napsin A(+)，P63(-)，Ki-67(30%+)，P40(-)，结果支持肺腺癌，建议分子病理学检测以指导靶向药物治疗。	父母均因“支气管炎”去世，姊妹6个，有一哥及一姐均因“支气管炎”去世入院情况：患者郭振喜，女，63岁。因“咳嗽半月”于2019-10-03 16:42入院。入院查体：T 36.3℃ P 100次/分 R 21次/分 Bp137/92mmHg；神志清，精神欠佳，双肺呼吸音粗，右肺呼吸音低，双肺底可闻及湿性啰音，心率100次/分，律齐，各瓣膜听诊区未及病理性杂音，腹软，无压痛，无反跳痛，肝脾肋下未及，肝肾区无叩击痛，双下肢无水肿。 入院诊断：1.肺部感染 2.胸腔积液 3.肺结节性质待查(1.肺癌？) 诊疗经过：患者入院后完善相关辅助检查，胸腹部强化CT：右侧胸腔积液；右肺结节，纵隔、右侧腋窝淋巴结增大，考虑转移性病变；右肺下叶占位性病变；肝脏多发占位，考虑转移瘤。胸水癌胚抗原 (CEA):>1040.00ng/mL；(胸水)腺癌，建议细胞块免疫组化标记。(胸水细胞块)腺癌，免疫组化结果：C…			P	P	P		Y	13561253933		301免疫治疗	基于本次实验数据, EGFR基因发生外显子19的19-Del突变，其余基因未发现突变。具体治疗方案还需根据临床医生综合判断进行制定。	19-Del	特需保健19B		2019-10-07 15:47:32
H202300082	男		64					阴	活检	腺癌			L	左肺）活检：结合形态加及免疫组化，符合肺腺癌。 免疫组化结果：CK7(+)，TTF-1(+)，Napsin A(+)，Ki-67(10%+)，P40(-)。												基于本次实验数据, 检测结果未发现以上基因突变。具体治疗方案还需根据临床医生综合判断进行制定。	阴	病理科		2023-02-06 11:25:32
B1932217	男	Y	70	4	3	1A	4A	阴	活检	腺癌			R	(右肺上叶开口活检)小组织多块，肺腺癌，建议基因检测。 免疫组化结果：TTF-1(+)，Napsin A(部分+)，P63(-)，P40(-)。 特殊染色结果：PAS(+)。	吸烟史50余年，20支/日，饮酒史30余年，200g/日，已戒烟酒主诉：右肺腺癌诊疗史1年余，双下肢水肿1周。 现病史：患者1年余前因“咳嗽、咳痰伴胸闷、喘憋10余天”至我院就诊，当时咳嗽、咳痰及胸闷，喘憋不适，无咯血、胸痛、发热，行胸部及上腹部增强CT:心包少量积液，右侧胸膜腔积液。右侧胸膜多发结节状、块状增厚。纵隔多发增大淋巴结。右肺炎症实变，左肺上叶结节。 肝脏点状低密度灶。胆囊结石？ 左肾囊肿。排除禁忌后，于2019-09-19行、无痛电子支气管镜检查，支气管镜下诊断：右肺上叶新生物，右肺小隆突增宽，右肺中间支气管扭曲狭窄。病理（B1932217）：（右肺上叶开口活检）小组织多块，低分化癌，倾向腺癌，待免疫组化。于2019-09-20予胸腔穿刺置管引流术，引流胸水送检，病理（C1905103）：（胸水）低分化癌，倾向低分化腺癌，建议细胞块免疫组化标记。免疫组化（B1932217）…	P			P	P			13455079536		20201223放疗住院	基于本次实验数据, 检测结果未发现以上基因突变。具体治疗方案还需根据临床医生综合判断进行制定。	阴	放疗(2)		2019-09-19 11:32:38
B202245096	男	Y	64			1B	4A	KRASExon-2	脑手术	腺癌				(小脑肿瘤)转移的低分化癌，免疫组化表达不典型，倾向腺癌，结合病史，来源于肺的可能性大，请结合临床。 免疫组化结果：CK7(+)，TTF-1(-)，Napsin A(-)，Ki-67(20%+)，P40(-)，Syn(-)。	已戒烟酒。患者右侧肺癌病史约1年，在齐鲁医院行手术治疗（具体术式不详），术后病理提示腺癌，术后规律化疗；2022-11-21于我院在全麻下行后正中入路小脑转移瘤切除术，术后病理考虑肺癌脑转移。患者15年前因甲状腺功能亢进行I131治疗，近年来出现甲状腺功能减退，服用优甲乐替代治疗。否认糖尿病、冠心病病史。否认输血史，诉对青霉素及地塞米松过敏；否认其他食物及其他药物过敏史，预防接种史不详。否认重大外伤史，否认肝炎、结核或其他传染病史，及长期密切接触史。 入院情况：患者钱金生，男，64岁。因“行走不稳伴头晕头痛7天”于2022-11-17 13:24入院。查体：T 36.8℃ P 78次/分 R 17次/分 Bp 122/75mmHg神志清，精神可，言语流利，双侧瞳孔圆形等大，直径约2.5mm，光反射灵敏，双眼球活动可。双鼻腔及双外耳道无异常分泌物。双侧额纹对称，鼻唇沟对称，口角无歪斜。颈软…		P						15288755316		20230302脑科门诊复诊	基于本次实验数据, 检测结果发现KRAS基因Exon-2发生突变和PIK3CA基因发生突变，其余基因未发现突变。具体治疗方案还需根据临床医生综合判断进行制定。 备注：1、此例KRAS基因Exon-2突变经科研试剂验证为KRAS G12C突变，仅供临床参考。2、据报道, KRAS突变可能导致肺癌患者无法从EGFR-TKI类药物如吉非替尼（Gefitinib）、厄洛替尼（Erlotinib）等的治疗中获益（PMID:18349398; PMID:16043828）。目前，FDA已批准Lumakras（sotorasib）上市，用于治疗肿瘤携带KRAS G12C突变的非小细胞肺癌（NSCLC）患者。 3、据报道, PIK3CA基因突变可能对酪氨酸激酶抑制剂（TKIs）类药物耐药。	KRASExon-2	肿瘤神外		2022-11-22 10:01:50
H1900703	女	N	66	4	0	1B	4A	19-Del	细胞块	腺癌			R	根据冠县中心医院C20191555（HE*2,蜡块*2）胸水细胞块：查见异型上皮细胞团，符合低分化腺癌转移。 免疫组化结果：Calretinin（CR）(-)，MC(-)，CK7(+)，CK20(-)，TTF-1(+)，Villin(-)，Napsin A(+)，P40(-)，Syn(-)，CgA(-)，Ki-67（MIB-1）(5%)，结果支持肺低分化腺癌，建议分子病理学检测以指导靶向药物治疗。	，大哥因“胃癌”已故主诉: 胸闷、气短4个月。 现病史：患者4个月前无明显诱因出现胸闷、气短，自行口服“氨茶碱”类药物（患者自述，具体不详），效果不佳，伴咳嗽、咳痰，痰少不易咳出，无畏寒、发热，无头晕、头痛，无恶心、呕吐，无腹痛、腹胀及腹泻，就诊于冠县中心医院，肿瘤标记物：癌胚抗原:4.72ng/mL，糖类抗原125:28.87U/mL，神经特异性烯醇化酶:14.58ng/mL，鳞癌抗原:1.07ng/mL。胸部增强CT：右肺下叶结节灶，肿瘤不除外，建议穿刺活检；右侧胸膜不规则增厚，右侧胸水，胸膜间皮瘤不除外；右肺纤维灶；支气管炎症。住院期间给予右侧胸腔穿刺置管术，引流胸水，病理提示(右侧胸腔积液)找到腺癌细胞，考虑肺组织来源。今为进一步治疗至我院，以“右肺腺癌”收入我科病房。患者自本次发病以来，神志清，精神可，饮食、睡眠可，大小便正常，体重较前变化不详。入院情况：患者张书娥，女，66岁…	P			P	P		Y	17865867896		20230809肿瘤住院	基于本次实验数据, EGFR基因发生外显子19的19-Del突变，其余基因未发现突变。具体治疗方案还需根据临床医生综合判断进行制定	19-Del	病理科		2019-08-28 15:00:52
B202300520	女	N	59	1B	0	0	1A	L858R	手术	腺癌	2	腺泡型70%、贴壁型20%，微乳头状癌10%	R	(右肺中叶结节) 1.肺浸润性腺癌，中分化（腺泡型70%、贴壁型20%，微乳头状癌10%），肿物体积1.5cm×1cm×0.8cm。 2.癌组织似累及脏层胸膜，具体层次请待弹力纤维染色。 3.未见脉管内瘤栓及典型神经侵犯，可见气道内播散。 4.吻合钉切缘未见累及。 (右肺中叶)支气管断端及血管断端未见癌，吻合钉切缘未见癌累及，支气管周淋巴结1枚，未见转移癌（0/1）。 (第2、4组淋巴结、第7组淋巴结、第10组淋巴结、第11组淋巴结)均未见转移癌（0/2、0/2、0/1、0/2）。 (右肺中叶结节)结合免疫组化结果，支持肺浸润性腺癌。 免疫组化结果：CK7(+)，TTF-1(+)，Napsin A(+)，Ki-67(20%+)，P40(-)。 特殊染色结果：弹力纤维染色(-)，提示未累及脏层胸膜（PL0）。	入院情况：患者秦翠萍，女，59岁。因“查体发现肺结节1个月余”于2023-01-09 08:21入院。查体：T 36℃ P 70次/分 R 18次/分 Bp120/86mmHg。双侧颈部、锁骨上淋巴结未触及肿大，气管居中，胸廓无畸形，双肺呼吸音稍粗，未闻及明显干湿性啰音，心前区无异常隆起，心律齐，各瓣膜听诊区未闻及病理性杂音，腹平坦，柔软，无压痛、反跳痛，肝脾肋下未触及，Murphy征阴性，移动性浊音阴性，肝区无叩痛，肠鸣音正常。辅助检查：2023-01-09 胸部+上腹部强化CT+颅脑CT（本院）：多发性脑梗死。支气管炎。右肺中叶外侧段结节，考虑肿瘤，结合穿刺病理。双肺小结节。胆囊结石、胆囊炎。 入院诊断：1.右肺中叶结节 2.高血压 3.阑尾术后 诊疗经过：入院后完善相关检查，排除手术禁忌，限期于2022-01-10在全麻下行单孔胸腔镜右中叶肺癌根治术+胸膜粘连烙断术，术后病理示：(…								13676388055		20230913呼吸门诊奥西替尼取药	基于本次实验数据, EGFR基因外显子21上发生L858R突变，其余基因未发现突变。具体治疗方案还需根据临床医生综合判断进行制定。 备注：据报道, EGFR基因发生L858R突变可能对酪氨酸激酶抑制剂（TKIs）类药物敏感。FDA/NMPA已经批准奥希替尼（Osimertinib）、吉非替尼（Gefitinib）、阿法替尼（Afatinib）、厄洛替尼（Erlotinib）、达可替尼（Dacomitinib）、埃克替尼（Icotinib）等用于EGFR突变的肺癌患者的治疗。	L858R	胸外科10B		2023-01-10 10:49:21
H202300023	男		60					KRASExon-2																		基于本次实验数据, 检测结果发现KRAS基因Exon-2发生突变，其余基因未发现突变。具体治疗方案还需根据临床医生综合判断进行制定。 备注：1、此例KRAS基因Exon-2突变经科研试剂验证为KRAS G12C突变，仅供临床参考。2、据报道, KRAS突变可能导致肺癌患者无法从EGFR-TKI类药物如吉非替尼（Gefitinib）、厄洛替尼（Erlotinib）等的治疗中获益（PMID:18349398; PMID:16043828），在NCCN指南中也明确建议肺癌患者在使用EGFR-TKI药物前对KRAS的突变情况进行检测。目前，FDA已批准Lumakras（sotorasib）上市，用于治疗肿瘤携带KRAS G12C突变的非小细胞肺癌（NSCLC）患者。	KRASExon-2	病理科		2023-01-12 08:13:13
B202300071	男	Y	67	2B	2	1C	4B	19-Del	活检	腺癌			R	(右肺下叶外后基底段GS)活检：小组织多块，支气管黏膜慢性活动性炎，其内可见少许破碎的异型上皮，倾向非小细胞癌，待免疫组化标记，异常细胞量少，请结合临床及影像学。 (右中间干支气管粘膜)活检：小组织2块，支气管黏膜慢性活动性炎。(右肺下叶外后基底段GS)活检：结果支持肺腺癌，细胞量少。 免疫组化结果：TTF-1(+)，Napsin A(+)。	吸烟30余年*20支/日，已戒烟1年余，饮酒约30余年*1两/日，.患者1月余前无明显诱因出现癫痫发作，持续时间约3分钟，发作结束神志清，发作结束测血压收缩压高达230mmHg，1月内反复癫痫发作3次，当地医院治疗，效果差。22-12-29至我院门诊行颅脑MRI增强扫描：脑内多发异常信号，考虑转移瘤可能性大。头颈MRA:1、头颈MRA动脉硬化表现；右侧颈内动脉C7段小突起，考虑动脉圆锥；左侧颈内动脉C6段、右侧大脑中动脉M1段、右侧大脑前动脉A1段、双侧大脑后动脉P2段多发狭窄；左侧大脑前动脉A1段未显示；2、多发点片状脑缺血灶；3、右侧额叶、右侧丘脑、左侧颞枕叶、右侧小脑半球多发异常信号，建议增强扫描；4、脑内多发微出血灶5、部分空蝶鞍、脑白质变性、脑萎缩。2022.12.30以“颅脑转移瘤”收入我科病房。入院后完善检查，确诊右肺腺癌并脑转移、纵隔淋巴结转移、骨转移、肾上腺转移，且肺内…		P		P		肾上腺		15095083353		20230425肿瘤门诊就诊	基于本次实验数据, EGFR基因外显子19上发生19-Del突变，其余基因未发现突变。具体治疗方案还需根据临床医生综合判断进行制定。	19-Del	综合治疗(1)		2023-01-03 11:29:14
H202300003	女		85					19-Del	淋巴结穿刺	腺鳞癌				(左侧锁骨上)结合形态及免疫组化，提示肺腺鳞癌。 免疫组化结果：P40(部分+)，P63(部分+)，CK7(+)，CK18(+)，TTF-1(+)，Napsin A(-)。 特殊染色结果：PAS(腺腔内分泌物+)。												基于本次实验数据, EGFR基因外显子19上发生19-Del突变，其余基因未发现突变。具体治疗方案还需根据临床医生综合判断进行制定。 备注：据报道, EGFR基因发生19-Del突变可能对酪氨酸激酶抑制剂（TKIs）类药物敏感。对携带EGFR 19-Del敏感突变的患者，NCCN指南优先推荐奥希替尼用于一线治疗，其他推荐中用于一线治疗的药物还包括：厄洛替尼、阿法替尼、吉非替尼、达可替尼及厄洛替尼+雷莫芦单抗；并认为在特定条件下的患者可使用厄洛替尼+贝伐珠单抗进行治疗；其中对于出现脑转移的患者，不建议使用达可替尼。	19-Del	病理科		2023-01-03 09:57:19
B1923783	女	N	65			1C	4B	L858R	穿刺	腺癌			L	(左肺占位)穿刺：免疫组化结果：TTF-1(+)，Napsin A(+)，CK7(+)，P40(-)，P63(-)，结果支持肺腺癌，建议分子检测指导靶向治疗。	主诉：左肺癌诊疗史2年余，续行治疗。 现病史：患者2年前无明显诱因出现头部不适，可耐受，无头晕、头痛，无恶心、呕吐，至聊城市第三人民医院住院治疗，完善胸部CT提示左肺下叶占位周围型肺Ca可能；左侧叶间胸膜下多发结节，不除外转移瘤可能；左侧胸腔积液；双膝关节退行性骨关节病。颅脑MRA+颅脑强化磁共振：双侧顶叶占位，符合脑转移瘤表现；脑多发缺血灶；颅脑MRA未见明显异常。2019-7-15就诊于我院，行肺穿刺病理示：低分化癌，形态符合腺癌，免疫组化支持肺腺癌。基因检测：EGFR基因发生外显子21的L858R突变，其余基因未发现突变。胸上腹部CT:左肺下叶肿瘤。双肺及胸膜下结节。左侧胸膜腔积液。肝囊肿。ECT：提示多发骨转移。患者EGFR基因突变，建议口服靶向药物。患者脑转移建议放疗，但患者家属协商后拒绝，自行购买奥西替尼治疗。期间定期复查，病情基本稳定。2022-5-5门诊复查提示右顶叶占位…		P		P	P			13676388701		20221108放疗门诊	基于本次实验数据, EGFR基因发生外显子21的L858R突变，其余基因未发现突变。具体治疗方案还需根据临床医生综合判断进行制定。	L858R	综合治疗(1)		2019-07-17 10:16:30
B202246234	男	Y	56	2	0	0	1B	L858R	手术	腺癌	2	腺泡型约占70%，贴壁型约占20%，实性型约占10%	R	(右肺上叶结节) 1.肺浸润性腺癌，中分化（腺泡型约占70%，贴壁型约占20%，实性型约占10%），体积1.3cm×1cm×0.7cm。 2.癌组织与脏层胸膜关系请待弹力纤维染色。 3.未见典型脉管内瘤栓及神经侵犯，偶见气道内播散。 4.吻合线切缘未见癌。 (2.4组淋巴结)淋巴结1枚，未见癌（0/1）。 (7组淋巴结)淋巴结2枚，未见癌（0/2）。 免疫组化结果：CK7(+)，TTF-1(+)，Napsin A(+)，Ki-67(30%)，P40(+),结果支持肺腺癌的诊断。 特殊染色结果：弹力纤维染色(显示瘤组织侵及脏层胸膜（PL1))。	已戒烟2月余，偶有少量饮酒，入院情况：患者任现华，男，56岁。因“检查发现右肺上叶结节2月余”于2022-12-13 11:02入院。查体：T 36.5℃ P 70次/分 R 17次/分 Bp 162/77mmHg；双侧锁骨上区未触及肿大淋巴结，胸部正中可见陈旧性手术瘢痕，胸廓对称无畸形，呼吸运动对称，叩诊清音，听诊双肺呼吸音粗，未闻及干湿性啰音。心前区无异常隆起，触诊无细震颤，叩诊心界不大，听诊心率70次/分，律齐，各瓣膜听诊区未闻及病理性杂音。辅助检查：2022-12-05 胸部CT：支气管炎。右肺上叶前段胸膜下结节，肿瘤不除外。双肺小结节。主动脉根部致密影，请结合临床。2022-12-13 新冠状病毒核酸检测：阴性。 入院诊断：1.右肺上叶结节 2.支气管炎 3.主动脉瓣机械瓣置换状态 诊疗经过：患者入院后完善相关检查，未见明显手术禁忌症，于2022-12-16在全麻下行胸腔镜右肺…								17860105161		20230725胸外门诊复诊	基于本次实验数据, EGFR基因外显子21上发生L858R突变，其余基因未发现突变。具体治疗方案还需根据临床医生综合判断进行制定。 备注：据报道, EGFR基因发生L858R突变可能对酪氨酸激酶抑制剂（TKIs）类药物敏感。对携带EGFR L858R敏感突变的患者，NCCN指南优先推荐奥希替尼用于一线治疗，其他推荐中用于一线治疗的药物还包括：厄洛替尼、阿法替尼、吉非替尼、达可替尼及厄洛替尼+雷莫芦单抗；并认为在特定条件下的患者可使用厄洛替尼+贝伐珠单抗进行治疗；其中对于出现脑转移的患者，不建议使用达可替尼。 免疫组化结果：CK7(+)，TTF-1(+)，Napsin A(+)，Ki-67(30%)，P40(+),结果支持肺腺癌的诊断。 特殊染色结果：弹力纤维染色(显示瘤组织侵及脏层胸膜（PL1))。	L858R	胸外科10B	术中送检：(右肺上叶结节)楔形切除肺组织一块，体积9.5*3*1.2cm，吻合线长12cm，局部肺被膜大部分光滑，局部皱缩，其旁可见导丝标记，紧邻肺被膜，距吻合线切缘2.5cm，可见一肿物，体积1.3*1*0.7cm，肉眼观界不清，似侵及肺被膜，周围肺组织切面灰红质软。 术后送检：1.(2.4组淋巴结)灰黑淋巴结样物一枚，体积1.5*0.8*0.6cm，全。 术后送检：2.(7组淋巴结)灰黑淋巴结三枚，大者体积2*1*0.5cm，其余直径1-1.1cm。	2022-12-16 09:58:55
B202237744	女	Y	69		3		3	19-Del	淋巴结穿刺	腺癌			R	(左锁骨淋巴结 细胞块)免疫组化结果支持转移的腺癌，肺来源。 免疫组化结果：CK7(+)，CK20(-)，Villin(-)，CDX-2(-)，SATB2(部分+)，CK19(+)，P40(-)，CK5/6(-)，GATA3(-)，Pax-8(-)，Napsin A(+)，TTF-1(+)。	入院情况：患者刘改芝，女，69岁。因“进食后腹胀1年，腹痛2月，加重2周余”于2022-09-21 11:25入院。查体：T 36.9℃ P 80次/分 R 20次/分 Bp131/78mmHg浅表淋巴结未及明显肿大，腹部平坦，未见胃肠型及蠕动波，腹部见陈旧性手术瘢痕，无腹壁静脉曲张。腹肌软，无明显压痛，无明显反跳痛。肝脾肋下未触及，未及明显肿物。肝肾区无叩痛，振水音（-），腹部叩诊呈鼓音。移动性浊音（-），肠鸣音正常。 入院诊断：1.结肠息肉 2.胃底腺息肉 3.霉菌性食管炎 4.浅表性胃炎伴胃体糜烂 诊疗经过：患者入院后完善检查，于2022-09-23行肠镜下息肉切除术，见距肛门40cm一枚直径约0.4cm扁平息肉，距肛门30cm一枚直径约0.6cm山田II型息肉，息肉基底部注射生理盐水亚甲蓝肾上腺素溶液，抬举良好，圈套器圈套，高频电切除，标本取出送检。创面共以2枚金属夹封闭。距肛门…								13256356910		20230609门诊复诊	基于本次实验数据, EGFR基因外显子19上发生19-Del突变，其余基因未发现突变。具体治疗方案还需根据临床医生综合判断进行制定。 备注：据报道, EGFR基因发生19-Del突变可能对酪氨酸激酶抑制剂（TKIs）类药物敏感。对携带EGFR 19-Del敏感突变的患者，NCCN指南优先推荐奥希替尼用于一线治疗，其他推荐中用于一线治疗的药物还包括：厄洛替尼、阿法替尼、吉非替尼、达可替尼及厄洛替尼+雷莫芦单抗；并认为在特定条件下的患者可使用厄洛替尼+贝伐珠单抗进行治疗；其中对于出现脑转移的患者，不建议使用达可替尼。	19-Del	胃肠外科12A		2022-09-24 10:15:58
B202246250	男	N	61	2	2	1C	4B	阴	活检	腺癌			L	(左肺上叶开口新生物)活检：免疫组化结果支持肺腺癌。 免疫组化结果：CK7(+)，TTF-1(+)，Napsin A(+)，Ki-67(20%+)，P40(-)。	既往肺癌诊疗史4月余，诊断明确为：左肺腺癌（cT2N2M1，IV期）（1.肺门、纵隔淋巴结转移2.颅脑转移3.多发骨转移），行规律化疗中。吸烟史30年，日均30支；饮酒史30年，平均100ml/日。入院情况：患者冯保领，男，61岁。因“肺癌诊疗史2月余，续行治疗”于2023-02-15 08:20入院。查体：神志清，精神可，气管居中，胸廓无畸形，双肺呼吸音低，未闻及明显干湿性啰音，心前区无异常隆起，心律齐，各瓣膜听诊区未闻及病理性杂音，腹平坦，柔软，无压痛、反跳痛，肝脾肋下未触及，Murphy征阴性，移动性浊音阴性，肝区无叩痛，肠鸣音3次/分。腰背部压痛明显。双下肢无水肿。 入院诊断：1.左肺腺癌（cT2N2M1，IV期）(1.肺门、纵隔淋巴结转移)(2.颅脑转移)(3.多发骨转移) 2.双肺炎 3.高血压 诊疗经过：患者入院后完善相关检查，心电图示窦性心律，正常心电图。胸上腹部强化CT…		P		P				15266820999		20230921宁养院吗啡	基于本次实验数据, 检测结果未发现以上基因突变。具体治疗方案还需根据临床医生综合判断进行制定。	阴	综合治疗(1)		2022-12-16 14:50:04
B202244646	男	Y	60	2	0	0	1B	19-Del	手术	腺癌	2	腺泡型85%，贴壁型15%	L	(左肺下叶结节) 1.肺浸润性腺癌（腺泡型85%，贴壁型15%），中分化，肿物体积约0.6cm×0.4cm×0.3cm。 2.癌组织未累及脏层胸膜，请待弹力纤维染色进一步明确。 3.未见典型脉管内癌栓及神经侵犯，未见气道内播散。 4.吻合钉切缘未见癌。 (左肺下叶结节) 免疫组化结果：CK7(+)，TTF-1(+)，Napsin A(+)，Ki-67(＜5%+)，P40(-)，支持肺腺癌。 特殊染色结果：弹力纤维染色(-)，提示未侵及胸膜(PL0)。	吸烟史30余年，1日2包。否认饮酒史，入院情况：患者李福亮，男，60岁。因“胸痛2周”于2022-11-16 09:08入院。查体：T 36.1℃ P 58次/分 R 15次/分 Bp113/64mmHg；胸廓无畸形，双肺叩清音，双肺呼吸音稍粗，未闻及干湿啰音，未闻及胸膜摩擦音。心前区无隆起，心律齐，各瓣膜听诊区未闻及杂音及心包摩擦音。腹部平坦，未见胃肠型及蠕动波，腹软，无压痛、反跳痛。 入院诊断：1.肺结节 2.冠脉支架置入术后 3.冠心病 4.高血糖 5.甲状腺结节 6.三叉神经痛 7.肾上腺结节 诊疗经过：患者入院后完善相关辅助检查，排除手术禁忌，限期于2022-11-18经皮穿刺定位术后在全麻下行胸腔镜左肺下叶癌根治术，术后给予抗感染、抑酸等对症治疗，目前患者病情平稳，予今日出院。术后病理：(左肺下叶结节)1.肺浸润性腺癌（腺泡型85%，贴壁型15%），中分化，肿物体积约0.6c…								15615259503		20230911门诊复诊	基于本次实验数据, EGFR基因外显子19上发生19-Del突变，其余基因未发现突变。具体治疗方案还需根据临床医生综合判断进行制定。 备注：据报道, EGFR基因发生19-Del突变可能对酪氨酸激酶抑制剂（TKIs）类药物敏感。对携带EGFR 19-Del敏感突变的患者，NCCN指南优先推荐奥希替尼用于一线治疗，其他推荐中用于一线治疗的药物还包括：厄洛替尼、阿法替尼、吉非替尼、达可替尼及厄洛替尼+雷莫芦单抗；并认为在特定条件下的患者可使用厄洛替尼+贝伐珠单抗进行治疗；其中对于出现脑转移的患者，不建议使用达可替尼。	19-Del	胸外科10B		2022-11-18 10:05:27
B1921445	男	Y	71	X	3	1C	4B	19-Del	穿刺	腺癌			L	(穿刺组织条) 免疫组化结果：TTF-1(-)，Napsin A(-)，CK7(+)，P63(-)，CD56(-)，CgA(-)，Syn(-)，Ki-67(10%+)，特殊染色结果：PAS(部分+)，提示低分化腺癌，结合临床，符合肺腺癌。	吸烟史40余年，约10余支/天，已戒烟，否认饮酒史及其他不良嗜好主诉：胸痛伴发热10月余，右肺癌诊疗史2月余，右下肢麻木无力5小时。 现病史：患者10月前因“双侧胸痛2月余，加重10余天”于2018-10-26第1次入住我院呼吸科，当时查体：神志清，精神可，胸廓对称，左下肺呼吸音消失，余肺野呼吸音粗，未闻及明显干湿啰音，未闻及胸膜摩擦音。心率88次/分，心律齐，未闻及杂音。腹软，无压痛及反跳痛，双下肢无水肿。完善相关检查，住院期间行胸腔穿刺引流、抗感染、化痰、抑酸护胃、控制血糖等对症支持治疗，胸水未查见肿瘤细胞，于2018-11-7出院。 出院后仍间断胸部隐痛不适，伴发热，体温最高39℃，于当地医院对症治疗(具体不详)，效果欠佳，2月余前患者出现右上腹疼痛不适，呈持续性钝痛，于2019-6-4收住山东大学齐鲁医院，完善胸腹盆腔增强CT提示右肺下叶叶间胸膜下磨玻璃密度结节，肿瘤不除外，左侧…	P			P	P			13389519515		20191128综合门诊	基于本次实验数据, EGFR基因发生外显子19的19-Del突变，其余基因未发现突变。具体治疗方案还需根据临床医生综合判断进行制定。	19-Del	综合治疗(1)		2019-06-29 14:07:30
B202245465	女	N	51	1B	0	0	1	19-Del	手术	腺癌	2	腺泡型85%，贴壁型15%	R	(右肺上叶结节) 1.肺浸润性腺癌，中分化，腺泡型，体积1.1cm×0.7cm×0.5cm； 2.未侵及肺脏层胸膜（PL0）， 3.未见神经侵犯及脉管内瘤栓，未见气道内播散； 4.切缘未见癌。 免疫组化结果：CK7(+)，TTF-1(+)，Napsin A(+)，Ki-67(3%+)，P40(-)。 特殊染色结果：弹力纤维染色(+)。 (右肺中叶结节) 1.送检肺组织，切面见结节样病变，镜下示细胞核增大，具有不典型性，倾向原位腺癌，直径约0.5cm。 2.未侵及肺脏层胸膜（PL0）， 3.未见神经侵犯及脉管内瘤栓，未见气道内播散； 4.切缘未见癌。 (2、4组、7组、11组)淋巴结未见转移癌（0/3、0/1、0/1）。	入院情况：患者曹秀梅，女，51岁。因“体检发现肺结节3天”于2022-11-22 11:30入院。查体：T 36.8℃ P 82次/分 R 20次/分 Bp131/80mmHg；双侧锁骨上区未触及肿大淋巴结，胸廓对称无畸形，呼吸运动对称，叩诊清音，听诊双肺呼吸音清，未闻及干湿性啰音。心前区无异常隆起，触诊无细震颤，叩诊心界不大，听诊心率82次/分，律齐，各瓣膜听诊区未闻及病理性杂音。辅助检查：2022-11-21 胸部增强CT：支气管炎；肺内多发结节，建议密切随访、复查较大磨玻璃结节。 2022-11-21 新型冠状病毒核酸检测（本院）：阴性。 入院诊断：1.肺结节 2.高血压 3.支气管炎 诊疗经过：患者入院后完善相关检查，未见明显手术禁忌症，于2022-11-29在全麻下行胸腔镜右肺上叶癌根治+右肺中叶楔形切除术，术后给予抗炎、化痰、补液、营养、抑酸等对症支持治疗，现患者术后恢复可，…								13561471058		20230913门诊复诊	基于本次实验数据, EGFR基因外显子19上发生19-Del突变，其余基因未发现突变。具体治疗方案还需根据临床医生综合判断进行制定。 备注：据报道, EGFR基因发生19-Del突变可能对酪氨酸激酶抑制剂（TKIs）类药物敏感。对携带EGFR 19-Del敏感突变的患者，NCCN指南优先推荐奥希替尼用于一线治疗，其他推荐中用于一线治疗的药物还包括：厄洛替尼、阿法替尼、吉非替尼、达可替尼及厄洛替尼+雷莫芦单抗；并认为在特定条件下的患者可使用厄洛替尼+贝伐珠单抗进行治疗；其中对于出现脑转移的患者，不建议使用达可替尼。	19-Del	胸外科10B		2022-11-29 16:14:03
B202245261	女	N	72	1A	0	0	1A	KRASExon-2	手术	黏液腺癌			R	(右肺上叶结节)肺泡腔塌陷，间质纤维组织增生，大量碳末沉积。肺组织全部取材，未见肿瘤。 (右肺下叶结节)黏液腺癌，肿物大小1cm×0.8cm×0.5cm，无支气管侵犯；无肺膜侵犯（PL0）；无肺门血管侵犯，支气管断端无受累；脉管内无瘤栓；无神经侵犯。 （7组淋巴结）未见转移癌（0/2），最大者体积2.8cm×1.6cm×1cm。 （2.4组淋巴结）未见转移癌（0/1）。 免疫组化结果：4号片：CK7(+)，TTF-1(-)，Napsin A(小灶+)，Ki-67(2%+)，P40(-)，支持右肺下叶黏液腺癌。 特殊染色结果：弹力纤维染色(-)，提示未侵及胸膜（PL0）。	入院情况：患者于殿娥，女，72岁。因“检查发现右肺结节4月余”于2022-11-14 08:11入院。查体：T 36.1℃ P 63次/分 R 15次/分 Bp150/87mmHg双侧颈部、锁骨上淋巴结未触及肿大，气管居中，胸廓无畸形，双肺呼吸音粗，未闻及明显干湿性啰音，心前区无异常隆起，心律齐，各瓣膜听诊区未闻及病理性杂音，腹平坦，柔软，无压痛、反跳痛，肝脾肋下未触及，Murphy征阴性，移动性浊音阴性，肝区无叩痛，肠鸣音正常。辅助检查：2022-07-06（外院）PET/CT：右肺下叶软组织结节影，代谢未见异常增高，缺乏典型恶性肿瘤征象；甲状腺右叶低密度结节影，代谢未见异常增高，考虑为甲状腺腺瘤；胸部多发饱满淋巴结影，代谢对称性增高，考虑淋巴结反应性增生；双肺多发微小结节；考虑心包隐窝积液。 2022-10-26（外院）胸部CT：右肺下叶背段结节大小月1.3*1.3cm。支气管炎、肺…								18763526805		20230913传染科门诊复诊	基于本次实验数据, 检测结果发现KRAS基因Exon-2发生突变，其余基因未发现突变。具体治疗方案还需根据临床医生综合判断进行制定。 备注：据报道, KRAS G12D/S突变可能导致肺癌患者无法从EGFR-TKI类药物如吉非替尼（Gefitinib）、厄洛替尼（Erlotinib）等的治疗中获益（PMID:18349398; PMID:16043828）。	KRASExon-2	胸外科10B		2022-11-23 15:55:07
B202245414	女	N	57	4	3	1	4	19-Del	活检	腺癌			L	(左肺下叶内前基底段粘膜活检)活检组织多块，低分化癌，考虑腺癌，IHC标记结果支持肺腺癌的诊断。 免疫组化结果：CK7(+)，Napsin A(+)，TTF-1(+)，P40(-)，P63(偶见+)，CD56(-)，CgA(-)，Syn(-)，Ki-67(30%)。	入院情况：患者张月银，女，57岁。因“咳嗽咳痰3月余，颈部隐痛1月”于2022-11-22 08:41入院。查体：T 36.3℃ P 82次/分 R 20次/分 Bp142/79mmHg，神志清，精神可，右侧颈根部可触及大小约2cm×3cm肿大淋巴结，质硬轻度触痛，双肺呼吸音粗，未闻及干湿性啰音。心前区无异常隆起，心律规整，各瓣膜听诊区未闻及病理性杂音。腹部平坦，无胃肠型及蠕动波，触软，无包块，无压痛反跳痛，肝脾肋下未触及，肝肾区无叩击痛，移动性浊音（-），肠鸣音可，双下肢无水肿。 入院诊断：1.左肺占位(1.颈部、纵隔淋巴结肿大) 2.左肺下叶炎症 诊疗经过：入院后继续完善心脏彩超：二、三尖瓣轻度返流左室收缩功能正常；胸腹部强化CT:左肺占位，考虑肿瘤伴双肺转移、纵隔及双肺门淋巴结转移。肝内多发囊肿。颅脑强化MRI提示：颅脑内未见明确转移瘤，建议随访；腔隙性脑梗死；部分空蝶鞍；副鼻窦炎…	P							15066477105		20230603肿瘤科门诊	基于本次实验数据, EGFR基因外显子19上发生19-Del突变，其余基因未发现突变。具体治疗方案还需根据临床医生综合判断进行制定。 备注：据报道, EGFR基因发生19-Del突变可能对酪氨酸激酶抑制剂（TKIs）类药物敏感。对携带EGFR 19-Del敏感突变的患者，NCCN指南优先推荐奥希替尼用于一线治疗，其他推荐中用于一线治疗的药物还包括：厄洛替尼、阿法替尼、吉非替尼、达可替尼及厄洛替尼+雷莫芦单抗；并认为在特定条件下的患者可使用厄洛替尼+贝伐珠单抗进行治疗；其中对于出现脑转移的患者，不建议使用达可替尼。	19-Del	综合治疗(2)		2022-11-25 15:32:47
B202244369	女	N	75	3	1	1	4	L861Q	穿刺	腺癌				(肺)穿刺：腺癌。 免疫组化结果：CK7(+)，TTF-1(+)，Napsin A(+)，Ki-67(40%+)，P40(-)。	病人1.肺腺癌（T3N1M1）2.纵隔淋巴结继发恶性肿瘤3.肝继发恶性肿瘤4.骨继发恶性肿瘤诊断成立，已行分子病理指导靶向治疗药物选择，可给予唑来磷酸减少骨质破坏，向病人家属详细沟通MDT会诊意见及疾病预后，病人家属表示同意目前诊治，待分子病理结果返回后再决定是否全身化疗或介入局部化疗栓塞入院情况：患者张振英，女，75岁。因“胸痛2月余”于2022-11-15 08:58入院。T 36.6℃ P 72次/分 R 18次/分 Bp133/76mmHg；双肺呼吸音粗，可闻及散在干湿性罗音，未闻及胸膜摩擦音。心率72次/分，律齐，各瓣膜听诊区未闻及病理性杂音，未闻及心包摩擦音。腹部平坦，未见胃肠型及蠕动波，腹软，无压痛及反跳痛，未及包块，肝脾肋下未触及，Murphy,s征阴性，麦氏点无压痛。腹部叩鼓音，移动性浊音阴性，肝肾区无叩痛，肠鸣音2次/分。双下肢未见明显水肿。 入院诊断：1.肺占位性病…			P	P				18266102698		未复诊	基于本次实验数据, EGFR基因外显子21上发生L861Q突变，其余基因未发现突变。具体治疗方案还需根据临床医生综合判断进行制定。 备注：据报道, 对携带EGFR L861Q敏感突变的患者，NCCN指南优先推荐奥希替尼用于一线治疗，其他推荐中用于一线治疗的药物还包括：厄洛替尼、阿法替尼、吉非替尼、达可替尼及厄洛替尼+雷莫芦单抗；并认为在特定条件下的患者可使用厄洛替尼+贝伐珠单抗进行治疗；其中对于出现脑转移的患者，不建议使用达可替尼。	L861Q	介入科		2022-11-16 10:21:02
H202201050	男		59					L858R	手术	腺癌			L	东阿县人民医院病理B212819-3：（左上叶）肺浸润性腺癌												基于本次实验数据, EGFR基因外显子21上发生L858R突变，其余基因未发现突变。具体治疗方案还需根据临床医生综合判断进行制定。 备注：据报道, EGFR基因发生L858R突变可能对酪氨酸激酶抑制剂（TKIs）类药物敏感。FDA/NMPA已经批准奥希替尼（Osimertinib）、吉非替尼（Gefitinib）、阿法替尼（Afatinib）、厄洛替尼（Erlotinib）、达可替尼（Dacomitinib）、埃克替尼（Icotinib）等用于EGFR突变的肺癌患者的治疗。	L858R	病理科		2022-11-11 15:13:15
B202242713	男	Y	72			1C	4B	阴	穿刺	腺癌			R	(右肺占位)穿刺：腺癌。 免疫组化结果：CK7(+)，TTF-1(+)，Napsin A(-)，Ki-67(30%+)，P40(-)。	吸烟史50余年，1日1盒；偶饮酒。入院情况：患者鲁公泉，男，72岁。因“检查发现肺占位8天余”于2022-10-30 09:27入院。查体：T 36.3℃ P 56次/分 R 15次/分 Bp149/82mmHg.胸廓对称无畸形，呼吸运动对称，叩诊清音，双肺呼吸音较粗，未闻及干湿性啰音。心前区无异常隆起，心律规整，各瓣膜听诊区未闻及病理性杂音。腹部平坦，无胃肠型及蠕动波，触软，无包块，无压痛反跳痛，肝脾肋下未触及，肝肾区无叩击痛，Murphy's征（-），移动性浊音（-），肠鸣音3-4次/分。辅助检查：2022-10-22（外院）胸部CT：右肺上叶占位性病变，考虑周围性肺癌，建议CT增强检查；双肺多发微结节；双肺炎性病变，建议治疗后复查；心包少量积液；主动脉及冠状动脉粥样硬化；肝脏钙化灶。 入院诊断：1.右肺占位 2.肺结节 3.肺部炎症 4.高血压 5.前列腺炎 诊疗经过：患者入院后完…				P		肾上腺		13706358929		20230916国医堂门诊	基于本次实验数据, 检测结果未发现以上基因突变。具体治疗方案还需根据临床医生综合判断进行制定。	阴	胸外科10B		2022-11-03 09:58:52
H202200997	女	N	67	2		1	4	L858R	活检	腺癌			L	(左肺下叶)活检：非小细胞癌，结合免疫组化结果支持肺腺癌。 免疫组化结果：CK7(+)，TTF-1(+)，Napsin A(+)，P40(-)，c-MET(SP44)(30%弱+)，CDX-2(-)，CK20(-)，Villin(-)。根据齐鲁医院病理切片2022077151（HE*1）会诊意见： （肺穿刺）活检：浸润性腺癌伴坏死， 应临床申请进行PD-L1免疫组化检测： 检测平台：Dako Link148；抗体克隆号：22C3； 检测结果：PD-L1阴性表达，TPS值0%。 （备注：1.TPS=PD-L1染色阳性肿瘤细胞数/总活肿瘤细胞数×100%）	.老年女性，既往“飞蚊症”病史多年，具体不详； 2.患者1月余前无明显诱因出现头痛，以枕后部为著，与体位、活动无关，无明显头晕，无肢体活动不灵，曾自行口服“止痛片”治疗，自诉疼痛减轻，后自行停药；2022-10-17于当地医院行颅脑CT提示颅内多发占位性病变，考虑脑转移瘤；胸部CT提示左肺下叶空洞，建议进一步检查除外占位。遂进一步就诊于山东大学齐鲁医院，行胸部强化CT提示左肺下叶空洞性占位，考虑肿瘤并肺内、胸膜多发转移，颅脑强化CT提示脑内多发异常密度灶，考虑转移瘤。于山东大学齐鲁医院行肺穿刺活检术，病理提示浸润性腺癌，未行基因检测。现为进一步诊治就诊我院，门诊以“肺癌脑转移”收入院。 3.查体：T 36.4℃ P 78次/分 R 21次/分 Bp118/68mmHg；神志清，精神尚可，双侧颈部、锁骨上未触及明显肿大淋巴结，双肺呼吸音粗，未闻及明显干湿啰音及胸膜摩擦音，心律齐，各瓣膜听诊…				P		肾上腺		18201081217		20230410肿瘤门诊复诊	基于本次实验数据, EGFR基因外显子21上发生L858R突变，其余基因未发现突变。具体治疗方案还需根据临床医生综合判断进行制定。 备注：据报道, EGFR基因发生L858R突变可能对酪氨酸激酶抑制剂（TKIs）类药物敏感。FDA/NMPA已经批准奥希替尼（Osimertinib）、吉非替尼（Gefitinib）、阿法替尼（Afatinib）、厄洛替尼（Erlotinib）、达可替尼（Dacomitinib）、埃克替尼（Icotinib）等用于EGFR突变的肺癌患者的治疗。	L858R	病理科		2022-10-29 11:33:54
B202241093	男		66					L858R	活检	腺癌			L	(左下叶背段)活检：恶性肿瘤，细胞失黏附性、片状排列，胞浆丰富嗜酸，核异型性明显，结合免疫组化表达，符合肺源性腺癌， 免疫组化结果：TTF-1(+)，Napsin A(+)，P40(-)，CK7(+)。									15339935687		无病历	基于本次实验数据, EGFR基因外显子21上发生L858R突变，其余基因未发现突变。具体治疗方案还需根据临床医生综合判断进行制定。 备注：据报道, EGFR基因发生L858R突变可能对酪氨酸激酶抑制剂（TKIs）类药物敏感。对携带EGFR L858R敏感突变的患者，NCCN指南优先推荐奥希替尼用于一线治疗，其他推荐中用于一线治疗的药物还包括：厄洛替尼、阿法替尼、吉非替尼、达可替尼及厄洛替尼+雷莫芦单抗；并认为在特定条件下的患者可使用厄洛替尼+贝伐珠单抗进行治疗；其中对于出现脑转移的患者，不建议使用达可替尼。	L858R	呼吸与危重症医学科门诊		2022-10-21 10:59:46
B1921288	女	N	51	4	1	1C	4B	RET	穿刺	腺癌			L	(左肺)穿刺：非小细胞癌，倾向腺癌，待免疫组化标记。免疫组化结果：TTF-1(+)，Napsin A(+)，CK7(+)，CK5/6(-)，P63(灶状+)，结果支持肺源性腺癌，建议基因检测以指导靶向药物治疗。	主诉：肺癌诊疗史2年，续行治疗。 现病史：患者2019-06因“左侧颌面部疼痛1周，CT发现肺占位2天”就诊聊城市脑科医院，诊断为三叉神经痛，局部给予三叉神经封闭阻滞治疗后疼痛减轻，胸部平扫CT提示左肺下叶占位，遂就诊我科，当时查体：T 36.3℃ P 76次/分 R 18次/分 Bp103/64mmHg；神志清，精神可，双侧颈部、锁骨上、腋窝均未触及肿大淋巴结;双肺呼吸音粗，未闻及干湿性啰音。心律齐，未闻及心脏杂音。腹软，无压痛及反跳痛，肝脾肋下未触及；移动性浊音阴性，双下肢无水肿。于2019.06.28行CT引导下左肺穿刺活检术，病理结果支持肺源性腺癌，肺癌基因检测提示RET基因发生融合突变，完善颅脑强化磁共振、骨ECT提示多发颅脑转移、多发骨转移。患者最终明确诊断：左肺腺癌 ，分期cT4N1M1 IV期，治疗如下： 第1-2周期化疗，时间：2019.07.05、2019.07.28…	P	P		P	P			15066420050		20210528综合门诊	基于本次实验数据, 检测结果发现RET基因发生融合突变，其余基因未发现突变。具体治疗方案还需根据临床医生综合判断进行制定。	RET	综合治疗(2)		2019-06-28 10:20:23
B202240674	女	N	74	4	3	1	4	19-Del	活检	腺癌			R	(右肺下叶前基底段)GS活检：腺癌。 免疫组化结果：CK7(+)，TTF-1(+)，Napsin A(+)，Ki-67(30%+)，P40(-)。	入院情况：患者安桂臣，女，74岁。因“胸及腰背部疼痛、活动受限1天。”于2022-10-12 15:17入院。查体：T 36.6℃ P 88次/分 R 21次/分 Bp139/77mmHg脊椎生理弯曲存在，颈部无压痛，运动可。左肩部稍痛性活动受限，双侧上肢感觉正常，诸肌肌力5级，肌张力正常，双侧肱二头肌、肱三头肌反射（++），双侧Hoffmann征（-）。胸腹部未及明显感觉障碍平面，腹壁反射正常。胸腰背部棘突及椎旁压痛、叩击痛，胸腰椎活动受限，双下肢各肌群肌力4级，肌张力正常，双下肢感觉未见明显减退，双侧膝反射（+），双侧踝反射（+），双侧babinski征（-）。 入院诊断：1.胸椎压缩性骨折 2.软组织损伤 3.重度骨质疏松 4.腰椎不稳定 5.脊柱骨关节病 6.右肺癌术后 诊疗经过：入院后完善相关检查，胸部CT平扫：右肺术后？右肺占位，双肺多发结节，纵隔多发肿大淋巴结，符合肿瘤转移…	P							13906359722		20230923肿瘤门诊复诊	基于本次实验数据, EGFR基因外显子19上发生19-Del突变，其余基因未发现突变。具体治疗方案还需根据临床医生综合判断进行制定。据报道, EGFR基因发生19-Del突变可能对酪氨酸激酶抑制剂（TKIs）类药物敏感。对携带EGFR 19-Del敏感突变的患者，NCCN指南优先推荐奥希替尼用于一线治疗，其他推荐中用于一线治疗的药物还包括：厄洛替尼、阿法替尼、吉非替尼、达可替尼及厄洛替尼+雷莫芦单抗；并认为在特定条件下的患者可使用厄洛替尼+贝伐珠单抗进行治疗；其中对于出现脑转移的患者，不建议使用达可替尼。	19-Del	综合治疗(2)		2022-10-18 15:50:48
B202234912	女	N	48	1C	2	0	3A	L858R	手术	腺癌	2	腺泡型	R	(右全肺) 1.浸润性腺癌（腺泡型），肿物体积3cm×2.5cm×2cm； 2.肿瘤抵胸膜下，未突破弹力层，未侵及脏层胸膜（PL0），待弹力纤维染色证实； 3.未见典型神经侵犯和脉管内瘤栓。 4.未见气道内播散（STAS）； 5.支气管断端、血管断端均未见癌； 6.支气管口淋巴结可见癌转移（1/5）。 (2.4组淋巴结)淋巴结内未见癌转移（0/6）。 (7组淋巴结)淋巴结内可见癌转移（1/3）。 (10组淋巴结)淋巴结内未见癌转移（0/2）。 (11组淋巴结)淋巴结内未见癌转移（0/1）(右全肺)结合免疫组化及特殊染色结果支持浸润性腺癌（腺泡型），中分化；肿瘤未侵及脏层胸膜（PL0）。 免疫组化结果：CK7(+)，TTF-1(+)，Napsin A(+)，Ki-67(45%+)，P40(-)。 特殊染色结果：弹力纤维染色(未侵及脏层胸膜)。	患者3月余(2022-08-22)前因“查体发现肺结节2天”入住我院胸外科，完善胸部增强CT: 右肺门占位，符合CA，结合气管镜；双肺小结节；支气管炎、肺气肿；左上肺条索灶；肝囊肿。2022-08-23支气管镜活检倾向腺癌。2022-09-02在全麻下行开胸右肺癌根治术+胸膜粘连烙断术，术后给予抗感染、抑酸、纠正低蛋白血症等对症治疗，术后病理：(右全肺)浸润性腺癌（腺泡型），肿物体积3cm×2.5cm×2cm；术后给予抗炎、营养补液等治疗。于2022-09-10出院，暂未完善肺癌基因检测。术后患者睡眠困难，口服“奥氮平、佐匹克隆”对症治疗。2022-10-02为行术后辅助化疗，再次入院，排除禁忌，于2022-10-07 起先后给予培美曲塞联合卡铂联合抗肿瘤治疗3周期，同时给予护胃、止吐、补液等对症支持治疗，末次化疗结束于2022-11-20出院，今为续行治疗再次入院，门诊以“右肺癌术后”…								15965254312		20230317医保门诊复诊	基于本次实验数据, EGFR基因外显子21上发生L858R突变，其余基因未发现突变。具体治疗方案还需根据临床医生综合判断进行制定。 据报道, EGFR基因发生L858R突变可能对酪氨酸激酶抑制剂（TKIs）类药物敏感。FDA/NMPA已经批准奥希替尼（Osimertinib）、吉非替尼（Gefitinib）、阿法替尼（Afatinib）、厄洛替尼（Erlotinib）、达可替尼（Dacomitinib）、埃克替尼（Icotinib）等用于EGFR突变的肺癌患者的治疗。	L858R	胸外科10B		2022-09-02 11:47:53
B202239048	男	Y	59	1C	2	1C	4B	19-Del	穿刺	腺癌			L	(肺)穿刺：小组织3条，非小细胞癌，IHC标记结果支持肺腺癌的诊断。 免疫组化结果：CK7(+)，TTF-1(+)，Napsin A(弱+)，Ki-67(40%)，P40(-)，CK5/6(-)。	患者7月前（2022-10）因“右腿疼痛1月余，活动后加重”于当地医院行骨盆CT提示：骨盆多发骨质破坏，考虑肿瘤，转移瘤可能。遂于2022-10-05首次入住我科，当时查体：T 36.5℃ P 82次/分 R 19次/分 Bp115/78mmHg；神志清，精神可，全身皮肤粘膜无黄染，未见皮疹及出血点，浅表淋巴结未触及肿大。双肺呼吸音粗，双肺未闻及干湿性啰音，心律齐，各瓣膜听诊区未及病理性杂音及心包摩擦音。腹部平坦，触软，全腹无明显压痛，无反跳痛，肝、脾肋下未及，未触及包块，Murphy征阴性，麦氏点无压痛，肝肾区无叩痛，移动性浊音阴性，双下肢无水肿。胸腹部强化CT：考虑左肺Ca并肺内、骨、淋巴结多发转移。双肾低密度灶，符合肿瘤（转移可能性大），结合临床。右上胸乳头下皮下囊样低密度。颅脑强化MRI：右侧额叶异常信号，不除外转移瘤，建议随诊观察；左侧小脑异常强化，考虑转移瘤；多发腔隙性脑梗死…	P	P		P		肾		17600386536		20230901肿瘤门诊: 肺腺癌并骨转移病史，合并 EGFR 突变，现口服奥西替尼 中，血常规提示血小板下降	基于本次实验数据, EGFR基因外显子19上发生19-Del突变，其余基因未发现突变。具体治疗方案还需根据临床医生综合判断进行制定。 备注：据报道, EGFR基因发生19-Del突变可能对酪氨酸激酶抑制剂（TKIs）类药物敏感。对携带EGFR 19-Del敏感突变的患者，NCCN指南优先推荐奥希替尼用于一线治疗，其他推荐中用于一线治疗的药物还包括：厄洛替尼、阿法替尼、吉非替尼、达可替尼及厄洛替尼+雷莫芦单抗；并认为在特定条件下的患者可使用厄洛替尼+贝伐珠单抗进行治疗；其中对于出现脑转移的患者，不建议使用达可替尼。	19-Del	综合治疗(2)		2022-10-07 11:22:41
B202238196	男	Y	73					PIK3CA	穿刺	腺癌伴神经内分泌分化			L	(经皮穿刺左肺占位活检术)活检：低分化癌，符合非小细胞癌，结合形态，倾向腺癌伴神经内分泌分化，免疫组化表达不典型，请结合临床及其它检查。 免疫组化结果：CK7(+)，TTF-1(散在少量+)，Napsin A(-)，P40(局灶+)，CgA(-)，Syn(-)，Ki-67（MIB-1）(25%+)，CD56(部分弱+)，CK5/6(局灶+)。	吸烟50年，每天约10支，饮酒50年，100g/天，入院情况：患者白兴民，男，73岁。因“咽喉疼痛、发现肺部占位3天”于2022-09-26 13:11入院。T 36.6℃ P 80次/分 R 19次/分 Bp122/74mmHg神志清，精神尚可，全身皮肤、粘膜无黄染，无皮疹及出血点。双肺呼吸音清，未闻及干湿性啰音及胸膜摩擦音。心律规整，各瓣膜听诊区未及病理性杂音。腹部平坦，未见胃肠型及蠕动波，触软，无压痛，无反跳痛，肝脾肋下未及，Murphy征阴性，移动性浊音阴性，肠鸣音可。双下肢无水肿。 入院诊断：1.肺恶性肿瘤 2.肺部感染 3.营养风险 4.糖尿病 诊疗经过：患者入院后，完善辅助检查，2022.09.28行经皮穿刺活检术，病理提示腺癌，抗肿瘤及对症支持治疗，病情好转出院。 出院诊断：1.肺恶性肿瘤 2.肺部感染 3.营养风险 4.糖尿病 5.喉梗阻 出院情况：神志清，精神尚可，全…								13356250048			基于本次实验数据,PIK3CA基因发生突变，其余基因未发现突变。据报道, PIK3CA基因突变可能对酪氨酸激酶抑制剂（TKIs）类药物耐药。	PIK3CA	介入科		2022-09-28 09:11:05
B202236857	女	N	68			1B	4A	MET	肩胛骨穿刺	腺癌			R	(左肩胛骨占位穿刺组织)活检：转移的低分化癌，待免疫组化标记。免疫组化结果：CK7(+)，CK20(+)，Villin(-)，TTF-1(+)，Napsin A(少量+)，P40(-)，P63(-)，Ki-67(10%+)，符合肺腺癌肩部转移。	入院情况：患者孙桂荣，女，68岁。因“左肩部疼痛半年余，发现左肩部占位2月余”于2022-09-15 10:36入院。查体：T36.5℃，P 85次/分，R 16次/分，Bp130/80mmHg；神志清，精神可，消瘦貌。面部及双侧膝关节可见结痂。双侧颈部、锁骨上未及肿大淋巴结。双肺呼吸音粗，未闻及明显干湿性啰音。心律规整，各瓣膜听诊区未闻及病理性杂音。腹部平软，无压痛、反跳痛，肝脾肋下未及，肝肾区无叩痛，移动性浊音阴性。右髋部有一５ｘ５ｃｍ的红肿斑块，左肩部可见一肿块，边界欠清，质硬，轻压痛。双下肢无水肿。 入院诊断：1.右肺占位(1.肩胛骨转移) 2.胃炎 诊疗经过：患者入院后完善相关检查，胸腹部强化CT：符合右肺上叶肺CA。支气管炎、肺气肿。双肺微结节，建议定期复查。左侧肩胛骨骨质破坏，并肿块形成，首先考虑转移瘤。肝右叶微小低密度灶，小囊肿？建议定期复查。2022-09-19 ９:0…				P				13863546807		20230410肿瘤科门诊复诊进展	基于本次实验数据, 检测结果发现MET基因发生Exon-14跳跃突变，其余基因未发现突变。具体治疗方案还需根据临床医生综合判断进行制定。 备注：NMPA批准赛沃替尼（Savolitinib）用于含铂化疗后疾病进展或不耐受标准含铂化疗的、具有间质-上皮转化因子（MET）外显子14跳变的局部晚期或转移性非小细胞肺癌成人患者。FDA批准卡马替尼、特泊替尼用于治疗携带MET外显子14跳跃变异的转移性非小细胞肺癌（NSCLC）患者。对MET 14号外显子跳跃缺失突变的NSCLC患者 ，NCCN指南优先推荐卡马替尼和特泊替尼用于一线治疗；并认为特定条件下的患者可使用克唑替尼进行治疗。	MET	综合治疗(1)		2022-09-19 09:46:37
B202236870	女	N	63	1A	0	0	1A	L858R	手术	腺癌	2	腺泡型	R	右肺上叶结节) 1.肺浸润性腺癌，中分化，腺泡型，体积1cm×0.8cm×0.5cm。 2.未累及脏层胸膜（PL0）。 3.未见典型脉管内瘤栓及神经侵犯，可见气道内播散。 4.周围肺局部肺泡间隔断裂，呈肺气肿表现。 5.吻合线切缘未见癌。 (右肺中叶结节) 1.肺泡上皮增生性病变，细胞可见异型，细胞密度增加，符合原位腺癌，非黏液型，直径0.3cm。 2.吻合线断端未见癌。 (7、11组)淋巴结均未见癌转移（0/3、0/2）。 (右肺上叶结节)免疫组化结果支持肺腺癌。 免疫组化结果：CK7(+)，TTF-1(+)，Napsin A(+)，Ki-67(10%+)，P40(-)，CK5/6(-)。	入院情况：患者刁学军，女，63岁。因“查体发现肺结节9天”于2022-09-16 08:01入院。查体：胸廓对称无畸形，呼吸运动对称，叩诊清音，听诊双肺呼吸音略粗，未闻及干湿性啰音。心前区无异常隆起，心律规整，各瓣膜听诊区未闻及病理性杂音。腹部平坦，无胃肠型及蠕动波，触软，无包块，无压痛反跳痛，肝脾肋下未触及，肝肾区无叩击痛，Murphy's征（-），移动性浊音（-），肠鸣音正常。 入院诊断：1.肺结节 2.外痔 3.左侧乳腺切除术后 4.肝囊肿切除术后 诊疗经过：入院后完善相关辅助检查，排除手术禁忌症后于2022-09-19在全麻下行胸腔镜下右上肺癌根治术，中叶结节楔形切除术。术后病理示：(右肺上叶结节)1.肺浸润性腺癌，中分化，腺泡型，体积1cm×0.8cm×0.5cm。2.未累及脏层胸膜（PL0）。3.未见典型脉管内瘤栓及神经侵犯，可见气道内播散。4.周围肺局部肺泡间隔断裂，呈肺气…								15306352977		20221104胸外复诊	基于本次实验数据, EGFR基因外显子21上发生L858R突变，其余基因未发现突变。具体治疗方案还需根据临床医生综合判断进行制定。 备注：据报道, EGFR基因发生L858R突变可能对酪氨酸激酶抑制剂（TKIs）类药物敏感。FDA/NMPA已经批准奥希替尼（Osimertinib）、吉非替尼（Gefitinib）、阿法替尼（Afatinib）、厄洛替尼（Erlotinib）、达可替尼（Dacomitinib）、埃克替尼（Icotinib）等用于EGFR突变的肺癌患者的治疗。	L858R	胸外科10B		2022-09-19 10:38:58
B202236397	男	N	49	3	0	0	2B	L858R	手术	腺癌	2	腺泡型	L	(左肺上叶前段结节)浸润性腺癌（腺泡型及乳头型55%，实性型5%，贴壁型40%），中分化，镜下测量最大径约1.1cm*0.7cm，待IHC标记；未见典型脉管内瘤栓及神经侵犯，未累及脏层胸膜（PL0）,待弹力纤维染色，切缘未见癌。 (左肺上叶舌段结节)结节2枚，其一不典型腺瘤样增生，直径0.1cm，其二原位腺癌，非黏液型，直径0.5cm，未见典型脉管内瘤栓及神经侵犯，未累及脏层胸膜（PL0）,切缘未见癌；肺实质内查见淋巴结样物一枚，未见转移癌（0/1）。 (5组淋巴结)未见转移癌（0/1）。(左肺上叶前段结节)浸润性腺癌。 免疫组化结果：CK7(+)，TTF-1(+)，Napsin A(+)，Ki-67(热点区+15%)，P40(-)。 特殊染色结果：弹力纤维染色(+)，未累及脏层胸膜（PL0）。	入院情况：患者王文甲，男，49岁。因“左胸部疼痛1年余”于2022-09-13 09:16入院，既往“胃炎”病史3年余，平日感胃部疼痛，对症治疗。查体：T 36.9℃ P 62次/分 R 16次/分 Bp139/92mmHg；患者步入病态，步态未见异常，颈胸部皮肤完整、肤色正常，未见颈部血管扩张、搏动，胸廓对称无畸形，呼吸运动对称，呼吸运动可，颈软，气管居中，叩诊清音，听诊双肺呼吸音略粗，未闻及干湿性啰音。心前区无异常隆起，心律规整，各瓣膜听诊区未闻及病理性杂音。腹部平坦，无胃肠型及蠕动波，触软，无包块，无压痛反跳痛，肝脾肋下未触及，肝肾区无叩击痛，Murphy's征（-），移动性浊音（-），肠鸣音正常。2022-09-11（聊城市人民医院，A009455219）胸部CT平扫+重建：支气管炎，左肺上叶磨玻璃结节，请结合临床，左肺上叶絮片状模糊灶，请结合临床。 入院诊断：1.肺结节 2.支…								13563538560		20230814神内复诊	基于本次实验数据, EGFR基因外显子21上发生L858R突变，其余基因未发现突变。据报道, EGFR基因发生L858R突变可能对酪氨酸激酶抑制剂（TKIs）类药物敏感。对携带EGFR L858R敏感突变的患者，NCCN指南优先推荐奥希替尼用于一线治疗，其他推荐中用于一线治疗的药物还包括：厄洛替尼、阿法替尼、吉非替尼、达可替尼及厄洛替尼+雷莫芦单抗；并认为在特定条件下的患者可使用厄洛替尼+贝伐珠单抗进行治疗；其中对于出现脑转移的患者，不建议使用达可替尼。	L858R	胸外科10B		2022-09-15 16:00:39
B1919041	男	Y	66	1	2	1C	4B	L858R	胸壁肿物	腺癌			R	(胸壁肿物)穿刺：腺癌，提示来源于肺，建议肺癌基因检测以指导靶向药物治疗。 免疫组化结果：CK7(+)，CK20(-)，CDX-2(-)，Villin(-)，TTF-1(+)，Napsin A(弱+)，P40(-)，P63(-)。	吸烟20支/天×40余年，饮酒4两/天×40余年主诉：肺癌诊疗史1年余，头痛、头晕伴呕吐、纳差1个月。 现病史：患者1年余前（2019-6-6）因“左侧胸痛2月，加重半月”收住我院全科，当时查体：右侧胸部轻压痛，余未及明显阳性体征。入院后查：癌胚抗原89.85ng/mL，细胞角质蛋白4.15ng/mL。心脏超声：EF40%，主肺动脉偏宽；左室大；心肌节段性运动不良；左室功能减退。胸部增强CT：左肺上叶高密度灶，不除外肿瘤；右侧肋骨骨质破坏，考虑转移可能大；双肺下叶条索灶；冠脉多发钙化；慢支、肺气肿。于2019-06-10行CT引导下右胸壁肿物穿刺活检术。免疫组化结果回报：(胸壁肿物)穿刺：腺癌，提示来源于肺。分子病理检测提示：EGFR基因发生外显子21的L858R突变，HER-2基因外显子20发生突变。患者家属商议后拒绝化疗，开始口服靶向药物治疗至2020年6月中旬，方案：吉非替尼250…		P		P	P			13963509134		20200627放疗住院	基于本次实验数据, EGFR基因发生外显子21的L858R突变，HER-2基因外显子20发生突变,其余基因未发现突变。具体治疗方案还需根据临床医生综合判断进行制定。	L858R	全科医学科病房		2019-06-10 14:33:05
B202235890	男	Y	60	1	0	0	1	L858R	手术	腺癌	2	腺泡型占70%，贴壁型占30%	L	1.(左肺上叶肿瘤)肺浸润性腺癌，中分化，其中腺泡型占70%，贴壁型占30%，周围见原位腺癌，病变总体积为2.7*1.6*1.5cm，未侵及肺脏层胸膜，未见典型脉管内瘤栓及神经侵犯，支气管断端及血管断端未见癌；支气管周围淋巴结未见转移癌（0/1）。 2.(左肺上叶舌段)送检肺组织未见肿瘤，支气管断端及血管断端未见癌，支气管周围淋巴结未见转移癌（0/1）。 3.(5组淋巴结)淋巴结未见转移癌（0/1）。 4.(7组淋巴结)淋巴结未见转移癌（0/2）。 5.(10组淋巴结)淋巴结未见转移癌（0/1）。 6.(11组淋巴结)淋巴结未见转移癌（0/1）。 7.(12组淋巴结)淋巴结未见转移癌（0/3）。左肺上叶肿瘤)肺浸润性腺癌。免疫组化结果：CK7(+)，TTF-1(+)，Napsin A(+)，Ki-67(5%+)，P40(-)。 特殊染色结果：弹力纤维染色(+)，结果支持未侵及肺脏层胸膜	吸烟15年，10支/天，已戒烟8余年，少量饮酒史 入院情况：患者刘温增，男，60岁。因“发现左肺上叶占位2周”于2022-09-06 08:58入院。查体：T 36.6℃ P 85次/分 R 21次/分 Bp156/98mmHg。胸廓对称无畸形，呼吸运动对称，气管居中，叩诊清音，听诊双肺呼吸音略粗，未闻及干湿性啰音。心前区无异常隆起，心律规整，各瓣膜听诊区未闻及病理性杂音。腹部平坦，无胃肠型及蠕动波，触软，无包块，无压痛反跳痛，肠鸣音正常。2022-09-02（聊城市东昌府区人民医院）上腹部+胸部增强CT：左肺上叶磨玻璃样病变，肿瘤不排除，建议结合临床，必要时进一步检查；左肺下叶炎症治疗后复查所见；支气管炎；双肺索条，右肺上叶钙化灶；左侧冠脉钙化；符合肝脏轻度脂肪变性CT表现。 入院诊断：1.肺占位性病变 2.2型糖尿病 3.高血压 4.支气管炎 诊疗经过：入院后完善相关检查、检验，排除…								15552197265		20230913胸外门诊复诊	基于本次实验数据, EGFR基因外显子21上发生L858R突变，其余基因未发现突变。具体治疗方案还需根据临床医生综合判断进行制定。 备注：据报道, EGFR基因发生L858R突变可能对酪氨酸激酶抑制剂（TKIs）类药物敏感。FDA/NMPA已经批准奥希替尼（Osimertinib）、吉非替尼（Gefitinib）、阿法替尼（Afatinib）、厄洛替尼（Erlotinib）、达可替尼（Dacomitinib）、埃克替尼（Icotinib）等用于EGFR突变的肺癌患者的治疗。	L858R	胸外科10B		2022-09-11 11:02:51
B202230792	女	N	78	3	0	0	2B	L858R/19-Del	手术	腺癌	2	腺泡型60%、贴壁型30%、微乳头型10%	R	(右肺上叶多发结节) 1.肿物3处，均为浸润性中分化腺癌，其一体积1.5cm×1cm×0.5cm（腺泡型60%、贴壁型30%、微乳头型10%）；其二体积1.3cm×0.8cm×0.7cm（腺泡型70%、贴壁型30%）；其三体积1.2cm×1cm×0.5cm（乳头型60%、腺泡型40%），请待免疫组化标记。 2.癌组织均未累及胸膜（PL0）。 3.未见脉管内瘤栓及典型神经侵犯，未见气道内播散。 4.血管断端、支气管断端均未见累及。 5.支气管周检出淋巴结3枚，未见转移癌（0/3）。 (第2、4组淋巴结、第7组淋巴结、第10组淋巴结、第11组淋巴结)淋巴结均未见转移癌（0/4、0/2、0/2、0/1）。 免疫组化结果：CK7(+)，TTF-1(+)，Napsin A(+)，P40(-)，Mucin1(反向表达)，EMA(反向表达)，支持肺腺癌，少量微乳头状癌成分。	入院情况：患者石同娥，女，78岁。因“查体发现肺结节1月余”于2022-08-01 08:32入院。查体：T 36.7℃ P 77次/分 R 19次/分 Bp130/82mmHg；胸廓对称无畸形，呼吸运动对称，叩诊清音，听诊双肺呼吸音稍粗，未闻及干湿性啰音。心前区无异常隆起，心律规整，各瓣膜听诊区未闻及病理性杂音。腹部平坦，无胃肠型及蠕动波，触软，无包块，无压痛反跳痛，双下肢无水肿。辅助检查：2022-07-28（我院）胸部CT：支气管炎。双肺较大磨玻璃结节、肿块，肿瘤不能除外，结合临床。双肺多发结节，建议复查。 入院诊断：1.双肺多发结节 2.胸椎骨折术后 诊疗经过：入院后完善相关检查，排除手术禁忌，限期于2022-08-08在全麻下行胸腔镜下右肺癌根治术，胸膜粘连烙断术，术后病理示：(右肺上叶多发结节)1.肿物3处，均为浸润性中分化腺癌，其一体积1.5cm×1cm×0.5cm（腺泡型…								15552101790		20230815胸外门诊复诊，未进展	基于本次实验数据, EGFR基因外显子19上发生19-Del和外显子21上发生L858R突变，其余基因未发现突变。具体治疗方案还需根据临床医生综合判断进行制定。 备注1：据报道, EGFR基因发生19-Del/L858R突变可能对酪氨酸激酶抑制剂（TKIs）类药物敏感。FDA/NMPA已经批准奥希替尼（Osimertinib）、吉非替尼（Gefitinib）、阿法替尼（Afatinib）、厄洛替尼（Erlotinib）、达可替尼（Dacomitinib）、埃克替尼（Icotinib）等用于EGFR突变的肺癌患者的治疗。 备注2：本次所检测标本为右肺上叶肿物一 （蜡块B202230792-4）+右肺上叶肿物二 （蜡块B202230792-8）+右肺上叶肿物三 （蜡块B202230792-3）。	L858R/19-Del	胸外科10B		2022-08-08 15:42:03
H202200823	男		72					L858R	活检	腺癌			L	（左肺）活检：结合形态及免疫组化，支持肺腺癌。 免疫组化结果：TTF-1(+)，Napsin A(+)，P63(少量细胞+)。 （左肺）活检：腺癌。 PD-L1免疫组化检测： 检测平台：Dako Link148；抗体克隆号：22C3； 检测结果：PD-L1阳性表达，TPS值约10%。												基于本次实验数据, EGFR基因外显子21上发生L858R突变，其余基因未发现突变。具体治疗方案还需根据临床医生综合判断进行制定。 备注： 据报道, EGFR基因发生L858R突变可能对酪氨酸激酶抑制剂（TKIs）类药物敏感。FDA/NMPA已经批准奥希替尼（Osimertinib）、吉非替尼（Gefitinib）、阿法替尼（Afatinib）、厄洛替尼（Erlotinib）、达可替尼（Dacomitinib）、埃克替尼（Icotinib）等用于EGFR突变的肺癌患者的治疗。	L858R	病理科		2022-09-06 11:38:15
B1918232	女	Y	83	4	2	1B	4A	NRASExon-3	细胞块	腺癌			L	(左侧胸腔穿刺)细胞块：腺癌，提示来源于肺。 免疫组化结果：CK7(+)，CK20(散在+)，Villin(-)，TTF-1(-)，Napsin A(散在+)，CDX-2(-)。	吸烟约10年*10支/日，戒烟30余年；主诉：左肺癌诊疗史9月余，胸闷、憋喘加重4天。 现病史：患者9月余前（2018年11月）患者无明显诱因出现左背部疼痛，并胸闷、气短，活动后加重，当地医院行CT检查示：左肺占位，2019年3月开始自行服用“吉非替尼”20余天，胸闷略减轻，后因全身皮疹自行停药。于2019.5.27因“左肺癌诊疗史半年余，胸闷加重1周”首次入住我院，当时查体：T36.5℃，P 74次/分，R 20次/分，Bp130/80mmHg，神志清，精神可，双侧颈部及锁骨上未触及肿大淋巴结，左腋窝可触及一大小约2*2cm肿大淋巴结，质硬，压痛，边界不清；双肺叩清音，呼吸音粗，未闻及干湿性啰音，心律规整，未闻及心脏杂音，腹平软，无压痛、反跳痛，肝脾肋下未及，双下肢无水肿。入院后完善相关辅助检查，2019.5.29胸腹部强化CT:支气管炎。符合左肺肿瘤。双肺多发小结节灶，不除外转移，建…	P			P	P			13963509522		20190907末次住院	基于本次实验数据,NRAS基因外显子3突变，其余基因未发现突变。具体治疗方案还需根据临床医生综合判断进行制定。	NRASExon-3	综合治疗(2)		2019-06-03 08:23:26
B202232141	男	Y	77	4	0	0	3A	阴	穿刺	非小细胞癌			L	(左肺)穿刺：低分化癌，免疫组化表达不典型，符合非小细胞癌，请结合临床。 免疫组化结果：CK7(+)，TTF-1(-)，Napsin A(-)，P40(-)，CgA(-)，Syn(-)，Ki-67（MIB-1）(40%+)，CD56(-)，P63(-)。	吸烟史30余年x20支，已戒酒患者3月余前因“咳嗽、咳痰伴胸闷5个月”就诊我院，咳嗽、咳痰，白色黏痰，易咳出，无痰中带血及咯血，伴胸闷，活动后明显，夜间不能平卧，伴食欲减退。无胸痛，无发热，无腹痛、腹胀，无恶心、呕吐，于2022-8-09至我院门诊就诊，完善相关检查，胸部正侧位：左上肺肿块，考虑肺Ca并肺不张，建议进一步检查。胸部强化CT：考虑符合左肺上叶肿瘤并阻塞性肺不张、阻塞性肺炎改变，请结合临床。2022-08-15收入我院，完善相关检查：血常规：红细胞:4.15×10^12/L、血红蛋白:125.00g/L;尿常规：红细胞计数:254.17/μL、粘液丝:49.42/HP、尿隐血:3+cells/μL，降钙素原、甲功结果正常。甲状腺彩超：甲状腺左叶混合性回声，TI-RADS 3类。为明确诊断，行肺穿刺活检术，术后病理：低分化癌，待免疫组化结果。颅脑强化MRI+DWI：多发腔隙性脑…								13969510880			基于本次实验数据, 检测结果未发现以上基因突变。具体治疗方案还需根据临床医生综合判断进行制定。	阴	综合治疗(1)		2022-08-16 10:19:27
H202200779	男		66					KRASExon-2	手术	腺癌			L	（左肺）腺癌，中分化。 免疫组化结果：TTF-1(+)，Napsin A(+)，P40(-)。 特殊染色结果：弹力纤维染色示未累及脏层胸膜。												基于本次实验数据, 检测结果发现KRAS基因Exon-2发生突变，其余基因未发现突变。具体治疗方案还需根据临床医生综合判断进行制定。 据报道, KRAS突变可能导致肺癌患者无法从EGFR-TKI类药物如吉非替尼（Gefitinib）、厄洛替尼（Erlotinib）等的治疗中获益（PMID:18349398; PMID:16043828）。	KRASExon-2	病理科		2022-08-23 14:33:06
B202232854	女	N	54	2A	3	1A	4A	ROS1	活检	腺癌			R	(右肺中叶亚段GS)活检：小组织1堆，非小细胞癌，结合免疫组化结果，符合腺癌。 免疫组化结果：CK7(+)，TTF-1(+)，Napsin A(弱+)，Ki-67(30%+)，P40(-)，P63(+)。	入院情况：患者刘玉芹，女，54岁。因“咳嗽咳痰1月余”于2022-08-19 10:08入院。查体：T 36.5℃ P 81次/分 R 18次/分 Bp118/72mmHg神志清，精神一般，浅表淋巴结未触及肿大，双肺呼吸音低，未闻及干湿性啰音及明显胸膜摩擦音。心律齐，各瓣膜听诊区未闻及杂音，腹软，无压痛及反跳痛，双下肢无水肿。辅助检查：2022.8.19（我院）胸部增强CT：双肺多发结节肿块，多发淋巴结增大，符合肿瘤肺内转移，结合临床。心包积液，左侧胸膜腔少量积液。血液分析大致正常。凝血时间：凝血酶原时间:12.9秒，心电图：正常心电图。肺癌标记、病毒筛查结果未回。肺功能：中度限制性通气功能障碍。 入院诊断：1.肺占位性质待查(1.肺癌并肺内转移？)(2.纵隔淋巴结转移？) 2.左侧胸腔积液 3.心包积液 诊疗经过：入院后完善相关辅助检查：肝肾功+血脂:总蛋白60g/L,白蛋白39g/L…	P							14768599992		20221207门诊复诊	基于本次实验数据, 检测结果发现ROS1基因发生融合突变，其余基因未发现突变。 据报道, 目前FDA已经批准靶向药物克唑替尼（Crizotinib）和恩曲替尼（Entrectinib）用于ROS1融合阳性的晚期非小细胞肺癌患者的治疗；另外，对于ROS1重排阳性的患者，NCCN指南优先推荐克唑替尼（Crizotinib）或恩曲替尼（Entrectinib）用于治疗，其他推荐用于一线治疗的药物还有塞瑞替尼（Ceritinib）；治疗进展后可考虑使用劳拉替尼（Lorlatinib）进行治疗。	ROS1	呼吸与危重症医学科14B		2022-08-19 14:17:38
B202232059	女	N	56	2A	0	0	1B	L858R	手术	腺癌	3	腺泡型50%、复杂结构50%	R	(右肺下叶肿瘤) 1.浸润性腺癌（腺泡型50%、复杂结构50%），低分化，肿物体积3cm×3cm×2.5cm； 2.肿瘤抵胸膜下，待弹力纤维染色进一步诊断； 3.可见神经侵犯及脉管内瘤栓； 4.未见气道内播散（STAS）； 5.支气管断端、血管断端均未见癌； 6.管口淋巴结未见癌转移（0/1）。 (第2、4组，第7组，第9组，第10组，第11组)淋巴结：均未见癌转移（分别为0/1，0/1，0/1，0/1及0/1）。(右肺下叶肿瘤)结合免疫组化结果，支持浸润性腺癌（腺泡型50%、复杂结构50%），低分化。结合特殊染色结果，支持肿瘤侵及脏层胸膜，PL1。 免疫组化结果：CK7(+)，TTF-1(+)，Napsin A(+)，Ki-67(40%+)，P40(-)。 特殊染色结果：弹力纤维染色(肿瘤侵及脏层胸膜)。	患者9月余前无明显诱因出现咳嗽，偶咳出白痰，无发热，无胸闷心慌，在当地诊所给予输液治疗6天，具体用药不详，疗效差，4月余前患者在当地诊所应用中药治疗2周，具体用药不详，疗效欠佳，3月前出现行走时双足跟疼痛，以右足为重，NRS7分，未特殊处理，患者于2022-7-31前往聊城市人民医院东昌府院区就诊，入住该院，行胸部CT检查发现右肺占位，给予输液治疗4天，具体用药不详，疗效欠佳。后患者于2022-8-4入住我科，入院后完善支气管镜、胸腹部CT等检查，明确诊断为右肺腺癌，请胸外科会诊，建议：结合患者年龄、身体状况和瘤体情况，建议积极行外科手术治疗，如患者家属有手术意愿，可转胸外科进一步治疗。向患者家属交代患者病情及会诊意见，患者家属表示理解并同意行手术治疗，遂转胸外科，2022-8-15在全麻下行胸腔镜辅助右肺下叶癌根治术，术后病理示：(右肺下叶肿瘤)1.浸润性腺癌（腺泡型50%、复杂结构5…								13184169197		20230811胃肠门诊复诊	基于本次实验数据, EGFR基因外显子21上发生L858R突变，其余基因未发现突变。 据报道, EGFR基因发生L858R突变可能对酪氨酸激酶抑制剂（TKIs）类药物敏感。FDA/NMPA已经批准奥希替尼（Osimertinib）、吉非替尼（Gefitinib）、阿法替尼（Afatinib）、厄洛替尼（Erlotinib）、达可替尼（Dacomitinib）、埃克替尼（Icotinib）等用于EGFR突变的肺癌患者的治疗。	L858R	胸外科10B		2022-08-15 16:36:03
B202207301	女	N	64	4	0	0	3A	L858R	手术	腺癌	2	腺泡型50%、附壁型50%	R	(右肺下叶) 1.浸润性腺癌（腺泡型50%、附壁型50%），中分化，肿物体积1cm×1cm×0.8cm。 2.肿瘤抵胸膜下，未突破弹力层，未侵及脏层胸膜（PL0）。 3.未见典型神经侵犯和脉管内瘤栓。 4.支气管断端、血管断端均未见癌，吻合线处肺组织未见癌。 5.肺门周淋巴结未见癌转移（0/8）。 (右肺上叶楔形肺组织) 1.原位腺癌，非黏液型，体积0.5cm×0.3cm×0.3cm。 2.切缘阴性。 (第7组、第9组、第11组)淋巴结：均未见转移癌（0/2、0/1、0/3）。(右肺下叶)浸润性腺癌。 免疫组化结果：CK7(+)，TTF-1(+)，Napsin A(+)，P63(少量细胞+)，Ki-67(3%+)，P40(-)。	入院情况：患者赵希菊，女，64岁。因“查体发现右肺结节5月余”于2022-02-18 10:08入院。查体：T 36.2℃ P 104次/分 R 22次/分 Bp103/66mmHg；胸廓对称无畸形，呼吸运动对称，叩诊清音，听诊双肺呼吸音稍粗，未闻及干湿性啰音。心前区无异常隆起，心律规整，各瓣膜听诊区未闻及病理性杂音。腹部平坦，无胃肠型及蠕动波，触软，无包块，无压痛反跳痛，肝脾肋下未触及，肝肾区无叩击痛，Murphy's征（-），移动性浊音（-），肠鸣音3-4次/分。辅助检查：2022-02-10（本院）胸部CT：右肺下叶内基底段见截面10×7mm实性结节影，边缘不规整，余双肺叶见多个直径3-5mm磨玻璃样结节影。 入院诊断：右肺下叶结节 诊疗经过：入院后完善相关检查，排除手术禁忌，限期于2022-02-22在全麻下行胸腔镜下右下肺癌根治术＋右肺上叶结节楔形切除术。术后给予患者行抗炎、平…								15915251976		20230901胸外门诊复诊	基于本次实验数据, EGFR基因外显子21上发生L858R突变，其余基因未发现突变。 据报道, EGFR基因发生L858R突变可能对酪氨酸激酶抑制剂（TKIs）类药物敏感。对携带EGFR L858R敏感突变的患者，NCCN指南优先推荐奥希替尼用于一线治疗，其他推荐中用于一线治疗的药物还包括：厄洛替尼、阿法替尼、吉非替尼、达可替尼及厄洛替尼+雷莫芦单抗；并认为在特定条件下的患者可使用厄洛替尼+贝伐珠单抗进行治疗；其中对于出现脑转移的患者，不建议使用达可替尼。	L858R	胸外科10B		2022-02-22 15:58:33
B202229517	男	N	50	1A	0	0	1A	20-ins	手术	腺癌		肺结节7枚	L	1.(左肺上叶)查见肺结节7枚，其中最大者结节为微小浸润性腺癌（镜下测量直径0.45cm）伴周围原位腺癌（AIS），病变直径1cm；结节2为微小浸润性腺癌，镜下测量直径0.3cm；结节3为非典型性腺瘤样增生（AAH）；结节4为肺原位腺癌（AIS），镜下测量直径0.9cm；结节5为原位腺癌（AIS）；镜下测量直径0.3cm；结节6为原位腺癌（AIS），镜下测量直径0.2cm；结节7为非典型性腺瘤样增生，镜下测量直径0.2cm；未见气道播散，未见脉管内瘤栓及神经侵犯。 2.(5组淋巴结)淋巴结1枚，未见转移癌（0/1）。 3.(7组淋巴结)未见淋巴结及转移癌。 免疫组化结果：CK7(+)，TTF-1(+)，Napsin A(+)，Ki-67(+1%)，P40(-)，P63(-)。	入院情况：患者费思远，男，50岁。因“检查发现肺结节3年余”于2022-07-27 14:29入院。查体：T 36.3℃ P 71次/分 R 17次/分 Bp125/80mmHg；胸廓对称无畸形，呼吸运动对称，叩诊清音，听诊双肺呼吸音略粗，未闻及干湿性啰音。心前区无异常隆起，心律规整，各瓣膜听诊区未闻及病理性杂音。腹部平坦，无胃肠型及蠕动波，触软，无包块，无压痛反跳痛。2022-07-27 胸部及腹部CT（聊城市人民医院）：双肺结节，较前变化不明显；较大者考虑恶性；结合临床。纵隔内低密度灶，考虑囊肿。左肾微小囊肿。 入院诊断：1.肺结节 2.肾囊肿 3.蛋白尿 诊疗经过：入院后完善相关检查，评估无手术禁忌，手术指征明确，于2022-07-30在全麻下行胸腔镜左肺上叶结节楔形切除术，手术过程顺利。术后抗感染、镇痛、化痰、抑酸、补液、抗凝治疗，辅以肺功能康复评定及肌力训练，顺利拔除胸管。术后…								13969516609		20230219复诊CT略增大	基于本次实验数据, EGFR基因外显子20上发生20-ins突变，其余基因未发现突变。具体治疗方案还需根据临床医生综合判断进行制定。	20-ins	胸外科10B		2022-07-30 15:32:17
B202227480	男	Y	77	2	3	1B	3	阴	活检	鳞癌			R	(右肺上叶尖段新生物)活检：非小细胞癌，免疫组化结果支持鳞状细胞癌。 免疫组化结果：CK7(-)，TTF-1(-)，Napsin A(-)，Ki-67(+65%)，P40(+)。	吸烟50年*20支/天，戒烟1月余，间断饮酒史，戒酒20余年患者 1 年前因“声音嘶哑 1 个月”入住我科，行胸部增强 CT：右肺上叶占位，考虑肿瘤并纵隔、 右肺门多发淋巴结转移，行支气管镜活检支持鳞状细胞癌；PET-CT 示：双肺多发ＦＤＧ代谢增高结 节，均考虑恶性，纵膈及右肺门区多发淋巴结转移。病理活检提示鳞癌，请肿瘤科及放疗科综合评估 并排除禁忌症后，于 2022-07-25、2022-08-16、2022-09-07 给予卡瑞利珠单抗免疫抑制治疗。出院后 患者曾服中药治疗（具体不详），5 个月前已停用。2023-8-05 患者因“咳嗽”再次入住我科，经家属知 情同意并排除禁忌后给予卡瑞利珠单抗免疫抗肿瘤治疗，同时给予抗感染、止咳、祛痰等对症支持治 疗，症状缓解后出院，2023-09-01 患者因“确诊肺鳞癌 1 年余，续行治疗”再次住入我科，为行第二周 期化疗，经家属知情同意并排…								13562029848		20231006肿瘤科住院	基于本次实验数据, 检测结果未发现以上基因突变。具体治疗方案还需根据临床医生综合判断进行制定。	阴	呼吸与危重症医学科14A		2022-07-19 16:12:30
H202200175	男		70					阴	淋巴结	鳞癌				（右颈部淋巴结）低分化癌，结合免疫组化，符合鳞状细胞癌。 免疫组化结果：P63(+)，P40(+)，TTF-1(-)，Napsin A(-); PD-L1（22C3/DAKO Link 48）(约40%)。												基于本次实验数据, 检测结果未发现以上基因突变。具体治疗方案还需根据临床医生综合判断进行制定。	阴	病理科		2022-02-28 10:03:13
B202224224	男	Y	74	3	0	0	2B	G719X	手术	腺癌	2	腺泡型80%、贴壁型20%腺泡型80%、贴壁型20%	L	(左肺上叶尖后段结节) 1.肺浸润性腺癌，中分化（腺泡型80%、贴壁型20%），肿物体积1.5×1.2×1cm，请待免疫组化标记。IHC计费，未提交 2.癌组织似累及脏层胸膜，请待弹力纤维染色。 3.未见脉管内瘤栓及典型神经侵犯，未见气道内播散。 4.吻合钉切缘未见累及。 (左肺上叶舌段结节)肺浸润性腺癌，混合型（C），肿物体积1.5cm×1.2cm×1cm，侵近肺脏层胸膜（请待弹力纤维染色），未见脉管内瘤栓及典型神经侵犯，未见气道内播散；吻合钉切缘阴性。 (第5组淋巴结)淋巴结4枚，未见转移癌（0/4）。 (左肺上叶尖后段结节)结合免疫组化结果支持肺浸润性腺癌。 免疫组化结果：CK7(+)，TTF-1(+)，Napsin A(+)，Ki-67(20%+)，P40(-)。 2、4号特殊染色结果示两个癌结节：弹力纤维染色(-)，未累及脏层胸膜（PL0）。	吸烟史40余年，已戒烟4年，间断少量饮酒史。入院情况：患者宋金林，男，74岁。因“发现肺结节3年余”于2022-06-24 14:56入院。查体：T 36.3℃ P 79次/分 R 20次/分 Bp153/85mmHg；胸廓对称无畸形，右侧胸壁可见陈旧性手术瘢痕，呼吸运动对称，叩诊清音，听诊双肺呼吸音稍粗，未闻及干湿性啰音。心前区无异常隆起，心律规整，各瓣膜听诊区未闻及病理性杂音。腹部平坦，无胃肠型及蠕动波，触软，无包块，无压痛反跳痛。 入院诊断：1.肺结节 2.高血压病 3.肺癌术后 4.直肠癌术后 诊疗经过：患者入院后完善各项辅助检查，排除手术禁忌症，限期于2022-06-28在全麻下行胸腔镜左肺癌根治+胸膜粘连烙断术。术后病理：术后病理：(左肺上叶尖后段结节)1.肺浸润性腺癌，中分化（腺泡型80%、贴壁型20%），肿物体积1.5×1.2×1cm，请免疫组化标记。IHC计费，未提交2…								13963561355		20221101肿瘤门诊	基于本次实验数据, EGFR基因外显子18上发生G719X突变，其余基因未发现突变。具体治疗方案还需根据临床医生综合判断进行制定。	G719X	胸外科10B		2022-06-28 15:43:20
B1914592	女	N	73	2B	2	1B	4A	KRASExon-2	细胞块	腺癌			L	(胸水)腺癌，结合病史考虑来源于肺，请结合临床。	主诉：肺癌诊疗史1年半，续行治疗。 现病史：患者2019-4-26因“检查发现左肺占位2天”首次入住我院，入院查体：T 36.5℃ P 71次/分 R 18次/分 Bp129/79mmHg，双侧颈部、锁骨上淋巴结未触及肿大，气管居中，胸廓无畸形，双肺呼吸音稍粗，未闻及明显干湿性啰音，心前区无异常隆起，律齐，各瓣膜听诊区未闻及病理性杂音，腹平坦，柔软，无压痛、反跳痛，肝脾肋下未触及，Murphy征阴性，移动性浊音阴性，肝区无叩痛，肠鸣音4次/分。入院完善检查，行CT示:鞍区致密影，结合病史。多发性脑梗死。支气管炎，左肺下叶不张。左肺下叶肿瘤并多发淋巴结肿大。左侧胸腔积液。左肺上叶结节。肝顶低密度，转移不除外。上胸椎骨质密度不均。ECT示多发骨转移瘤。行气管镜检查及胸水送检病理提示肺腺癌，肺癌九基因提示KRAS基因突变。患者最终诊断为：1.左肺腺癌（Ⅳ期）(1.多发淋巴结转移)(2.骨转移)…			P	P	P			13949705628		20201116综合住院	基于本次实验数据, 检测结果发现KRAS基因Exon-2发生突变，其余基因未发现突变。具体治疗方案还需根据临床医生综合判断进行制定。	KRASExon-2	综合治疗(1)		2019-05-04 16:29:41
B202223757	男	N	68	1B	1	0	2B	L858R	手术	腺癌	2	腺泡为主型，微乳头结构（5%）	R	(右肺上叶结节)肺浸润性腺癌，腺泡为主型，微乳头结构（5%），中分化；肿物体积2cm×1.5cm×1cm，未累及肺脏层胸膜（PL0），可见气道内播散，可见脉管内瘤栓，未见神经侵犯；肺组织切缘未见癌。 免疫组化结果：CK7(+)，TTF-1(+)，Napsin A(+)，Ki-67(10%+)，P40(-)，弹力纤维染色(+)。 (右肺上叶组织)支气管断端、血管断端、肺组织切缘均未见癌，支气管周淋巴结未见转移癌（0/1）。 (2、4组、7组、10组)淋巴结均未见转移癌（0/2，0/2，0/1）。 (12组)淋巴结可见转移癌（1/1，微乳头+腺管结构）。 pT1bN1M0（AJCC 第八版）	入院情况：患者姜成林，男，68岁。因“检查发现肺结节2周余”于2022-06-23 08:20入院。查体：T 36.2℃ P 62次/分 R 16次/分 Bp126/69mmHg。胸廓对称无畸形，呼吸运动对称，叩诊清音，听诊双肺呼吸音粗，未闻及干湿性啰音。心前区无异常隆起，心律规整，各瓣膜听诊区未闻及病理性杂音。腹部平坦，无胃肠型及蠕动波，触软，无包块，无压痛反跳痛。2022-06-22 胸部增强CT：支气管炎，右肺上叶病变，肿瘤可能性大。2022-06-23 颅脑CT:多发性腔隙性梗死、软化灶。上腹部CT:胆囊结石，胆囊炎;肠系膜脂膜炎。 入院诊断：1.肺结节 2.糖尿病 3.高血压 4.腔隙性脑梗死 5.胆囊结石 诊疗经过：入院后完善术前准备，2022-06-24 胸腔镜右肺癌根治术（右肺上叶切除+淋巴结清扫术），手术顺利，探查结节位于右肺上叶尖段，大小约2.5*2.0cm，质硬，表…								13863591960		20230723胸外复诊	基于本次实验数据, EGFR基因外显子21上发生L858R突变，其余基因未发现突变。具体治疗方案还需根据临床医生综合判断进行制定。	L858R	胸外科10B		2022-06-24 16:37:41
B202224000	男	N	57	4	3	X	3C	ALK	淋巴结穿刺	腺癌		粘液腺癌		(右锁骨上淋巴结)穿刺：符合肺腺癌。 免疫组化结果：CK7(+)，CK20(-)，Villin(部分+)，TTF-1(+)，Napsin A(+)，CDX-2(-)，P63(少量+)，P40(-)，Ki-67(MIB-1)(30%+)。	入院情况：患者边含武，男，57岁。因“发现蛋白尿13天”于2022-06-21 17:30入院。查体：T 36.2℃ P 81次/分 R 18次/分 Bp120/77mmHg，神志清，精神可，颜面部及双眼睑无水肿，全身皮肤粘膜无黄染，淋巴结未触及肿大，双肺呼吸音粗，未闻及干湿性啰音及胸膜摩擦音；心率81次/分，心律齐，心音可，未闻及明显病理性杂音。腹平软，无压痛及反跳痛，肝脾肋下未及，肝肾区无叩痛。双下肢无明显水肿。 入院诊断：1.蛋白尿待查 2.高脂血症 3.高血压病3级（极高危） 诊疗经过：入院完善检查，胸部CT：双肺多发结节，纵隔及右侧锁骨上区多发肿大淋巴结并密度不均，建议进一步检查。胃镜：反流性食管炎（LA-B）浅表性胃炎。肠镜：结直肠息肉（钳除，待病理）。肠镜病理(横结肠)钳除：小组织2块，结肠黏膜低级别管状腺瘤，上皮中度异型增生，切缘不易判断。(直肠)钳除：小组织3块，结肠黏…								15966214557		20230123发热门诊复诊	基于本次实验数据, 检测结果发现ALK基因发生融合突变，其余基因未发现突变。具体治疗方案还需根据临床医生综合判断进行制定。	ALK	综合治疗(1)		2022-06-27 10:21:25
B202215399	男	N	60	1B	0	0	1	KRASExon-2	手术	腺癌	2	腺泡型80%、乳头型20%），局部呈筛状排列（大于20%）	R	1.浸润性腺癌（腺泡型80%、乳头型20%），局部呈筛状排列（大于20%），低分化，肿瘤体积1.7cm×1.5cm×1.5cm。 2.肿瘤未抵胸膜下，未突破弹力层，未侵及脏层胸膜（PL0）。 3.肿物周围可见气道内播散。 4.未见典型神经侵犯和脉管内瘤栓。 5.支气管断端、血管断端均未见癌，吻合线处肺组织未见癌。 6.支气管周围淋巴结未见转移癌（0/1）。 (第2、4组)淋巴结未见转移癌（0/1）。 (第7组)淋巴结未见转移癌（0/1）。 (第10组)淋巴结未见转移癌（0/1）。 (第11组)淋巴结未见转移癌（0/4）。 免疫组化结果：CK7(+)，TTF-1(+)，Napsin A(+)，Ki-67(10%+)，P40(-)，P63(-)。	入院情况：患者牛丙锋，男，60岁。因“查体发现右肺结节1年余”于2022-04-23 11:20入院。查体：胸廓对称无畸形，呼吸运动对称，叩诊清音，听诊双肺呼吸音稍粗，未闻及干湿性啰音。心前区无异常隆起，心律规整，各瓣膜听诊区未闻及病理性杂音。腹部平坦，无胃肠型及蠕动波，触软，无包块，无压痛反跳痛，肝脾肋下未触及，肝肾区无叩击痛，Murphy's征（-），移动性浊音（-），肠鸣音3-4次/分。 入院诊断：1.右肺上叶结节 2.高血压病 诊疗经过：入院后完善相关检查，排除手术禁忌症，限期于2022-04-25在全麻下行胸腔镜右上肺癌根治术，术后病理提示：术后病理：(右肺上叶结节)1.浸润性腺癌（腺泡型80%、乳头型20%），局部呈筛状排列（大于20%），低分化，肿瘤体积1.7cm×1.5cm×1.5cm。2.肿瘤未抵胸膜下，未突破弹力层，未侵及脏层胸膜（PL0）。3.肿物周围可见气道内播散…								18866573731		未复诊	基于本次实验数据, 检测结果发现KRAS基因Exon-2发生突变，其余基因未发现突变。具体治疗方案还需根据临床医生综合判断进行制定。	KRASExon-2	胸外科10B		2022-04-25 15:45:14
B1912414	女	N	68	2	2	1C	4B	KRASExon-2	活检	腺癌			R	(右肺下叶基底段开口)活检：免疫组化结果：CK7(+)，TTF-1(+)，Napsin A(个别阳)，P40(个别阳)，P63(个别阳)，Ki-67(70%+)及特殊染色结果：PAS(-)；结果支持肺腺癌，建议分子检测EGFR、ALK及ROS1指导靶向治疗	主诉：右肺癌诊疗史1年余，续行治疗。 现病史：患者1年余前因“咳嗽、咳痰3月余，加重10余天”于我科住院治疗，完善胸部CT、支气管镜及免疫组化等检查提示肺腺癌，合并肺内转移、骨转移，无手术指征，排除化疗禁忌，经患者家属同意后，分别于2019-04-27、2019-05-18、2019-06-14、2019-07-16、2019-08-09、2019-08-30行PC方案（培美曲塞0.8g d1，卡铂400mg d2）化疗6周期，同时辅以止吐、抑酸、保肝、唑来磷酸抑制骨质破坏及对症治疗，化疗过程顺利，2019-10-05复查胸部CT肿瘤进展，给予安罗替尼靶向治疗，治疗过程顺利，后于2019-12-16因“右下肢疼痛10天”再次入院，完善全身骨扫描示：考虑右股骨转移瘤，较前（2019-08-07）放射性减淡，但范围增大。有放疗指征，给予模拟定位机下定位：上界为右侧股骨粗隆，下界为右侧股骨中上…		P		P	P			13061095588		20231012呼吸门诊	基于本次实验数据, 检测结果发现KRAS基因Exon-2发生突变，其余基因未发现突变。具体治疗方案还需根据临床医生综合判断进行制定。	KRASExon-2	全科医学科病房		2019-04-15 11:09:06
B202200157	男	N	64	4	3	1	4B	阴	淋巴结穿刺	鳞癌			L	(淋巴结穿刺)活检：低分化癌，肿瘤坏死明显，结合免疫组化标记，诊断：低分化鳞状细胞癌。 免疫组化结果：CK7(-)，TTF-1(-)，Napsin A(-)，CK5/6(+)，P63(+)，P40(+)。	患者4月余前(2022-01-01)因“咳嗽、气短伴胸痛20余天”就诊于我院，胸部CT检查示左肺上叶占位侵及左肺上静脉、左心房内见栓子形成，考虑恶性肿瘤。左侧肺门、纵隔、左锁骨上多发肿大淋巴结，考虑转移。双肺多发结节灶，不除外转移。支气管炎、肺气肿。右侧肋骨骨质破坏，考虑转移。2022-01-02行颅脑增强MRI：多发腔隙性脑梗死。右侧颞枕叶交界区、额叶占位，结合病史，符合转移瘤表现。2022-01-04行B超引导左侧颈部淋巴结穿刺活检，术后病理示(淋巴结穿刺活检)活检：低分化癌，肿瘤坏死明显，结合免疫组化标记，符合低分化鳞状细胞癌。2022-01-10、2022-02-08行替雷利珠单抗+紫杉醇白蛋白结合型抗肿瘤治疗2周期，2周期后评效PR，2022-03-03、2022-03-26、2022-4-18行替雷利珠单抗+紫杉醇白蛋白结合型+奈达铂方案抗肿瘤治疗3周期，并定期应用地舒单抗抑…	P	P		P				18201690571			基于本次实验数据, 检测结果未发现以上基因突变。具体治疗方案还需根据临床医生综合判断进行制定。	阴	综合治疗(1)		2022-01-04 09:57:31
B1912394	男	Y	69			1B	4A	19-Del	细胞块	腺癌			R	(胸水)细胞块：腺癌，结合病史首先考虑来源于肺，请待免疫组化标记。 免疫组化结果：CK7(+)，TTF-1(+)，Napsin A(局灶+)，P63(-)，EMA(少量反向表达)，P40(-)，CR(-),结果支持腺癌，部分为微乳头型，提示来源于肺。	吸烟40余年*20-30支/日，已戒10余年，少量饮酒史，主诉：肺癌诊疗史9月余，胸闷1天。 现病史：患者9月前因“咳嗽1月余，左耳听力下降1天”收住“脑科医院”，完善相关检查，PET-CT提示右肺下叶癌并癌性淋巴管炎、右肺转移、纵隔及右肺门多发淋巴结转移，多发骨转移，右侧胸腔积液。未行规范诊治。4月前患者首次入住我科，当时查体：左耳听力弱，右肺呼吸音低，左肺呼吸音粗，心音低，律不齐。查胸水细胞块提示腺癌，免疫组化结果：CK7(+)，TTF-1(+)，Napsin A(局灶+)，P63(-)，EMA(少量反向表达)，P40(-)，CR(-),结果支持腺癌，部分为微乳头型，提示来源于肺。EGFR基因发生外显子19的19-Del突变。头胸+上腹强化CT:腔隙性脑梗死。右下肺肿瘤、多发骨转移、右肺多发转移。心包积液、右侧胸膜腔积液。肝脏低密度。双肾囊肿。给予吉非替尼抗肿瘤、恩度胸腔灌注、唑来膦…	P			P	P			18769525562		20190827死亡	基于本次实验数据, EGFR基因发生外显子19的19-Del突变，其余基因未发现突变。具体治疗方案还需根据临床医生综合判断进行制定。	19-Del	综合治疗(1)		2019-04-15 09:11:39
H202200459	男		72					阴	活检	高级别粘液表皮样癌，鳞状上皮癌				（肺）活检：结合形态及免疫组化，考虑高级别粘液表皮样癌，鳞状上皮癌待排除，请结合影像学检查（如肿瘤的生长方式及部位）。 免疫组化结果：P40(部分弱+)，P63(部分+)，TTF-1(-)，CK7(+)，CK18(+)。												基于本次实验数据, 检测结果未发现以上基因突变。具体治疗方案还需根据临床医生综合判断进行制定。	阴	病理科		2022-05-26 11:51:07
B202217857	男	N	62	2B	3	0	3B	阴	穿刺	腺癌	3	部分为微乳头状癌	L	(左肺占位穿刺)活检：非小细胞癌，符合腺癌，部分呈微乳头形态，请待IHC标记。 免疫组化结果：TTF-1(+)，Napsin A(+)，Ki-67(+20%)，P40(-)，Mucin1(呈反向表达)，支持肺腺癌，部分为微乳头状癌。	吸烟史40余年，20支/天，否认饮酒史。患者陈德昌，男，63 岁，因肺恶性肿瘤病史。于2023-09-12 09:03入院。 病例特点： 1.患者男性，平素身体健康。否认肝炎、结核等传染病病史。否认高血压、糖尿病、心脏病、 脑血管病史，否认重大外伤及手术史，否认输血史，未知，预防接种史随当地。 2.患者 2022-02-17 因“阵发性胸痛伴咳嗽 3 月余”入住我科，查胸+上腹部强化 CT 结果示左肺 上叶占位，考虑周围型肺 Ca。纵隔、左肺门肿大淋巴结。支气管炎、肺气肿、肺大泡。双肺多发小结节、 纤维灶。肝左外叶异常强化灶，考虑肝血管瘤。肝脏钙化灶。建议患者完善气管镜检查，明确病理类型。 患者及家属拒绝并自动出院。就诊于北大肿瘤医院，再次建议肺穿刺活检或气管镜明确病理，患者未 行进一步诊疗。于我院中医科门诊口服中药治疗。2022-5-9 再次入院，胸上腹部强化 CT 示:左上肺 肿瘤较…								13963570411			基于本次实验数据, 检测结果未发现以上基因突变。具体治疗方案还需根据临床医生综合判断进行制定。	阴	综合治疗(1)		2022-05-12 10:36:32
B202219850	女	N	63			1B	4A	19-Del	活检	腺癌				(肺)穿刺活检：肺腺癌。 免疫组化结果：CK7(+)，TTF-1(+)，Napsin A(+)。	入院情况：患者吕法菊，女，63岁。因“发现肺占位1月余，诊断为肺癌，系统治疗后”于2022-07-04 08:34入院。体格检查：T 36.5℃ P 75次/分 R 17次/分 Bp160/83mmHg；皮肤、粘膜无黄染，无肝掌及蜘蛛痣，颈前区、双腋窝浅表淋巴结未触及肿大。巩膜无黄染，双肺叩清音，双肺呼吸音，未闻及干湿性罗音，未闻及胸膜摩擦音。心率75次/分，律齐，各瓣膜听诊区未闻及病理性杂音，未闻及心包摩擦音。腹部平坦，未见胃肠型及蠕动波，腹软，无压痛及反跳痛，未及包块，肝脾肋下未触及，Murphy,s征阴性，麦氏点无压痛。腹部叩鼓音，移动性浊音阴性，肝肾区无叩痛，肠鸣音2次/分。双下肢未见明显水肿。 入院诊断：1.肺恶性肿瘤 2.肺结节病 3.高血压病2级（高危） 4.后循环缺血 5.心律失常(1.阵发性心动过速) 6.2型糖尿病 7.肾囊肿 8.慢性胆囊炎 诊疗经过：病人因肺癌入院…				P				15606358988		20230912介入科门诊	基于本次实验数据, EGFR基因外显子19上发生19-Del突变，其余基因未发现突变。具体治疗方案还需根据临床医生综合判断进行制定。	19-Del	介入科		2022-05-26 10:53:19
B202216201	女	N	67	3	2	1C	4B	L858R	活检	腺癌	3	部分为微乳头状、复杂结构	L	(左肺下叶内前基底段)活检：腺癌，部分为微乳头状、复杂结构。	入院情况：患者石爱莲，女，67岁。因“反复咳嗽、咳痰4月余，加重伴胸闷喘憋1周”于2022-05-18 13:44入院。查体：T 37.0℃ P 120次/分 R 23次/分 Bp142/73mmHg；神志清，精神差，右肺呼吸音粗，未闻及干湿性啰音及胸膜摩擦音。左肺未闻及呼吸音，叩诊浊音，心率120次/分，心律齐，各瓣膜区未闻及病理性杂音。腹软，无压痛及反跳痛，肝脾肋下未触及，肠鸣音正常。双下肢无水肿。 入院诊断：1.肺腺癌（T3N2M1cIV期）(1.多发骨转移)(2.纵膈淋巴结转移) 2.左侧胸腔积液 3.I型呼吸衰竭 4.肺部感染 5.高血压病（2级，极高危） 6.腔隙性脑梗死 7.轻度贫血 8.低钠血症 诊疗经过：患者入院后完善相关检查，给予胸腔闭式引流，引流出血性胸腔积液，监测血常规示血红蛋白进行性降低，给予输注红细胞纠正贫血，治疗上给予抗感染、止血、化痰、升红细胞、抗肿瘤、止…				P				13220969429		20230928宁养院门诊	基于本次实验数据, EGFR基因外显子21上发生L858R突变，其余基因未发现突变。具体治疗方案还需根据临床医生综合判断进行制定。	L858R	呼吸与危重症医学科14A		2022-04-29 16:06:57
B202215055	男	Y	63	2B	0	0	1B	阴	活检	鳞癌			L	(左上叶升支新生物)活检：非小细胞癌，结合免疫组化表达，符合鳞状细胞癌。 免疫组化结果：TTF-1(-)，Napsin A(-)，P40(+)，CK5/6(+)，P63(+)，CK7(+)。	诊断：1.左肺鳞癌（cT2BN0M0 IB期）2.左下叶背段原位鳞癌3.慢性支气管炎 4.高血压（3级极高危）5.肝囊肿 6.左肾上腺腺瘤 7.上颌窦炎（右）8.腔隙性脑梗死；患者家属经商议后决定拒绝手术治疗，暂不考虑放化疗同步抗肿瘤治疗，后转入我科于2022-04-29行肿瘤供血动脉灌注化疗术，术后中度胃肠道反应经对症处理后缓解，住院期间配合抗炎、止血、降压等对症处理，今日好转出院。吸烟40年，约20支/日。否认饮酒史；患者 17 月余前无明显诱因出现咳嗽、咳痰，为白黏痰，未在意未治疗。后患者因出现咯 血，为鲜红色血痰，2-3 口/日，于我院完善胸部 CT 示左肺门占位并阻塞性肺炎，以“肺占位”收入我院 呼吸科。排除禁忌后，于 4-22 行支气管镜检查，（左下叶背段结节）活检：鳞状上皮乳头状增生性病变， 肿瘤细胞融合性生长，未见确切浸润，倾向原位鳞状细胞癌。（左上叶升支新生物）活检：非…								13963000860		20230927死亡	基于本次实验数据, 检测结果未发现以上基因突变。具体治疗方案还需根据临床医生综合判断进行制定。	阴	呼吸与危重症医学科14B		2022-04-22 10:40:56
H202200292	女		74					19-Del	手术	腺癌				（左肺）浸润性腺癌。 免疫组化结果：PD-L1（22C3/DAKO Link 48）(个别肿瘤细胞+)，TPS<1%+。 注：TPS=PD-L1表达阳性的肿瘤细胞/总活性肿瘤细胞*100%。												基于本次实验数据, EGFR基因外显子19上发生19-Del突变，其余基因未发现突变。具体治疗方案还需根据临床医生综合判断进行制定。	19-Del	病理科		2022-04-13 09:35:20
B202212788	男	Y	47			1C	4B	L858R	活检	腺癌			L	(左肺下叶背段亚段ＧＳ)活检：腺癌。 免疫组化结果：CK7(+)，TTF-1(+)，Napsin A(+)，Ki-67(30%+)，P40(-)。	既往有烟酒史，已戒烟戒酒入院情况：患者王斐，男，47岁。因“腰痛1月余”于2022-04-02 15:51入院。查体：T 36.3℃ P 90次/分 R 23次/分 Bp138/96mmHg，神志清，精神欠佳，双肺呼吸音粗，未闻及干湿啰音，心音正常，心率90次/分，各瓣膜听诊区未闻及病理性杂音，腹软，无压痛及反跳痛，肝脾肋下未触及，肝肾区无叩击痛，双下肢无水肿。 入院诊断：1.多发骨转移瘤(1.消化道肿瘤骨转移？) 2.痛风 诊疗经过：入院后完善相关检查，支气管镜检查：EBUS-GS于左肺下叶背段探及实质回声。病理(左肺下叶背段亚段GS）活检：非小细胞癌，倾向腺癌，请待免疫组化标记。(左肺下叶背段亚段GS刷检)非小细胞癌，建议活检免疫组化标记。入院后给予中药抗肿瘤、唑来磷酸及对症治疗，患者及家属要求出院，请示上级医师后予以办理出院手续。 出院诊断：1.肺癌(1.多发骨转移) 2.痛风 出…				P				19906355216			基于本次实验数据, EGFR基因外显子21上发生L858R突变，其余基因未发现突变。具体治疗方案还需根据临床医生综合判断进行制定。	L858R	保健内科9B		2022-04-05 17:43:17
H202200271	男							ALK																		基于本次实验数据, 检测结果发现ALK基因发生融合突变，其余基因未发现突变。具体治疗方案还需根据临床医生综合判断进行制定。	ALK	病理科		2022-04-06 10:44:49
B202212601	男	Y	68	1	2	1B	4A	KRASExon-2	穿刺	腺癌		左足肿物穿刺物	R	(超声引导下左足肿物穿刺物)穿刺活检免疫组化结果：CK(+)，CK7(+)，TTF-1(+)，Napsin A(-)，GATA3(-)，NKX3.1(-)，CDX-2(-)，CK5/6(-)，P63(-)，Ki-67(50%+)，结果支持低分化癌，符合肺源性腺癌转移，请结合临床及其它检查。	右肺恶性肿瘤 (cT1N2M1b，IVA期) (cT1N2M1b，IVA期).患者1年余前无明显诱因出现左足及左肩部疼痛，为阵发性钝痛，未在意。后患者自觉疼痛较前加重，2022-03-23就诊于我院手足外科，足部平扫CT示：双侧跖骨多发骨质破坏，左侧第3跖骨明显，结核？建议MR检查。进一步左侧足部肿物 MRI+DWI：第三跖骨周围软组织肿块并骨质破坏，考虑良性病变，腱鞘巨细胞瘤不除外，建议穿刺检查；第一跖骨头部异常信号，不除外退行性变；踝关节腔、跗骨间积液。PET-CT示：右肺尖FDG代谢略增高结节，考虑腺癌，多发淋巴结转移，考虑左肩胛骨及左足第3跖骨转移瘤。遂行超声引导左足第三跖骨针吸术，病理及免疫组化结果符合转移的低分化癌。后于2022-04-02就诊于我科，行B超引导下左足肿物穿刺活检术，病理示(超声引导下左足肿物穿刺物)穿刺活检免疫组化结果支持低分化癌，符合肺源性腺癌转移。院外行…				P				13562071019		20230910肿瘤门诊复诊	基于本次实验数据, 检测结果发现KRAS基因Exon-2发生突变，其余基因未发现突变。具体治疗方案还需根据临床医生综合判断进行制定。	KRASExon-2	综合治疗(1)		2022-04-02 10:05:03
H202200239	女		52					19-Del																		基于本次实验数据, EGFR基因外显子19上发生19-Del突变，其余基因未发现突变。具体治疗方案还需根据临床医生综合判断进行制定。	19-Del	病理科		2022-03-28 08:47:42
B202210704	男	Y	67	3	3	1C	4B	L858R	淋巴结穿刺	腺癌			R	(双侧颈部淋巴结)细胞块：腺癌，结合免疫组化，结果考虑肺源性腺癌，请结合临床及影像学检查。 免疫组化结果：CK7(部分+)，TTF-1(+)，Napsin A(部分+)，CK20(-)，CDX-2(-)，Villin(部分+)，P40(-)，P63(-)，P504S(部分+)。	吸烟史10支/天*30年余，偶有饮酒，自病来戒烟戒酒患者1年余前因“咳嗽2月余”于2022-03-23首次入住我科，完善检查，胸+上腹部CT：右肺Ca并多发转移。纵隔淋巴结肿大。双侧胸腔、心包积液。肝内多发异常强化灶，考虑转移。双肾囊肿。颅脑MR：脑内多发异常信号并强化，结合病史考虑转移；多发腔隙性脑梗死；左侧乳突炎。全身骨显像：多发骨转移瘤。胃镜检查：1.反流性食管炎（LA-B） 2.食管裂孔疝 3.浅表性胃炎 4.十二指肠球炎。行颈部淋巴结穿刺活检，病理(双侧颈部淋巴结)细胞块：腺癌，结合免疫组化，结果考虑肺源性腺癌。基因检测：EGFR基因外显子21上发生L858R突变，其余基因未发现突变。口服“吉非替尼”5天，自行血检提示EGFR基因T790M突变，调整为口服“阿美替尼”至今。自诉院外定期复查，肿瘤标记物逐渐升高，1月余前患者因憋闷就诊聊城市中药医院，予以胸腔穿刺引流、纠正电解质紊…	P	P	P	P				13963017390			基于本次实验数据, EGFR基因外显子21上发生L858R突变，其余基因未发现突变。具体治疗方案还需根据临床医生综合判断进行制定。	L858R	病理室		2022-03-15 15:07:28
H202200224	男		74					19-Del	手术	腺癌			L	（左肺下叶）浸润性腺癌。 免疫组化结果：CK7(+)，TTF-1(+)，Napsin A(+)，CK5/6(-)，P63(-)，Ki-67(10%+)，P40(-)。												基于本次实验数据, EGFR基因外显子19上发生19-Del突变，其余基因未发现突变。具体治疗方案还需根据临床医生综合判断进行制定。	19-Del	病理科		2022-03-16 11:23:37
B202206534	女	N	70	1B	0	0	1	19-Del	手术	腺癌	2	腺泡型，中分化	R	(右肺上叶) 1.肺浸润性腺癌，腺泡型，中分化，肿物体积1.5cm×1.5cm×0.3cm。 2.癌组织未累及脏层胸膜（PL0）。 3.未见典型脉管内瘤栓及神经侵犯。 4.血管断端、支气管断端、吻合钉切缘未见癌累及。 5.肺门周淋巴结未见转移癌（0/3）。 (2.4组、7组、8组、9组、10组及11组)淋巴结均未见转移癌（0/7、0/9、0/2、0/2、0/2、0/2）。 免疫组化结果：CK7(+)，TTF-1(+)，Napsin A(+)，P63(局灶+)，Ki-67(5%+)，P40(-)。	入院情况：患者秦淑玲，女，70岁。因“检查发现肺结节1月余”于2022-02-12 16:42入院。查体：T 36.4℃ P 52次/分 R 18次/分 Bp164/91mmHg；胸廓对称无畸形，呼吸运动对称，叩诊清音，听诊双肺呼吸音稍粗，未闻及干湿性啰音。心前区无异常隆起，心律规整，各瓣膜听诊区未闻及病理性杂音。腹部平坦，无胃肠型及蠕动波，触软，无包块，无压痛反跳痛，肝脾肋下未触及，肝肾区无叩击痛，Murphy's征（-），移动性浊音（-），肠鸣音3-4次/分。 入院诊断：1.肺结节 2.支气管炎 3.高血压 诊疗经过：患者入院后完善相关辅助检查，排除手术禁忌，于2022-02-17在全麻下行VATS右肺上叶癌根治术，术后给予抗感染、静脉营养、纠正低蛋白等对症治疗，目前患者病情平稳，予今日出院。术后病理：(右肺上叶)1.肺浸润性腺癌，腺泡型，中分化，肿物体积1.5cm×1.5cm×0.…								13370963259		20230920胸外门诊复诊	基于本次实验数据, EGFR基因外显子19上发生19-Del突变，其余基因未发现突变。具体治疗方案还需根据临床医生综合判断进行制定。	19-Del	胸外科10B		2022-02-17 15:51:06
H202200189	女		65					20-ins	手术	腺癌	2	腺泡为主型		（肺）浸润性腺癌，腺泡为主型，中分化，未见侵及脏层胸膜（PLO）。 免疫组化结果：TTF-1(+)，Napsin A(+)。 特殊染色结果：弹力纤维染色(-)。												基于本次实验数据, EGFR基因外显子20上发生20-ins突变，其余基因未发现突变。具体治疗方案还需根据临床医生综合判断进行制定。	20-ins	病理科		2022-03-02 11:15:13
B202208463	男	N	61	2A	2	0	3A	KRASExon-2	穿刺	腺癌			R	(右肺下叶内段)超声引导活检：免疫组化结果：CK7(弥漫强+)，TTF-1(部分+)，Napsin A(少量细胞+)，CK5/6(弱+)，P63(-)，P40(-)，结果支持非小细胞癌，符合腺癌，请结合临床。	吸烟史30年余，约20支/天，饮酒史30年余，约150g/天，已戒烟酒.右肺下叶恶性肿瘤（腺癌T2aN2M0IIIA期） 右肺门淋巴结转移 纵膈内淋巴结转移 2.双肺多发结节 3.糖尿病 4.心律失常 频发房性早搏 阵发心房扑动 短阵房性心动过速 5.高血压病 6.肝左叶胆管结石 7.前列腺增生肺癌诊疗史 1 年余，续行治疗 入院情况：患者 1 年余前因“查体发现肺占位 14 天”入住我科，行支气管镜检查，支气管活检病 理提示肺腺癌，全身 PET-CT 示右肺下叶 FDG 代谢增高软组织，符合恶性病变；右肺门区及纵膈内 FDG 代谢增高淋巴结，考虑转移；双肺多发微结节无明显 FDG 代谢增高，请观察。2.右侧上颌窦炎。3. 肺气肿，慢性肺炎改变；右胸膜腔少量积液，心包少量积液。4.肝左叶胆管内结石，前列腺增生。 5.脊柱退行性变。6.大脑软化灶。基因检测示基因检测发现 KRAS 基因 E…								18963576936		20231004住院	基于本次实验数据, 检测结果发现KRAS基因Exon-2发生突变，其余基因未发现突变。具体治疗方案还需根据临床医生综合判断进行制定。	KRASExon-2	呼吸与危重症医学科14A		2022-03-01 11:29:21
B1912029	女	N	56	3		1C	4B	L858R	穿刺	腺癌			R	(CT引导下右肺病灶穿刺)活检：血管和纤维素坏死组织内见少量非典型肺泡上皮细胞巢，倾向肿瘤性病变，请结合临床。	主诉：右肺腺癌诊疗史1年余，续行治疗。 现病史：患者1年余前于外院体检行胸部CT提示右肺上叶尖段肿块，考虑肺癌可能性大，右侧大量胸腔积液，于2017.11.21第1次入我院呼吸科，当时查体：T 36.9℃、P80次/分、R20次/分、Bp152/105mmHg，SpO299%。神志清，精神可，锁骨上浅表淋巴结未触及肿大。胸廓无畸形，右侧呼吸动度减低，下肺叩浊音，呼吸音消失；余肺野叩清音，呼吸音粗，未闻及明显干湿性啰音，未闻及胸膜摩擦音。心率80次/分，律齐，各瓣膜听诊区未闻及病理性杂音。双下肢无水肿。完善相关检查，颅脑增强MRI:脑内点状缺血灶；右侧小脑异常强化灶，不除外转移。腹部增强CT:胆囊结石、胆囊炎，左肾囊肿，子宫肌瘤？，双侧下叶高密度。全身骨扫描：多发骨转移。行右侧胸腔穿刺置管术，胸水细胞块免疫组化支持肺源性腺癌，EGFR基因外显子21上L858R点突变。患者右肺腺癌诊断明确，…				P	P			13806351417		20191119末次住院	基于本次实验数据, EGFR基因发生外显子21的L858R突变，其余基因未发现突变。具体治疗方案还需根据临床医生综合判断进行制定。	L858R	综合治疗(1)		2019-04-11 10:22:38
B1911353	男	N	58			1C	4B	L858R	细胞块	腺癌			R	(胸水)细胞块：查见异型细胞团，倾向腺癌。 免疫组化结果：CK7(+)，CK20(-)，Villin(-)，TTF-1(+)，Napsin A(+)，CR(-)，MC(-)结果支持腺癌，提示来源于肺。	入院情况：患者苏贵红，男，58岁。因“咳嗽伴胸闷3月余”于2019-04-04 10:31入院。入院查体：T 36.5℃ P 126次/分 R 24次/分 Bp169/107mmHg。颈部及锁骨上未及明显肿大淋巴结，右肺叩诊呈浊音，右肺呼吸音低，左肺呼吸音粗，未及明显干性啰音，未闻及明显胸膜摩擦音。心率126次/分，心律齐，各瓣膜听诊区未及明显病理性杂音，腹软，无压痛反跳痛，未及包块，双下肢无水肿。 入院诊断：1.胸腔积液性质待查(1.肺癌？) 2.肺部感染 3.心包积液 4.高血压病？ 5.痔疮 诊疗经过：入院后完善相关检查：白介素6(IL6):6.36pg/mL。肺癌标记物:细胞角质蛋白:17.58ng/mL、糖类抗原125:153.0U/mL、癌胚抗原:56.56ng/mL。胸水病理：（胸水）细胞块：查到异型细胞团，倾向腺癌，待免疫组化标记CK7，CK20，Villin，TTF-1…	P	P		P	P			17860851082		20200328呼吸门诊	基于本次实验数据, EGFR基因发生外显子21的L858R突变，其余基因未发现突变。具体治疗方案还需根据临床医生综合判断进行制定。	L858R	呼吸内科14A		2019-04-04 17:05:14
B1910735	男	Y	60			1C	4B	阴	活检	腺癌			L	(左肺上叶开口)活检：非小细胞癌。 (纵隔11L淋巴结)活检：非小细胞癌，倾向腺癌，待免疫组化标记。 (纵隔10R淋巴结)活检：非小细胞癌。 免疫组化结果：CK7(+)，TTF-1(-)，Napsin A(-)，CK5/6(-)，P63(-)，Ki-67(30%+)，P40(-)，CD56(-)，CgA(-)，IHC表达不典型，结合IHC切片，倾向腺癌。	吸烟30包年；偶有饮酒主诉：咳嗽、咳痰伴胸闷20余天。 现病史：患者20余天前受凉后出现咳嗽、咳黄痰，伴胸闷，活动后加重，无胸痛、咯血，于脑科医院住院治疗，行胸部CT提示左肺占位、肺部感染，给予左氧氟沙星抗感染治疗，并予祛痰、平喘对症治疗；住院期间出现言语不利、进食呛咳，完善颅脑MRI，提示急性脑梗死，给予拜阿司匹林、肝素等药物治疗，咳嗽、咳黄痰减轻，未再胸闷，未再呛咳，病情好转出院。半月余前为行支气管镜检查就诊我院，入院后行支气管镜检查示：1.左肺上叶管口粘膜充血、肿胀，荧光镜下阳性；2.11L、10R淋巴结行EBUS-TBNA术。左肺上叶开口刷检：非小细胞癌，倾向腺癌，待活检。左肺上叶开口灌洗液：非小细胞癌，请待活检。（左肺上叶开口)活检：非小细胞癌。(纵隔11L淋巴结)活检：非小细胞癌，倾向腺癌，待免疫组化标记。(纵隔10R淋巴结)活检：非小细胞癌。待免疫组化结果。PET-CT：1…	P			P	P			15863507178		20190419死亡	基于本次实验数据, 检测结果未发现以上基因突变。具体治疗方案还需根据临床医生综合判断进行制定。	阴	呼吸内科14A		2019-04-01 11:32:37
B1910049	女	N	52	4	3	1C	4B	ROS1	细胞块	腺癌		分化差	R	(淋巴结穿刺)细胞块：肺源性腺癌，分化差，建议分子检测。 免疫组化结果：CK7(+)，TTF-1(+)，Napsin A(+)，P63(个别细胞+)，Villin(-)，P40(-)，ER(-)，PR(-)，GATA-3(-)。	主诉：肺癌诊疗史1年半余，头痛半月余。 现病史：患者1年半余前因“间断痰中带血2月”入住我院呼吸科，PET/CT检查提示右肺癌并双侧颈部、锁骨上、左侧胸壁、纵隔、双侧肺门及膈角后、腹膜后多发淋巴结转移，双肺转移、右侧胸膜转移。行颈部淋巴结穿刺活检病理示低分化癌免疫组化支持肺腺癌，进一步完善相关驱动基因检测示ROS1基因融合突变，患者遂开始口服克唑替尼，期间自诉复查CT肿瘤较前缩小。2020-2患者出现头痛，就诊我科门诊完善胸腹部强化CT提示颈部、纵隔多发增大淋巴结；颅脑磁共振提示颅内多发转移，遂收住院行颅脑放疗1周期（具体放疗计量 DT：39Gy/13f）。放疗结束后患者继续口服克唑替尼，期间复查胸部CT提示病灶有所缩小（家属自诉，未见相关检查）。半月余前患者自觉胸闷较前加重，偶有痰中带血，无发热，我院门诊复查胸部CT提示病灶较前增大，后就诊上级医院建议更换色瑞替尼靶向抗肿瘤治疗，于20…	P	P		P	P	脊髓		18002081872		20201001病危	基于本次实验数据, 检测结果发现ROS1基因发生融合突变，其余基因未发现突变。具体治疗方案还需根据临床医生综合判断进行制定。	ROS1	呼吸内科14A		2019-03-26 15:55:48
B202150399	女	N	63	4	0	0	3A	KRASExon-2	手术	腺癌	1	腺泡型60%、附壁型40%	R	(右肺上叶后段结节)腺癌，非黏液型，10%为实性型，20%为腺泡型，70%为贴壁为主型，体积1cm×1cm×0.3cm，肿瘤侵近未侵及脏层胸膜，未见典型神经侵犯和脉管内瘤栓。切缘阴性。 (右肺尖段结节)原位腺癌，非黏液型，镜下最大径约0.4cm，肿瘤未侵及脏层胸膜，未见典型神经侵犯和脉管内瘤栓。另见肺泡上皮不典型增生，最大径0.037cm，切缘阴性。 (右肺中叶结节)微浸润性腺癌，非黏液型，直径0.5cm，肿瘤未侵及脏层胸膜，未见典型神经侵犯和脉管内瘤栓。切缘阴性。 (右肺下叶结节) 1.浸润性腺癌（腺泡型60%、附壁型40%），中分化，肿物体积4.5cm×4cm×2cm，可见沿气道内播散（STAS）； 2.肿瘤抵胸膜下，未突破弹力层，未侵及脏层胸膜，待免疫组化及特染标记结果； 3.可见脉管内瘤栓，未见典型神经侵犯； 4.支气管断端未见癌； 5.支气管周淋巴结未见转移癌（0/1）。 (2…	患者因“发现肺占位9年余，痰中带血20天”于2021-12-15入院。入院后完善化验检查，排除禁忌后，12月17日行无痛支气管镜检查，于右下叶背段内侧支应用EBUS-GS可探及实质回声,遂导入鞘管于此处取活检、刷检及灌洗，病理结果：(右下叶背段内侧支GS活检)活检：浸润性腺癌。(右下叶背段内侧支GS刷检)非小细胞癌，倾向腺癌，待活检。(右下叶背段内侧支GS灌洗)较多组织细胞，偶见异型细胞，不除外腺癌，待活检。完善全身检查，未见颅脑、腹部及全身骨转移，请胸外科会诊，建议微创手术治疗，家属商议后，同意转科手术治疗，转科后完善相关检查，排除手术禁忌，限期于2021-12-24在全麻下行人工智能辅助右下叶肺癌根治+右肺中叶、上叶楔形切除+胸膜粘连烙断术，术后给予患者行抗炎、平喘、营养支持等对症支持治疗，患者痊愈出院。术后排除化疗禁忌，分别于2022-01-21、2022-02-18给予培美曲塞二…								13780735200		20230130密切关注左肺较大结节	基于本次实验数据, 检测结果发现KRAS基因Exon-2发生突变，其余基因未发现突变。具体治疗方案还需根据临床医生综合判断进行制定。 备注：本次检测标本为蜡块B202150399-1（右肺下叶肿物+叶支气管）和B202150399-18（右肺上叶后段结节）。	KRASExon-2	胸外科10B		2021-12-24 11:18:37
B202201932	女	N	73				1	L858R	活检	腺癌			L	(左肺下叶背段)活检免疫组化结果：CK7(+)，TTF-1(+)，Napsin A(+)，CK5/6(-)，P63(少量+)，Ki-67(1%+)，P40(-)，Syn(-)，CD56(-)，结果支持腺癌。	入院情况：患者王桂香，女，73岁。因“左胸痛8个月。”于2022-01-13 15:34入院。查体：T 36.5℃ P 97次/分 R 22次/分 Bp187/84mmHg，神志清，精神差，鼻通气良好，口唇无紫绀，咽部无充血，扁桃体不大。颈无抵抗，颈静脉无充盈，气管居中，甲状腺未及肿大。桶状胸，双肺呼吸音低，未闻及明显干湿性啰音，未闻及胸膜摩擦音。心率97次/分，律齐，各瓣膜听诊区未闻及病理性杂音。腹软，无压痛、反跳痛，肝脾肋下未触及，双下肢无水肿。 入院诊断：1.肺占位性质待查 2.胸痛原因待查 3.高血压病 4.糖尿病 5.高脂血症 诊疗经过：入院后完善相关辅助检查，排除禁忌后，于2022-01-15行电子支气管镜检查，结合胸部CT于左肺下叶背段外侧亚段行EBUS-GS，可探及不均质回声，病理结果示：(左肺下叶背段)活检：非小细胞癌，倾向腺癌。免疫组化：(左肺下叶背段)活检免疫组化结…								15954571896		20230810肿瘤科门诊复诊	基于本次实验数据, EGFR基因外显子21上发生L858R突变，其余基因未发现突变。具体治疗方案还需根据临床医生综合判断进行制定。	L858R	呼吸与危重症医学科14B		2022-01-14 15:51:41
H202200052	女		63					20-ins		腺癌				免疫组化结果：TTF-1(+)，Napsin A(+)，支持肺腺癌。												基于本次实验数据, EGFR基因外显子20上发生20-ins突变，其余基因未发现突变。具体治疗方案还需根据临床医生综合判断进行制定。	20-ins	病理科		2022-01-18 11:03:12
H202101069	女		57					19-Del	活检	腺癌	3	实体性腺癌	L	（左肺）活检：低分化腺癌，结合免疫组化，符合实体性腺癌。免疫组化结果：CK7(+)，CK20(-)，Villin(-)，TTF-1(+)，Napsin A(-)，CDX-2(-)，ER(-)，PR(-)，P53(10%+)，Pax-8(-)。												基于本次实验数据, EGFR基因外显子19上发生19-Del突变，其余基因未发现突变。具体治疗方案还需根据临床医生综合判断进行制定。	19-Del	病理科		2021-12-29 14:15:32
B202149925	男	Y	66			1B	4A	L858R	活检	腺癌			R	右肺上叶活检)支气管黏膜组织，局部细胞异型，符合腺癌，异型细胞量较少，请结合临床。 (纵隔７组淋巴结活检)腺癌，结合免疫组化，支持肺源性腺癌。 免疫组化结果：CK7(+)，TTF-1(+)，Napsin A(+)，P63(少量细胞+)，P40(-)。	吸烟40余年，平均每天30支，饮酒史40余年，150ml/日患者 2021-12 因“痰中带血 4 天”就诊我院，完善相关检查，胸部强化 CT 示：右 肺上叶肿瘤。右肺门、纵隔肿大淋巴结。双肺结节，考虑转移。肺癌标记示：癌胚抗原:5.21ng/m L，糖类抗原 CA-125:54.1U/mL，细胞角质蛋白:6.18ng/ml。电子气管镜下活检病理支持肺源性腺 癌。免疫组化结果：CK7(+)，TTF-1(+)，NapsinA(+)，P63(少量细胞+)，P40(-)，确诊为右肺腺癌 （IV 期）（纵隔淋巴结及双肺转移），分子病理结果：EGFR 基因外显子 21 上发生 L858R 突变。 遂行埃克替尼靶向抗肿瘤治疗，治疗期间定期复查未发现疾病进展。半年前患者出现头晕伴恶 心、呕吐，进食差，于 2023.1.17 来我院行颅脑 MRI 检查，结果示：右侧小脑占位，考虑转移瘤。 行颅脑放疗 1…		P						13184160786		20230711末次住院	基于本次实验数据, EGFR基因外显子21上发生L858R突变，其余基因未发现突变。具体治疗方案还需根据临床医生综合判断进行制定。	L858R	呼吸与危重症医学科14B		2021-12-21 12:04:21
B1909497	男	Y	60			1C	4B	L858R	细胞块	腺癌	3		R	(胸水)细胞块：符合腺癌，请待免疫组化标记进一步诊断。 免疫组化结果：CK7(+)，TTF-1(+)，Napsin A(+)，CK20(-)，Villin(-)，EMA(+)，结果支持微乳头状癌，肺源性。	吸烟10余支/天×10余年，已戒烟，偶饮酒，主诉：肺癌诊疗史8月余，憋喘、纳差1月余。 现病史：患者8月余前因“咳嗽、咳痰2月余，气喘1月”收入我科，入院后完善相关检查，行胸腔穿刺并引流，病理结果：左侧颈部淋巴结针吸：找到癌细胞。胸水分析：总蛋白:39g/L；癌胚抗原:>957.00ng/mL；抗酸染色镜检未见明显异常。胸水免疫组化结果：CK7(+)，TTF-1(+)，Napsin A(+)，CK20(-)，Villin(-)，EMA(+)，结果支持微乳头状癌，肺源性。PET-CT：1.右肺癌并阻塞性肺不张，左侧颈部、双侧锁骨上、纵膈及双侧肺门淋巴结转移，癌性淋巴管炎；双肺及胸膜转移，多发骨转移。2.肺炎；双侧胸膜腔及心包积液；冠状动脉多发钙化斑块。3.肝脏及前列腺钙化灶；双肾囊肿。4.脊柱退行性变。5.上颌窦黏膜下囊肿；脑梗塞、脑软化灶。免疫组化结果：CK7(+)，TTF-1(+)，N…	P			P	P			15020617891		20191202全科住院	基于本次实验数据, EGFR基因发生外显子21的L858R突变，其余基因未发现突变。具体治疗方案还需根据临床医生综合判断进行制定。	L858R	全科医学科病房		2019-03-21 15:26:40
B1908298	女	N	86			1B	4A	阴	细胞块	腺癌			R	(胸水)细胞块：腺癌，结合现有免疫组化标记，肺来源腺癌证据不充分，需要进一步检查1. 乳腺、胰腺等胆道影像检查；2.追加免疫组化标记ER,PR,HER2,MUC1,P53,P16,KI67,CR。 免疫组化结果：CK7(+)，CK20(-)，Villin(+)，TTF-1(-)，Napsin A(-)，GATA-3(-)，CDX-2(-)，EMA(+)。	主诉：咳嗽伴痰中带血5月余,胸闷2月，腹泻1天。 现病史：患者5月余前无明显诱因出现咳嗽，咳痰，伴痰中带血，无咯血，就诊于聊城市第三人民医院，完善胸部CT发现肺部阴影，为求进一步诊治来我院，肺癌标记物见癌胚抗原、糖类抗原125明显升高，不排除恶性占位，患者高龄，无法耐受支气管镜检查，家属至北京协和医院就诊，认为临床诊断肺癌成立，自行口服吉非替尼1月，复查评估病情较前进展，改服奥希替尼治疗2月余，复查胸部CT较前进展，遂停药。2月余前出现胸闷，活动时加重，伴咳嗽，咳白色黏痰，不易咳出，伴乏力，伴进食欠佳，为求进一步治疗来我科住院治疗，入院后予以完善相关检查，行胸水细胞块病理检查提示腺癌，经过两次胸腔穿刺置管引流术，共引流胸水量2800ml，同时给予抗感染、祛痰、抑酸、护胃及对症支持治疗后，病情较前平稳，患者及其家属暂无抗肿瘤的意愿，予以办理出院手续。1天前患者出现腹泻，为黄色稀便，量多，伴…			P	P	P			18063590193		未复诊	基于本次实验数据, 检测结果未发现以上基因突变。具体治疗方案还需根据临床医生综合判断进行制定。	阴	全科医学科病房		2019-03-12 16:45:52
B202147855	男	Y	53			1B	4A	KRASExon-2	活检	腺癌			L	(左肺下叶外后基底段GS)活检：非小细胞癌，免疫组化结果支持腺癌。 免疫组化结果：CK7(+)，TTF-1(+)，Napsin A(+)，CK5/6(-)，P63(-)，Ki-67(15%+)，P40(-)。 左肺下叶外后基底段GS)活检： 免疫组化结果：PD-L1（22C3/DAKO Link 48）(-)。	吸烟史30余年，20支/天，饮酒史20余年，2-4两/天2021年12月20日10时00分，在科主任杨孟祥主持下，全科进行了死亡病例讨论，讨论的结论总结如下：该患者病例有如下特点：(1)中年男性患者，既往体健；(2)本次是因“头晕、头痛”于当地医院行颅脑CT提示多发脑梗死，于我院门诊行胸部CT提示左肺占位，入院后行腰穿可见腺癌细胞、支气管镜取活检病理提示肺腺癌，诊断左肺腺癌并脑膜转移诊断明确，行基因检测未见明确意义驱动基因突变，PD-L1阴性。给予全身化疗联合抗肿瘤血管生成药物，效果欠佳，病情进行性恶化。死亡原因：1.左肺腺癌（1.脑膜转移）2.脑梗死；死亡诊断：1.左肺腺癌（1.脑膜转移）2.脑梗死。住院期间治疗充分、及时，无不当处理。治疗过程中已多次向患者家属告知本病治疗方法和预后，家属对诊疗无异议。		P						13562089396	死		基于本次实验数据, 检测结果发现KRAS基因Exon-2发生突变，其余基因未发现突变。具体治疗方案还需根据临床医生综合判断进行制定。	KRASExon-2	综合治疗(2)		2021-12-07 15:38:49
B202137236	女	N	70		1	1C	4B	阴					L	(右下颌肿瘤)低分化癌，建议免疫组化标记（8项）进一步诊断。	母亲死于肺癌，父亲死于脑血管病；兄弟姐妹4人，期一姐死于肺癌；否认其他家族遗传病及传染病病史。入院情况：患者赵梅玲，女，71岁。因“左肺癌诊疗史5月余，续行治疗”于2022-02-22 11:01入院。查体：神志清，精神可，全身皮肤粘膜无黄染，未见皮疹及出血点。浅表淋巴结未触及肿大。右侧口腔下颚可见一大小约1*2cm肿物，双肺呼吸音粗，双肺未闻及干湿性啰音，心律齐，各瓣膜听诊区未及病理性杂音及心包摩擦音。腹部平坦，触软，全腹无压痛，无反跳痛，肝、脾肋下未及，未触及包块，Murphy征阴性，麦氏点无压痛，肝肾区无叩痛，移动性浊音阴性，肠鸣音3次/分，双下肢无水肿，左侧肢体活动不利，活动受限。 入院诊断：1.左肺腺癌（cT1（上叶）/cT1（下叶）N1M1c，IVb期）(1.右侧口腔下颚转移)(2.多发淋巴结转移)(3.脑转移) 2.2型糖尿病 3.高血压病3级（极高危） 4.脑出血后遗症 …		P								20220531胆结石手术	基于本次实验数据, 检测结果未发现以上基因突变。具体治疗方案还需根据临床医生综合判断进行制定。	阴	口腔外科门诊		2021-09-17 08:42:53
B202143553	女	N	42	2	0	0	1B	19-Del	手术	腺癌	2	70%乳头型；20%腺泡型；10%贴壁型	R	(右肺下叶结节) 1.浸润性腺癌（70%乳头型；20%腺泡型；10%贴壁型），中分化。 2.肿物体积1.2cm×1cm×1cm，侵近肺被膜，请待特殊染色标记进一步诊断。 3.未见典型脉管内瘤栓及神经侵犯。 4.肺切缘未见癌。 (右肺下叶)局部肺泡间隔断裂，肺泡扩张融合，未见癌。 (第7组)淋巴结未见转移癌（0/1）。 (第11组)淋巴结未见转移癌（0/2）。(右肺下叶结节)浸润性腺癌（70%乳头型；20%腺泡型；10%贴壁型），中分化。 免疫组化结果： CK7(弥漫强+)，TTF-1(+)，Napsin A(+)，P63(-)，Ki-67(5%+)，P40(-)。 特殊染色结果：弹力纤维染色(侵及脏层胸膜，PL1)。	患者4月余前外院体检行胸部CT示：右肺下叶结节，无咳嗽，咳痰，无胸闷、气短，无发热等不适。为求进一步手术治疗，2021-11-05就诊于我院胸外科，排除手术禁忌，11-08给予胸腔镜下右下肺癌根治术，术后给予患者行抗炎、平喘、营养支持、止痛等对症支持治疗，术后病理提示：(右肺下叶结节)1.浸润性腺癌（70%乳头型；20%腺泡型；10%贴壁型），中分化。2.肿物体积1.2cm×1cm×1cm，侵近肺被膜，请待特殊染色标记进一步诊断。3.未见典型脉管内瘤栓及神经侵犯。4.肺切缘未见癌。(右肺下叶)局部肺泡间隔断裂，肺泡扩张融合，未见癌。(第7组)淋巴结未见转移癌（0/1）。(第11组)淋巴结未见转移癌（0/2）。术后恢复可，11-14出院。基因检测示19-Del突变。给予培美曲塞联合铂类辅助化疗3周期，过程顺利，今为续行治疗再次就诊于我科，门诊以“右肺腺癌”收入我院。 入院情况：患者蔡迎春，…								13153811099		20220831肿瘤门诊复诊	基于本次实验数据, EGFR基因外显子19上发生19-Del突变，其余基因未发现突变。具体治疗方案还需根据临床医生综合判断进行制定。	19-Del	胸外科10B		2021-11-08 11:50:34
B202146347	男	Y	70	4	3	0	3C	阴	活检	腺癌	3	局灶性为微乳头状癌	R	(右肺主支气管圈套冷冻活检)免疫组化结果：CK7(+)，TTF-1(-)，Napsin A(-)，P63(-)，Ki-67(60%+)，P40(-)，Mucin1(+)，结果支持肺腺癌，局灶性为微乳头状癌。	吸烟史50余年，约20支/日，已戒烟20余天；间断少量饮酒史50余年，已戒酒20余天。患者1月余前因“咳嗽、咳痰伴胸闷11天”入院，完善相关检查及检验，于2021-11-22行左侧锁骨上淋巴结穿刺术，穿刺病理示低分化癌，符合微乳头状腺癌，提示肺源性（TTF-1及NapsinA）均阴性，亦不支持胃肠道及泌尿道来源，请密切结合临床。于2021-11-26行支气管镜检查及圈套器、冷冻消瘤术治疗。行胸部+上腹部强化CT示右肺门占位，考虑肿瘤伴右肺中叶不张。纵隔、右肺门肿大淋巴结，考虑转移。肝内多发血管瘤。肝左外叶低密度，结合临床。双肾囊肿。慢支、肺气肿。颅脑强化MRI 多发腔隙性脑梗死；颅内未见明显强化，必要时复查。全身骨扫描未见明显转移征象。经抗感染、止咳祛痰、吸氧、气管镜下治疗等，患者症状好转于2021-11-27出院。院外等待免疫组化结果确定进一步诊疗方案，患者院外仍有咳嗽、咳痰症状，在当…								15138544477		未复诊	基于本次实验数据, 检测结果未发现以上基因突变。具体治疗方案还需根据临床医生综合判断进行制定。	阴	呼吸与危重症医学科14A		2021-11-26 15:46:20
B202141668	女	N	69	3	2	0	3A	19-Del	手术	腺癌			L	(左肺上叶)低分化癌，符合润性腺癌（待免疫组化标记），肿物大小3cm×2.4cm×2.3cm，侵近脏层胸膜，待弹力纤维染色进一步证实；累及支气管软骨及支气管粘膜上皮，可见神经侵犯和脉管内瘤栓，可见沿气道内播散（STAS）；支气管周围淋巴结查见转移癌（1/2）。 支气管断端、血管断端均未见癌； (4L组、6组)淋巴结查见转移癌（1/4、1/7）。 (5组、7组、8.9组、11组)淋巴结未见转移癌（0/1、0/6、0/3、0/2）。 （10组）淋巴结未见转移癌（0/1）。(左肺上叶)免疫组化结果：CK7(+)，TTF-1(+)，Napsin A(+)，P40(-)，P63(-)，CD56(-)，CgA(-)，Syn(+)，Ki-67(+30%)，Mucin1(呈反向表达)，结果支持肺低分化腺癌，伴神经内分泌分化。 特殊染色结果：弹力纤维染色提示肿物侵犯脏层胸膜（PL0）。	患者4月前（2021-10-20）因“查体发现左肺占位”就诊我科，行胸部CT提示左肺占位，2021-10-25行左肺上叶切除+纵隔淋巴结清扫术，术后病理示浸润性腺癌。基因检测示EGFR基因外显子19上发生19-Del突变。2021-11-30、2021-12-23日于我科行培美曲塞+卡铂方案化疗3周期，过程顺利，现为续行化疗入院入院情况：患者李金焕，女，69岁。因“左肺癌诊疗史4个月,续行治疗”于2022-02-09 10:15入院。查体：T 36.0℃ P 84次/分 R 21次/分 Bp148/85mmHg；神志清，精神可，全身皮肤粘膜无黄染，未见皮疹及出血点。浅表淋巴结未触及肿大。左侧胸背部术后改变，左肺呼吸音低，右肺呼吸音粗，双肺未闻及干湿性啰音，心率84次/分，律齐，各瓣膜听诊区未及病理性杂音及心包摩擦音。腹部平坦，触软，陈旧性瘢痕。全腹无压痛，无反跳痛，肝、脾肋下未及，未触及…								13516358969		20230531肿瘤科复诊	基于本次实验数据, EGFR基因外显子19上发生19-Del突变，其余基因未发现突变。具体治疗方案还需根据临床医生综合判断进行制定。	19-Del	胸外科10B		2021-10-25 15:49:11
B202333301	女	N	72				4	ALK	活检	腺癌			R	(右主支气管粘膜)活检：小组织多块，非小细胞癌，结合免疫组化，符合腺癌。 免疫组化结果：CK7(+)，TTF-1(+)，Napsin A(+)，Ki-67(30%+)，P40(-)，c-MET(SP44)(2+，90%+)。(纵隔4R组淋巴结穿刺活检)非小细胞癌，倾向腺癌。 (纵隔7组淋巴结穿刺活检)查见少量异性细胞。 (纵隔11R组淋巴结穿刺活检)非小细胞癌，倾向腺癌。 请结合临床。	强化 CT:考虑右肺门肿瘤并纵膈肿大淋巴结肿 大，建议结合临床进一步诊断1.肺恶性肿瘤 腺癌 IV 期 纵隔淋巴结继发恶性肿瘤 肺门淋巴结继发恶性肿瘤 胸腔积液 右侧					P						基于本次实验数据, 检测结果发现ALK基因发生融合突变，其余基因未发现突变。 备注：NCCN指南优先推荐ALK融合阳性的患者可选择阿来替尼、布格替尼、洛拉替尼进行治疗，其他推荐用于一线治疗的药物还有塞瑞替尼，并认为特定条件下可以使用克唑替尼进行治疗。具体治疗方案还需根据临床医生综合判断进行制定。	ALK	呼吸与危重症医学科一病区医疗(14A)		2023-08-11 11:25:23
B202325590	女	N	72				4a	19-Del	细胞块	腺癌			R	(胸水)细胞块：少量异型细胞团，免疫组化结果支持肺源性腺癌。 免疫组化结果：CK7(+)，CK20(-)，Villin(-)，TTF-1(+)，Napsin A(部分弱+)，Calretinin(-)，MC(-)，Ki-67(8%+)。	20230708患者入院后完善相关检查，胸腹部强化CT：右肺多发占位。双肺结节，转移？纵隔多发肿大淋巴结。右侧胸腔积液。肝内低密度灶。胃窦壁厚；结合镜检。双侧附件区似结节状改变。腹膜转移、腹腔积液。颅脑MRI未见转移情况。支气管镜检查时大夫考虑风险较高，未行支气管镜活检。给予行胸腔穿刺置管术，(胸水)细胞块：少量异型细胞团，免疫组化结果支持肺源性腺癌。免疫组化结果：CK7(+)，CK20(-)，Villin(-)，TTF-1(+)，NapsinA(部分弱+)，Calretinin(-)，MC(-)，Ki-67(8%+)。已给予安排行肺癌9基因检测，患者家属表示要求今日出院等待基因检测结果，签署自动出院后给予办理出院。 出院诊断：1.肺恶性肿瘤 2.纵隔淋巴结继发恶性肿瘤 3.恶性胸腔积液 4.腹膜继发恶性肿瘤 5.肺部继发性恶性肿瘤 6.腹腔积液 7.慢性胃炎 8.胃食管反流 20230…	P				P						基于本次实验数据, EGFR基因外显子19上发生19-Del突变和PIK3CA基因发生基因突变，其余基因未发现突变。具体治疗方案还需根据临床医生综合判断进行制定。 备注：对携带EGFR 19-Del敏感突变的患者，NCCN指南优先推荐奥希替尼用于一线治疗，其他推荐中用于一线治疗的药物还包括：厄洛替尼、阿法替尼、吉非替尼、达可替尼及厄洛替尼+雷莫芦单抗；并认为在特定条件下的患者可使用厄洛替尼+贝伐珠单抗进行治疗。另外，据报道, PIK3CA基因突变可能对酪氨酸激酶抑制剂（TKIs）类药物耐药。	19-Del	综合治疗(2)		2023-06-28 17:03:57
B202141314	女		72			1B	4A	ALK	脑手术	腺癌	2	呈腺样及乳头样排列		(右顶叶)镜下示肿瘤细胞呈腺样及乳头样排列，结合病史结免疫组化结果，支持肺源性腺癌。 免疫组化结果：GFAP(-)，Olig-2(-)，CK(AE1/AE3)(+)，Vimentin(灶+)，TTF-1(+)，Napsin A(+)，Tg(-)，Ki-67(20%+)。	脑科病例不全		P						13181071123		20230816门诊复查	基于本次实验数据, 检测结果发现ALK基因发生融合突变，其余基因未发现突变。具体治疗方案还需根据临床医生综合判断进行制定。	ALK	肿瘤神外		2021-10-21 15:16:23
B202326535	女	N	73				4	阴	细胞块	腺癌			R	(胸水)细胞块：较多小淋巴细胞及少量异型细胞团，符合腺癌，建议查，肺、胃、胰腺/胆道、小肠等。 免疫组化结果：CK7(+)，CK20(-)，Villin(+)，TTF-1(-)，Napsin A(-)，Calretinin(CR)(-)，MC(-)，Ki-67(5%)。	.患者 1 月余前因胸闷、喘憋症状就诊当地县医院，完善胸部 CT 发现双肺多发结节灶，符合转 移瘤、右侧胸腔积液并右肺下叶外压性不张。2023-07-02 首次入住我科，行胸腔穿刺置管引流大量 胸腔积液，送检病理提示肺腺癌，九基因检测全阴性。因患者合并肌钙蛋白 I 异常升高，多次联系心 内科会诊给予口服药物对症治疗。排除禁忌给予胸腔内灌注顺铂联合重组人血管内皮抑制素治疗， 胸闷症状明显减轻，给予培美曲塞静脉化疗，过程顺利。后因突发房颤心律失常延缓出院，结合心内 科会诊口服地高辛治疗后房颤转复，2023-07-17 病情好转出院。初步诊断： 1.肺恶性肿瘤 肺腺癌 cT4N1M1IV 期20230814给予胸腔灌注顺铂 30mg 姑息治疗控制 胸水，效果差。肌钙蛋白 I 持续升高，BNP 明显升高，肝功能下降明显，体力状况差，无继续抗肿瘤治 疗指征，以姑息对症支持治疗减轻痛苦为主。患者儿子…	P				P						基于本次实验数据, 检测结果未发现以上基因突变。具体治疗方案还需根据临床医生综合判断进行制定。	阴	肿瘤科二病区医疗		2023-07-04 17:13:32
201314711	女	N	64			1B	4A	阴	脑手术	腺癌				(肿瘤)免疫组化结果：TTF-1(+)，Napsin A(+)，CK7(+)，CK20(-)，Villin(-)，P63(-)，P53(野生型)，WT-1(-)，GFAP(-)，S-100(-)，结果支持肺源性腺癌转移，建议基因检测以指导靶向药物治疗。	患者8年前因颅内占位行开颅手术治疗，术后病理提示转移瘤，恢复可后于北京医院行肺部占位切除术，术后病理提示腺癌。半月前感左上肢无力，于患者无恶心呕吐，无视物模糊，无耳聋耳鸣，无肢体抽搐，无大小便失禁，于当地医院行磁共振检查提示“颅内占位性病变”，患者为求进一步治疗，就诊于我院，门诊完善相关检查除外新冠感染后以“肺癌伴颅内转移瘤？”收入我科。患者自发病以来，神志清，精神差，饮食睡眠可，体重未见明显增减。 入院情况：患者杨其英，女，73岁。因“肺癌术后8年，左侧肢体无力半月余”于2021-10-30 16:16入院。查体：R 19次/分 P 68次/分 H 158cm T 36.5℃ W 50Kg Bp 126/78mmHg 神志清，精神差，言语流利，回答切题，查体合作。双侧瞳孔圆形等大，直径约3.0mm，光反射均灵敏。鼻腔及双侧耳道无异常分泌物。双侧额纹对称，伸舌居中，双侧咽反射正常。颈抵抗…		P						13969599660			基于本次实验数据, 检测结果未发现以上基因突变。具体治疗方案还需根据临床医生综合判断进行制定。	阴	7		2013-08-06 17:03:00
H202100843	男		73					阴	活检	腺癌		肠型腺癌		（右肺）活检：腺癌，结合免疫组化，符合肠型腺癌，提示肺原发，请结合临床。 免疫组化结果：CK7(+)，CK20(-)，Villin(+)，TTF-1(-)，Napsin A(-)，CDX-2(部分+)，SATB2(-)。												基于本次实验数据, 检测结果未发现以上基因突变。具体治疗方案还需根据临床医生综合判断进行制定。	阴	病理科		2021-10-20 08:56:06
B202140039	女	N	65	3	1	0	3A	19-Del	手术	腺癌	3	腺泡型70%、实体型10%,筛状结构20%	L	(左肺上叶) 1.浸润性腺癌（腺泡型70%、实体型10%,筛状结构20%），低分化，肿物体积3.5cm×2.5cm×2cm； 2.结合弹力纤维染色，结果显示肿瘤侵破脏层胸膜（PL2）； 3.可见脉管内瘤栓，未见典型神经侵犯； 4.距癌组织约2cm肺被膜下见一癌结节，镜下最大径约0.2cm； 5.支气管断端、血管断端均未见癌，吻合线处肺组织未见癌； 6.肺门周围淋巴结可见癌转移（3/3）； 7.免疫组化结果：CK7(+)，TTF-1(+)，Napsin A(部分+)，P63(散在少量细胞+)，Ki-67(30%+)，P40(-)。 8.（17号切片）肺门周围淋巴结免疫组化结果：P40(-)，TTF-1(+)，结果支持可见转移性低分化腺癌。 术中送检(肺门淋巴结)可见转移性低分化腺癌（1/1）。 (第6组、第7组、第11组淋巴结)均未见转移癌（0/4、0/1、0/3）。	患者2021-10-09因“查体发现左肺上叶占位半月余”来我院就诊，限期于2021-10-12在全麻下行左上肺癌根治术。术后病理：术后病理示：(左肺上叶)1.浸润性腺癌（腺泡型70%、实体型10%,筛状结构20%）；2.结合弹力纤维染色，结果显示肿瘤侵破脏层胸膜（PL2）；3.可见脉管内瘤栓，未见典型神经侵犯；4.距癌组织约2cm肺被膜下见一癌结节，镜下最大径约0.2cm；5.支气管断端、血管断端均未见癌，吻合线处肺组织未见癌；6.肺门周围淋巴结可见癌转移（3/3）；7.免疫组化结果：CK7(+)，TTF-1(+)，NapsinA(部分+)，P63(散在少量细胞+)，Ki-67(30%+)，P40(-)。8.（17号切片）肺门周围淋巴结免疫组化结果：P40(-)，TTF-1(+)，结果支持可见转移性低分化腺癌。术中送检(肺门淋巴结)可见转移性低分化腺癌（1/1）。(第6组、第7组、第11…								15562820851		20231005肿瘤门诊复诊	基于本次实验数据, EGFR基因外显子19上发生19-Del突变，其余基因未发现突变。具体治疗方案还需根据临床医生综合判断进行制定。	19-Del	胸外科10B		2021-10-13 08:35:29
B202139010	女	N	51				1	HER2	手术	腺癌		非黏液型	R	(右肺上叶结节) 1.微浸润性腺癌，非黏液型，肿物体积0.6cm×0.5cm×0.4cm； 2.肿瘤未侵及脏层胸膜（PL0）； 3.未见典型神经侵犯和脉管内瘤栓； 4.吻合线切缘未见癌；(右肺上叶结节) 免疫组化结果：CK7(+)，TTF-1(+)，Napsin A(+)，P63(-)，P40(-)，Ki-67(+1%，结果支持微浸润性腺癌，建议基因检测以备指导靶向药物治疗。	入院情况：患者朱红卫，女，51岁。因“查体发现右肺上叶结节2年”于2021-09-29 08:25入院。查体：T 36.2℃ P 72次/分 R 18次/分 Bp139/92mmHg。双侧颈部及锁骨上未触及肿大淋巴结，气管居中，胸廓对称，双肺呼吸音稍粗，未闻及明显干湿性啰音，心前区无异常隆起，心律规整，各瓣膜听诊区未闻及病理性杂音。腹平坦，未见胃肠型及蠕动波，腹软，全腹无明显压痛、反跳痛，移动性浊音阴性，肝区无叩痛，肠鸣音约3次/分。胸部CT：支气管炎。右肺尖磨玻璃结节，建议复查。左肾低密度影。 入院诊断：右肺上叶结节 诊疗经过：入院后完善相关检查，排除手术禁忌，限期于2021-10-02在全麻下行胸腔镜下右肺上叶结节切除术，术中病理示：腺癌，贴壁为主型，术后病理暂未回报；术后给予患者行抗炎、平喘、营养支持等对症支持治疗，今日患者痊愈出院。 出院诊断：1.右肺上叶肺腺癌 2.肺部炎症								13220960840		20230920眼科复诊	基于本次实验数据,HER2基因外显子20上发生突变，其余基因未发现突变。具体治疗方案还需根据临床医生综合判断进行制定。	HER2	胸外科10B		2021-10-02 09:04:23
B202140544	男	Y	73			1B	4A	L858R	淋巴结穿刺	腺癌			R	纵隔4L淋巴结)穿刺：查见异型细胞团，结合免疫组化结果，支持肺源性腺癌。 免疫组化结果：CK7(弥漫强+)，TTF-1(+)，Napsin A(+)，P63(-)，Ki-67(30%+)，P40(-)。	吸烟30年余，日均20支，已戒烟1个月，偶有饮酒入院情况：患者邓文彬，男，73岁。因“咳嗽咳痰1月余”于2021-10-13 09:03入院。 查体：T 36.1℃ P 84次/分 R 21次/分 Bp152/93mmHg，气管居中，胸廓无畸形，双肺呼吸音稍粗，未闻及明显干湿性啰音，心前区无异常隆起，心律齐，各瓣膜听诊区未闻及病理性杂音，腹平坦，柔软，无压痛、反跳痛，肝脾肋下未触及，Murphy征阴性，移动性浊音阴性，肝区无叩痛，肠鸣音4次/分。 辅助检查：2021-10-05 胸部强化CT（本院）：肺气肿、肺大泡，双肺上叶病变，不除外结核，右肺中上叶软组织影，肺癌？右肺中叶微结节，T9椎体低密度，性质待定。新冠核酸检测：新型冠状病毒核酸检测:阴性，COVID-19N基因(COVID-19_NG):阴性，COVID-19ORF1ab基因(COVID-19_ORF):阴性 入院诊断：1.右…				P				15506670466		未复诊	基于本次实验数据, EGFR基因外显子21上发生L858R突变，其余基因未发现突变。具体治疗方案还需根据临床医生综合判断进行制定。	L858R	胸外科10B		2021-10-15 17:14:05
B202324743	女	N	52	1	X	1	4	19-Del	细胞块	腺癌			R	(胸水)细胞块：腺癌，结合免疫组化结果，符合肺源性腺癌。 免疫组化结果：CK7(+)，Napsin A(+)，TTF-1(+)，CK20(-)，CDX-2(-)，Pax-8(-)，Calretinin(-)。	入院情况：患者赵风云，女，52岁。因“胸背部疼痛不适4月余”于2023-06-17 10:47入院。查体：T 36.3℃ P 75次/分 R 19次/分 Bp122/78mmHg，胸廓对称无畸形，呼吸运动对称，叩诊清音，听诊双肺呼吸音稍粗，未闻及干湿性啰音。心前区无异常隆起，触诊无细震颤，叩诊心界不大，听诊心率75次/分，律齐，各瓣膜听诊区未闻及病理性杂音。 入院诊断：1.肺占位 2.胸腔积液 诊疗经过：入院后完善相关检查，胸部强化CT：右肺下叶及胸膜多发占位、结节，考虑肿瘤，建议进一步检查。右侧胸腔积液。支气管炎。双肺微结节灶。腹部、头颅CT：颅脑CT平扫未见异常。肝右叶低密度灶，必要时强化。胆囊结石。盆腔少量积液。右肺占位。右肺下叶及胸膜多发占位、结节，右侧胸膜腔积液，全身骨显像未见明显骨转移征象。气管镜活检示：(纵隔12R淋巴结)穿刺：送检组织出血明显，血块中散在极少量异型细胞，倾…					P						基于本次实验数据, EGFR基因外显子19上发生19-Del突变，其余基因未发现突变。具体治疗方案还需根据临床医生综合判断进行制定。 备注：据报道, EGFR基因发生19-Del突变可能对酪氨酸激酶抑制剂（TKIs）类药物敏感。对携带EGFR 19-Del敏感突变的患者，NCCN指南优先推荐奥希替尼用于一线治疗，其他推荐中用于一线治疗的药物还包括：厄洛替尼、阿法替尼、吉非替尼、达可替尼及厄洛替尼+雷莫芦单抗；并认为在特定条件下的患者可使用厄洛替尼+贝伐珠单抗进行治疗；其中对于出现脑转移的患者，不建议使用达可替尼。	19-Del	胸外科10B		2023-06-22 11:45:49
B202137983	男	Y	57			1C	4B	L858R	活检	腺癌	3	微乳头状癌	L	(左肺小隆突)活检：免疫组化结果：CK7(+)，TTF-1(极个别细胞+)，Napsin A(-)，Ki-67(+40%)，EMA(局部呈反向表达)，结果支持腺癌，局部呈微乳头状癌。 CD34，D2-40染色提示可见脉管内瘤栓。	吸烟史10余年，每日约3支，戒烟3年余，否认嗜酒史患者1年余前因“咳嗽、咳痰20天”就诊于我院，行胸部CT：左肺下叶占位并纵隔肿大淋巴结，给予完善相关辅助检查，排除禁忌后，给予行支气管镜检查：隆突粘膜肿胀浸润，左肺小隆突局部粘膜肿胀浸润，于下叶基底段亚段可探及团块样回声，病理：浸润性腺癌，免疫组化支持腺癌，局部呈微乳头状癌，基因检测示L858R突变，遂口服吉非替尼治疗，约4月前出现耐药，后改为达可替尼口服2月，复查示肿瘤较前增大，后间断口服中药及安罗替尼等治疗，1月前无明显诱因出现咳嗽、憋喘较前加重，日常活动即出现憋喘，咳少量白粘痰，伴左手麻木感，无胸痛、咯血，无发热、畏寒，继续口服中药治疗，上述症状逐渐加重，后就诊于山东齐鲁医院，自述已完善支气管镜检查，病理回示仍有腺癌（未见支气管镜报告单及病理结果），未再行基因检测，现为进一步治疗就诊于我院，门诊以“肺癌”收入我科病房。入院情况：患者…		P		P				18063521022		20221130病危通知	基于本次实验数据, EGFR基因外显子21上发生L858R突变，其余基因未发现突变。具体治疗方案还需根据临床医生综合判断进行制定。	L858R	呼吸与危重症医学科14A		2021-09-24 15:09:48
B202136546	女	N	58	3	0	0	2B	19-Del	手术	腺癌	3	乳头型60%、实体型30%、腺泡型10%腺泡型90%、附壁型10%	L	(左肺上叶) 1.其一浸润性腺癌（乳头型60%、实体型30%、腺泡型10%），部分可疑微乳头状癌，待免疫组化进一步诊断；肿物体积1.2cm×1cm×0.8cm；肿瘤抵胸膜下，侵犯层次待弹力纤维染色； 2.其二浸润性腺癌（腺泡型90%、附壁型10%），肿物体积1cm×1cm×0.2cm；肿瘤未侵及脏层胸膜（PL0）； 3.未见典型神经侵犯和脉管内瘤栓； 4.支气管断端、血管断端均未见癌，吻合线处肺组织未见癌； 5.管口淋巴结未见癌转移（0/1）。 (第5、6组，第7组，第10组，第11组)淋巴结：均未见癌转移（分别为0/2，0/1，0/3及0/2）。(左肺上叶) 其一浸润性腺癌（乳头型45%、微乳头状癌15%，实体型30%、腺泡型10%）；肿瘤抵胸膜下，弹力纤维染色示癌组织侵犯脏层胸膜（PL1）。 免疫组化结果：CK7(+)，TTF-1(+)，Napsin A(弱+)，P63(-)，P40…	入院情况：患者马淑梅，女，58岁。因“头晕12小时”于2021-09-03 18:27入院。查体：神志清，精神可，双侧瞳孔等大等圆，直径约3mm,对光反射存在,双眼球运动灵活,水平眼震。双侧鼻唇沟对称，伸舌居中。双肺呼吸音粗，未闻及干湿性啰音。心率88次/分，心律齐，各瓣膜听诊区未闻及病理性杂音。腹软，无压痛及反跳痛，肝脾肋下未及，肝肾区无叩击痛，双下肢无水肿。四肢肌力、肌张力正常，病理征阴性。 入院诊断：1.左肺上叶结节 2.耳石症 3.腔隙性脑梗死 4.高血压病 5.颈椎病 诊疗经过：入院后完善相关检查，排除手术禁忌，限期于2021-09-12在全麻下行胸腔镜下左上肺癌根治术，胸膜粘连烙断术，术后病理示：左肺上叶浸润性腺癌，纵隔淋巴结未见转移。术后给予患者行抗炎、平喘、营养支持等对症支持治疗，今日患者痊愈出院。 出院诊断：1.左肺上叶癌 2.腔隙性脑梗死 3.耳石症 4.高血压病 5…								13969503050		20230819胸外门诊复诊	基于本次实验数据, EGFR基因外显子19上发生19-Del突变，其余基因未发现突变。具体治疗方案还需根据临床医生综合判断进行制定。	19-Del	胸外科10B		2021-09-13 08:32:52
B202217858	男	Y	64	2B	3	1C	4B	阴	细胞块	鳞癌			R	(心包积液穿刺 细胞块)免疫组化结果：CK7(+)，Calretinin(-)，MC(-)，P63(+)，P40(+)，TTF-1(-)，Napsin A(-)，CK5/6(+)，结合病史，考虑鳞状细胞癌（细胞量极少），请结合临床。	吸烟史30年，约30支/日,饮酒史30年,约半斤白酒/日患者1年余(2022-05-08)于我院行胸部CT提示右上肺癌并肺转移；纵隔淋巴结转移；心包积液；胆囊结石；患者偶咳嗽，无明显咳痰，无胸闷、憋喘，2022-05-10第1次入住我科,胸部+全腹增强CT:右上肺肿瘤并肺转移；纵隔淋巴结转移；心包积液；胆囊稍高密度灶，结石？；左侧髂骨术后。颅脑增强MRI:左侧小脑半球线条状强化，小血管影可能性大；多发腔隙性脑梗死、软化灶；脑白质变性；蝶窦囊肿。甲状腺及颈部淋巴结彩超：甲状腺多发囊性结节（考虑TI-RADS2类）；双侧颈部及锁骨上区多发可疑淋巴结。2022-05-12行超声引导下颈部淋巴结穿刺活检术，病理：(超声引导下左侧颈部淋巴结穿刺)结果支持鳞状细胞癌淋巴结转移。全身骨扫描：未见明显骨转移征象；左侧髋关节区及右膝关节良性病变。患者为右肺鳞癌cT2bN3M1cIVB期(1.双颈部、纵隔淋…	P				P	心包		13969558991			基于本次实验数据, 检测结果未发现以上基因突变。具体治疗方案还需根据临床医生综合判断进行制定。	阴	综合治疗(1)		2022-05-12 10:37:58
B202136926	男	Y	74	2B	0	0	2A	G719/S768I	活检	腺癌			R	(右肺穿刺物)活检：小组织3条，非小细胞癌，免疫组化结果支持肺腺癌。 免疫组化结果：CK7(+)，TTF-1(+)，Napsin A(+)，CK5/6(-)，P63(-)，Ki-67(30%+)，P40(-)。	吸烟50年，约1包/天；少量饮酒史入院情况：患者王福明，男，74岁。因“咯血3天”于2021-09-14 15:23入院。查体：T 36.8℃ P 78次/分 R 19次/分 Bp116/78mmHg，神志清，精神尚可，颈部、锁骨上及腋窝淋巴结未触及肿大，双肺呼吸音粗，未闻及明显干湿性啰音，未闻及胸膜摩擦音。心律齐，各瓣膜听诊区未闻及病理性杂音。腹平软，全腹无压痛、反跳痛，肝脾肋下未及。双下肢无水肿。 入院诊断：1.右肺占位 2.双肺结节 3.支气管炎 4.肺气肿 5.肝囊肿 诊疗经过：入院查腹部CT示：肝脏低密度灶，符合囊肿。右肺下叶占位性病变。颅脑MRI示：颅脑增强扫描未见明显异常强化信号，建议定期复查；多发腔隙性脑梗死；部分空蝶鞍；右侧上颌窦小囊肿。穿刺病理及免疫组化结果支持肺腺癌。ECT无明显异常。患者目前诊断为：右肺腺癌 （cT2bN0M0IIA期），患者分期较早，建议行手术治…								18866586396		20230510肿瘤门诊	基于本次实验数据, EGFR基因外显子18上发生G719X和外显子20上发生S768I突变，其余基因未发现突变。具体治疗方案还需根据临床医生综合判断进行制定。	G719/S768I	综合治疗(1)		2021-09-15 09:58:23
H202100730	女		67					L858R	活检	腺癌			R	（右肺）活检：低分化癌，倾向腺癌。 免疫组化结果：CK7(+)，TTF-1(-)，Napsin A(-)，P63(-)，P40(-)。												基于本次实验数据, EGFR基因外显子21上发生L858R突变，其余基因未发现突变。具体治疗方案还需根据临床医生综合判断进行制定。	L858R	病理科		2021-09-13 11:32:27
H202100714	女		59					RET	手术	腺癌			R	（右肺）浸润性腺癌，未侵及脏层胸膜（PLO）。 免疫组化结果：TTF-1(+)，Napsin A(+)，P40(-)。 特殊染色结果：弹力纤维染色(-)。												基于本次实验数据, 检测结果发现RET基因发生融合突变，其余基因未发现突变。具体治疗方案还需根据临床医生综合判断进行制定。	RET	病理科		2021-09-07 10:34:26
B202136737	男	Y	58			1C	4B	KRASExon-2	淋巴结穿刺	腺癌			L	(颈部淋巴结穿刺活检)结合免疫组化结果及病史，符合肺腺癌转移。 免疫组化结果：CK7(+)，TTF-1(+)，Napsin A(+)，Ki-67(30%+)，CK20(-)，CDX-2(-)，P63(-)，P40(-)，Villin(-)，Mucin1(+)。 (颈部淋巴结穿刺活检) 免疫组化结果：PD-L1（22C3/DAKO Link 48）(+)。 注：阳性率约50%。	吸烟史：20支/天*30余年，否认饮酒史入院情况：患者尹满春，男，58岁。因“右侧肢体无力2小时余。”于2021-09-01 09:40入院，T 36.3℃ P 78次/分 R 18次/分 Bp163/93mmHg。双肺呼吸音粗，未闻及明显干湿性啰音。心律齐，心音可，未闻及病理性杂音。腹平坦，触软，无压痛、反跳痛，肝脾肋下未及。神经系统查体：神志清，精神差，混合性失语。双眼球活动自如，无眼震，双侧瞳孔等大正圆，直径约3mm，对光反射存在，左侧鼻唇沟浅。左侧肢体肌力5级，右侧肢体肌力3级，双侧肢体肌张力正常，右侧病理征（+）。 入院诊断：1.脑梗死 2.脑动脉多发狭窄 3.低钠血症 4.肾囊肿 5.双下肢肌间静脉血栓形成 诊疗经过：患者入住我院神经内科，双下肢深静脉B超：右小腿部肌间静脉局部血栓形成；左小腿部肌间静脉局部血栓形成。胸部CT：支气管炎、肺气肿。左肺上叶肿瘤。右肺上叶结节，不除…	P	P						15864354123		20211219肿瘤门诊	基于本次实验数据, 检测结果发现KRAS基因Exon-2发生突变，其余基因未发现突变。具体治疗方案还需根据临床医生综合判断进行制定。	KRASExon-2	综合治疗(2)		2021-09-14 09:34:44
B202134687	男	N	38	2	0	0	1B	19-Del	手术	腺癌	2	乳头型50%、腺泡型50%	L	(左肺下叶结节) 1.浸润性腺癌（乳头型50%、腺泡型50%），中分化，肿物体积1cm×1cm×0.6cm； 2.弹力纤维染色(+)，显示肿瘤侵及脏层胸膜（PL1）。 3.未见典型神经侵犯和脉管内瘤栓。 4.吻合切缘未见癌。 5.免疫组化结果：CK7(+)，TTF-1(+)，Napsin A(+)，P63(-)，Ki-67(热点区20%+)，P40(-)。 (左肺下叶) 1.支气管断端、血管断端均未见癌，吻合线处肺组织未见癌。 2.支气管管口周围查见淋巴结1枚，未见转移癌（0/1）。 (第7组、第5组、第9组、第11组)淋巴结均未见转移癌（0/2，0/2，0/2，0/2）。	入院情况：患者张磊，男，38岁。因“检查发现肺结节2年”于2021-08-28 08:37入院。 查体：T 36.8℃ P 82次/分 R 20次/分 Bp128/78mmHg，气管居中，胸廓无畸形，双肺呼吸音稍粗，未闻及明显干湿性啰音，心前区无异常隆起，心律齐，各瓣膜听诊区未闻及病理性杂音，腹平坦，柔软，无压痛、反跳痛，肝脾肋下未触及，Murphy征阴性，移动性浊音阴性，肝区无叩痛，肠鸣音4次/分。辅助检查：2021-08-25 新型冠状病毒核酸检测:阴性。 入院诊断：左肺下叶结节 诊疗经过：入院后完善相关检查，排除手术禁忌，限期于2021-08-30在全麻下行胸腔镜左下肺癌根治术，术后病理示：(左肺下叶结节)1.浸润性腺癌（乳头型50%、腺泡型50%），中分化，肿物体积1cm×1cm×0.6cm；2.弹力纤维染色(+)，显示肿瘤侵及脏层胸膜（PL1）。3.未见典型神经侵犯和脉管内瘤栓…								13863566806		20220714门诊复诊	基于本次实验数据, EGFR基因外显子19上发生19-Del突变，其余基因未发现突变。具体治疗方案还需根据临床医生综合判断进行制定。	19-Del	胸外科10B		2021-08-30 16:38:33
B202032934	男	N	37	2A	3	1C	4B	ALK	淋巴结穿刺	腺癌				(颈部淋巴结)细胞块免疫组化结果：CK7(+)，TTF-1(+)，Napsin A(少量+)，P63(个别细胞+)，P40(-)，结果支持肺腺癌。	.患者10月前因“咳嗽咳痰并胸肋部疼痛3月余，发现肺占位1天”就诊于我院，入院后完善相关检查，全身PET/CT：1.右肺上叶FDG代谢增高肿块，考虑肺癌并双颈部、锁骨上、纵隔、肺门、肺内及腹膜后多发淋巴结转移，多发骨转移；2.右肺炎症；心包少量积液；3.脑PET/CT未见明显异常。右侧颈部IV区淋巴结及左侧锁骨上区淋巴结针吸：低分化癌。(颈部淋巴结)细胞块：非小细胞癌。(颈部淋巴结)细胞块免疫组化结果：CK7(+)，TTF-1(+)，NapsinA(少量+)，P63(个别细胞+)，P40(-)，结果支持肺腺癌。EGFR基因外显子18、19、20、21上未检测到以上热点突变。诊断为右肺腺癌（cT2aN3M1c IVB期）(1.双颈部、锁骨上、纵膈、肺门、腹膜后淋巴结转移)(2.肺内转移)(3.骨转移)。排除禁忌，给予贝伐珠单抗+培美曲塞+顺铂方案化疗2周期，2周期复查CT，疗效评价为PR，…	P		P	P				18366483022		20230919肿瘤门诊复诊	基于本次实验数据, 检测结果发现ALK基因发生融合突变，其余基因未发现突变。具体治疗方案还需根据临床医生综合判断进行制定。	ALK	综合治疗(2)		2020-10-19 16:07:21
H202100676	男		62					19-Del																		基于本次实验数据, EGFR基因外显子19上发生19-Del突变，其余基因未发现突变。具体治疗方案还需根据临床医生综合判断进行制定。	19-Del	病理科		2021-08-27 12:17:39
B202318231	女	N	85				4A	L858R	细胞块	腺癌			R	(胸水)细胞块：腺癌，结合免疫组化结果，符合肺源性腺癌。 免疫组化结果：CK7(+)，CK20(-)，TTF-1(+)，Napsin A(+)，CDX-2(-)，Villin(-)，Calretinin(-)，MC(-)。	入院情况：患者于慧玲，女，85岁。因“反复胸闷4年，加重伴喘憋3月”于2023-05-08 16:36入院。 辅助检查: 2023-05-08（我院急诊）血常规+CRP：红细胞计数:3.50×10^12/L，血红蛋白:102.00g/L，红细胞压积:0.317L/L，淋巴细胞百分比:19.50%，淋巴细胞计数:1.09×10^9/L，C反应蛋白:17.91mg/L 2023-05-08（我院急诊）D-二聚体:1.24mg/L(FEU) 2023-05-08（我院急诊）肝肾功（干式）：r-谷氨酰转肽酶:58U/L，总蛋白:60g/L 2023-05-08（我院急诊）BNP、TNI未见明显异常 2023-05-08（我院急诊）胸部CT:右肺中上叶高密度影并间质增厚，建议抗炎后除外其他。双肺炎症。纵隔肿大淋巴结。右侧胸腔积液并肺不张。腹腔游离气体影，考虑消化道穿孔。 2023-05-08（我院…					P			15006374409			基于本次实验数据, EGFR基因外显子21上发生L858R突变，其余基因未发现突变。具体治疗方案还需根据临床医生综合判断进行制定。 备注：据报道, EGFR基因发生L858R突变可能对酪氨酸激酶抑制剂（TKIs）类药物敏感。FDA/NMPA已经批准奥希替尼（Osimertinib）、吉非替尼（Gefitinib）、阿法替尼（Afatinib）、厄洛替尼（Erlotinib）、达可替尼（Dacomitinib）、埃克替尼（Icotinib）等用于EGFR突变的肺癌患者的治疗。具体方案还需根据临床医生综合判断进行制定。	L858R	呼吸与危重症医学科14A		2023-05-10 14:01:16
B202132760	女	N	88	2A	3	0	3B	19-Del	活检	腺癌			L	(左肺上叶gs)活检：支气管粘膜上皮，间质散在急慢性炎细胞浸润，偶见不典型细胞团，符合低分化癌，请结合临床。 (纵隔4R淋巴结)穿刺：小淋巴细胞。 (纵隔7组淋巴结)活检：小淋巴细胞。 (纵隔11L淋巴结)穿刺：小淋巴细胞、支气管软骨及极少量纤毛柱状上皮细胞。	入院情况：患者武尚兰，女，88岁。因“咳嗽、咳痰10余天”于2021-08-12 10:35入院。查体：T 36.5℃ P 81次/分 R 20次/分 Bp116/72mmHg，神志清，精神可，口唇无紫绀，浅表淋巴结未触及肿大，双肺呼吸音粗，未闻及干湿性啰音，未闻及胸膜摩擦音。心率81次/分，律齐，各瓣膜听诊区未闻及病理性杂音。腹软，全腹无压痛、反跳痛，双下肢无水肿 。 入院诊断：1.左肺占位(1.纵膈、肺门肿大淋巴结) 2.双肺多发结节 3.左侧胸腔积液 4.高血压病 诊疗经过：患者入院后完善相关辅助检查，完善肺动脉CTA：未见异常。左肺占位肺段不张，建议抗炎治疗后复查。纵隔肿大淋巴结。双侧胸腔积液。予以抗感染、祛痰、止咳等综合治疗，行支气管检查可见左肺固有上叶粘膜肿胀，管腔狭窄，前段管腔闭塞，((纵隔11L淋巴结穿刺液基)查见转移癌，符合非小细胞癌。予以完善分子基因监测，目前结果未回…								13963015810		20231007呼吸门诊	基于本次实验数据, EGFR基因外显子19上发生19-Del突变，其余基因未发现突变。具体治疗方案还需根据临床医生综合判断进行制定。	19-Del	呼吸与危重症医学科14B		2021-08-17 11:03:59
B202132564	男	Y	75			1A	4A	阴	活检	鳞癌			L	(左下叶基底段)活检：免疫组化结果支持鳞状细胞癌。 免疫组化结果：CK7(少量+)，TTF-1(-)，Napsin A(-)，CK5/6(+)，P63(+)，Ki-67(30%+)，P40(+)，PD-L1（22C3/DAKO Link 48）(可见PD-L1表达，20%+)。	吸烟20余年，约20支/天，现已戒烟20余年入院情况：患者周保河，男，75岁。因“发热半月”于2021-08-09 22:11入院。查体：神志清，精神不振，查体欠合作，颈部及锁骨上淋巴结未触及肿大，口唇无紫绀，双下肺呼吸音低，余肺呼吸音粗，双肺未闻及干啰音及胸膜摩擦音，心律齐，心音可，未闻及病理性杂音，腹软，无压痛、反跳痛，双下肢略水肿。辅助检查：2021.7.28（莘县中医院）胸部CT：左下肺占位、肺炎表现（未见报告）2021.8.9胸部CT：双侧胸腔积液，左下肺占位、肺炎表现（未见报告）。2021.8.9（我院）新冠核酸阴性。 入院诊断：1.左下肺占位性质待查 2.肺部感染 3.双侧胸腔积液 4.高血压病 5.脑梗死后遗症期 诊疗经过：患者入院后完善相关辅助检查,血常规+血沉+CRP：白细胞:12.12×10^9/L、红细胞:3.47×10^12/L、血红蛋白:94.00g/L、红细…						肾上腺		18953902501		未复诊	基于本次实验数据, 检测结果未发现以上基因突变。具体治疗方案还需根据临床医生综合判断进行制定。	阴	14A RICU		2021-08-16 11:00:25
B202310017	女	N	52				4	BRAF	细胞块	腺癌			R	(心包穿刺置管引流术)细胞块：腺癌，结合免疫组化及病史，符合肺腺癌来源。 免疫组化结果：CK7(+)，CK20(-)，Napsin A(+)，TTF-1(+)，MC(部分+)，Calretinin(-)，Pax-8(-)，CDX-2(-)，P40(-)。	末次就诊202303. 入院情况：患者刘秀丽，女，52岁。因“肺癌诊疗史3月余，胸闷10余天”于2023-03-18 14:37入院。查体：T 36.5℃ P 91次/分 R 22次/分 Bp124/71mmHg，神志清，精神尚可，全身皮肤粘膜无黄染，未见皮疹及出血点，双侧颈部及锁骨上区浅表淋巴结未触及肿大，双肺呼吸音低，未闻及明显干湿罗音。可见心包积液引流管，局部辅料覆盖，可见少量渗出。心律齐，各瓣膜听诊区未及病理性杂音及心包摩擦音。腹部平坦，触软，全腹无明显压痛，无反跳痛，肝、脾肋下未及，未触及包块，Murphy征阴性，麦氏点无压痛，肝肾区无叩痛，移动性浊音阴性，双下肢无水肿。 入院诊断：1.右肺癌IV期(1.双肺转移)(2.肺内淋巴道转移)(3.恶性心包积液(1.心包穿刺置管术后)) 2.肺炎 3.右肾结石 4.冠心病(1.冠脉支架置入术后) 5.双侧胸腔积液 诊疗经过：患者入院后…	P				P			15506690517			基于本次实验数据, 检测结果发现BRAF基因Exon-15发生突变，其余基因未发现突变。具体治疗方案还需根据临床医生综合判断进行制定。 备注：1、该样本经验证为BRAFV600E突变。2、目前FDA已经批准达拉菲尼（Dabrafenib）联合曲美替尼（Trametinib）用于BRAF V600E突变阳性的肺癌患者的治疗；ESMO指南也推荐达拉菲尼（Dabrafenib）联合曲美替尼（Trametinib）用于携带V600激活性突变的NSCLC患者的一线或二线治疗；另外，对于BRAF V600E突变阳性的患者，NCCN指南也优先推荐达拉菲尼+曲美替尼用于一线治疗，如无法耐受上述联合用药时，可考虑单独使用威罗非尼或达拉菲尼进行治疗。	BRAF	综合治疗(2)		2023-03-20 15:14:23
B202131901	男	Y	76	1	0	1C	4B	阴	上臂肿物	腺癌			L	(左上臂转移瘤穿刺活检)活检：结合免疫组化结果，倾向肺腺癌转移，免疫组化表达不典型，建议结合临床和影像学检测。 免疫组化结果：Napsin A(-)，TTF-1(-)，CK7(+)，CK20(-)，Villin(-)。	吸烟20年，约20支/天，已戒烟30余年，饮酒30余年，约400g/天，已戒酒3年。患者20余天前因“发现左前臂肿物半年，疼痛1月”就诊我院门诊，2021-8-4行左前臂肿物肿物针吸，完善病理诊断：恶性肿瘤，首先考虑低分化腺癌，后完善PET/CT：1.左肺上叶FDG代谢增高结节，考虑肺癌并多发皮下、肌肉转移，左侧肾上腺转移，左肱骨及股骨转移。2021-8-11首次入住我科，患者入院后完善相关辅助检查，(左上臂转移瘤穿刺活检)活检：肺腺癌。基因检测未见基因突变。予以培美曲塞联合卡铂化疗1周期。出院后复查血常规出现IV度骨髓抑制，伴多发口腔黏膜溃疡，下腹痛，腹泻，最多约7-8次/天，近日出现黑色便，伴呕吐，呕吐物为黑色胃内容物，进食差。为进一步治疗，门诊以“肺癌”收入我科病房。入院情况：患者马兴海，男，76岁。因“左肺癌诊疗史20余天，续行治疗。”于2021-09-06 16:14入院。查体…				P		肾上腺		13606350390		20211103宁养院	基于本次实验数据, 检测结果未发现以上基因突变。具体治疗方案还需根据临床医生综合判断进行制定。	阴	综合治疗(2)		2021-08-11 11:31:14
B202131718	男	N	61	4	0	0	3A	19-Del	活检	腺癌			L	(左肺下叶后基底段亚段GS)活检：腺癌。 (纵隔4R淋巴结)穿刺：腺癌。 (纵隔7组淋巴结)穿刺：腺癌。	入院情况：患者武保青，男，61岁。因“检查发现肺结节1周余”于2021-08-05 15:43入院。查体：T 36.1℃ P 89次/分 R 20次/分 Bp124/78mmHg，气管居中，胸廓无畸形，双肺呼吸音稍粗，未闻及明显干湿性啰音，心前区无异常隆起，心律齐，各瓣膜听诊区未闻及病理性杂音，腹平坦，柔软，无压痛、反跳痛，肝脾肋下未触及，Murphy征阴性，移动性浊音阴性，肝区无叩痛，肠鸣音4次/分。辅助检查：2021-07-28（外院）胸部CT：左肺下叶后基底段实性结节，肿瘤不除外；双肺多发实性及毛玻璃密度结节。 2021-08-05（我院） 新型冠状病毒核酸检测:阴性，COVID-19N基因(COVID-19_NG):阴性，COVID-19ORF1ab基因(COVID-19_ORF):阴性。 入院诊断：肺结节 诊疗经过：患者入院后完善相关辅助检查，CT示左肺下叶占位，右侧肺门淋巴结…								13563048645		202204肿瘤门诊	基于本次实验数据, EGFR基因外显子19上发生19-Del突变，其余基因未发现突变。具体治疗方案还需根据临床医生综合判断进行制定。	19-Del	胸外科10B		2021-08-10 15:53:53
H202100638	女		63					L858R																		基于本次实验数据, EGFR基因外显子21上发生L858R突变，其余基因未发现突变。具体治疗方案还需根据临床医生综合判断进行制定。	L858R	病理科		2021-08-10 17:50:00
B202244692	女	N	92				4	19-Del	细胞块	腺癌			L	(胸水 细胞块)低分化癌，结合免疫组化标记，符合肺腺癌。 免疫组化结果：CK7(+)，TTF-1(+)，Napsin A(+)，Ki-67(10%+)，CK20(-)，Villin(少量细胞+)，Calretinin(-)，MC(+)。	20230819呼吸科门诊取奥西替尼。 入院情况：患者葛占彩，女，92岁。因“咳嗽、咳痰1周，胸闷4天”于2022-11-17 11:09入院。查体：T 36.7℃ P 84次/分 R 21次/分 Bp136/80mmHg，神志清，精神可，口唇无紫绀，全身皮肤黏膜未见明显黄染及出血点，右肺呼吸音粗，左侧呼吸音低，未闻及明显干湿性啰音及胸膜摩擦音，心率84次/分，心律齐，各瓣膜听诊区未闻及明显病理性杂音。腹软，无压痛及反跳痛，双下肢轻度水肿。辅助检查：2022-11-17（我院）肝肾功、血脂：白蛋白:37g/L，前白蛋白:177mg/L，总胆红素:26.7μmol/L，直接胆红素:5.1μmol/L，间接胆红素:21.6μmol/L，二氧化碳:30.2mmol/L，尿素氮:2.3mmol/L，葡萄糖:6.67mmol/L，高密度脂蛋白胆固醇:1.82mmol/L，脂蛋白(a):515mg/…					P			18864881902			基于本次实验数据, EGFR基因外显子19上发生19-Del突变，其余基因未发现突变。具体治疗方案还需根据临床医生综合判断进行制定。 备注：据报道, EGFR基因发生19-Del突变可能对酪氨酸激酶抑制剂（TKIs）类药物敏感。对携带EGFR 19-Del敏感突变的患者，NCCN指南优先推荐奥希替尼用于一线治疗，其他推荐中用于一线治疗的药物还包括：厄洛替尼、阿法替尼、吉非替尼、达可替尼及厄洛替尼+雷莫芦单抗；并认为在特定条件下的患者可使用厄洛替尼+贝伐珠单抗进行治疗；其中对于出现脑转移的患者，不建议使用达可替尼。	19-Del	呼吸与危重症医学科14A		2022-11-18 14:37:04
B202129363	女	N	61	3	2	0	3B	RET+L858R	手术	大细胞神经内分泌癌伴坏死			L	术中送检： (左肺上叶结节)错构瘤。 (左肺舌段结节) 1.微浸润性腺癌，非黏液型，肿物体积0.8cm×0.6cm×0.4cm； 2.肿瘤未侵及脏层胸膜（PL0）； 3.未见典型神经侵犯和脉管内瘤栓； 4.切缘阴性。 (9组)淋巴结：见癌转移（2/2），符合神经内分泌癌伴坏死。 术后送检： (左肺下叶) 1.大细胞神经内分泌癌伴坏死，核裂易见，肿物体积3.5cm×3cm×3cm； 2.癌组织未累及胸膜（PL0）。 3.未见典型神经侵犯，易见脉管内癌栓，请结合临床； 4.支气管断端、血管断端均未见癌，吻合线处肺组织未见癌； 5.可见沿气道内播散（STAS）。 6.免疫组化结果：CK7(+)，TTF-1(-)，Napsin A(-)，P40(-)，P63(-)，CgA(+)，Syn(+)，Ki-67(50%+)，CD56(+)。 (第5组)淋巴结：未见转移癌（0/1）。 (第7组、第11组)…	患者3个月前主因“咳嗽1月余”入院，入院后完善相关检查，排除手术禁忌，限期于2021-07-26在全麻下行胸腔镜左肺癌根治术加左上肺楔形切除术，术后病理示：左肺上叶结节：错构瘤；左肺上叶舌段结节：微浸润腺癌；左肺下叶：大细胞神经内分泌癌伴坏死；第7组、9组、11组淋巴结可见转移癌：分别为1/3、2/2、1/1；术后给予患者行抗炎、平喘、营养支持等对症支持治疗，好转出院。出院后患者间断咳嗽，轻微胸闷、气短，无胸痛不适，无明显心慌等不适。后患者再入院一次，入院后完善相关检查，给予行左侧胸腔穿刺放置细管引流术，术后给予对症支持治疗，排除化疗禁忌，择期行依托泊苷+培美曲塞二钠+洛铂方案化疗一个周期，培美曲塞二钠+洛铂+卡瑞立珠单抗治疗一周期，化疗同时给予抗癌、止吐等对症支持治疗，化疗后反应轻微，好转出院。出院后患者间断咳嗽，咳少量白粘痰，未诉其他明显不适。今为求进一步治疗来我院就诊，门诊以“肺癌…								15166575169			基于本次实验数据, 检测结果发现RET基因发生融合突变，其余基因未发现突变。具体治疗方案还需根据临床医生综合判断进行制定。 备注：该检测所用蜡块为B202129363-13,为左肺下叶结节。	RET	胸外科10B		2021-07-27 09:05:14
B202129686	女	N	69		3	1B	4A	ALK	淋巴结穿刺	腺癌			R	(双侧颈部淋巴结)细胞块：低分化癌，结合免疫组化表达，结果支持肺源性腺癌转移，请结合临床及其它检查。 免疫组化结果：CK7(+)，CK20(-)，Villin(-)，TTF-1(+)，Napsin A(+)，GATA-3(-)，Mammaglobin(-)，Pax-8(-)，P63(个别细胞+)。	入院情况：患者任桂兰，女，69岁。因“胸闷1月余”于2021-07-27 15:45入院。查体：T 36.2℃ P 65次/分 R 12次/分 Bp110/72mmHg，神志清，精神可，左右侧锁骨上窝均触及数个肿大淋巴结，融合成团，最大者1.5cm×1.5cm，双肺呼吸音粗，未闻及明显干湿啰音，未闻及胸膜摩擦音。心律齐，各瓣膜听诊区未闻及病理性杂音。腹软，全腹无压痛、反跳痛，双下肢无明显水肿。辅助检查：血液分析+血沉+CRP（我院）：血小板:389×10^9/L，淋巴细胞百分比:16.4%，嗜碱性粒细胞计数:0.08×10^9/L，血沉:28mm/h；肝肾功（我院）：白球比例:1.17，前白蛋白:152mg/L，唾液酸:776mg/L，IV型胶原蛋白:143ng/ml，补体C1q:26.8mg/dL；出凝血机制（我院）： D-二聚体:4.82mg/L(FEU)，纤维蛋白(原)降解产物:9…				P				13963529956		20220110医保门诊	基于本次实验数据, 检测结果发现ALK基因发生融合突变，其余基因未发现突变。具体治疗方案还需根据临床医生综合判断进行制定。	ALK	呼吸与危重症医学科14B		2021-07-28 14:27:04
H202100604	男		75					阴		腺癌	3	实体型		免疫组化结果：CK7(+)，TTF-1(+)，Napsin A(极少量细胞+)，P40(-)，P63()，CgA(-)，Syn(-)，Ki-67(30%+)，CD56(-)，支持低分化腺癌，实体型。												基于本次实验数据, 检测结果未发现以上基因突变。具体治疗方案还需根据临床医生综合判断进行制定。	阴	病理科		2021-07-28 10:49:18
H202100614	女		70					L858R																		基于本次实验数据, EGFR基因外显子21上发生L858R突变，其余基因未发现突变。具体治疗方案还需根据临床医生综合判断进行制定。	L858R	放疗(1)		2021-07-30 11:29:23
B202128094	男	N	65			1B	4A	KRASExon-2	脑手术	腺癌			L	(左颞肿瘤) 免疫组化结果：CK7(+)，TTF-1(+)，Napsin A(+)，CK5/6(-)，Ki-67(+60%)，P40(-)，CK20(-)，Villin(-)，P504S(-)，P63(少量+)，结果支持转移性腺癌，符合肺来源。	入院情况：患者张守存，男，65岁。因“头痛伴记忆力减退5天余。”于2021-07-12 14:32入院。查体：R 21次/分 P 87次/分 H 178cm T 36.6℃ W 80Kg Bp 126/80mmHg；神志清，精神可，言语流利，回答切题，查体合作。双侧瞳孔圆形等大，直径约3.0mm，光反射均灵敏。鼻腔及双侧耳道无异常分泌物。双侧额纹对称，伸舌居中，双侧咽反射正常。颈抵抗（-），双下肢肌力、肌张力正常，双侧巴氏征（-）。辅助检查：头胸CT(聊城人民医院 20210712):双额、左颞叶低密度灶，占位可能，左肺门占位，双肺多发结节。 入院诊断：1.额颞叶占位（转移瘤？ 双额、左颞） 2.左肺门占位 3.双肺多发结节 4.高血压病 5.冠状动脉粥样硬化性心脏病 诊疗经过：患者入院后完善相关检查，明确诊断，除外手术禁忌后于2021-07-19在全麻下行开颅颅内占位切除术，术后予以抗…	P	P	P					15165812366		20210816肿瘤门诊	基于本次实验数据, 检测结果发现KRAS基因Exon-2发生突变，其余基因未发现突变。具体治疗方案还需根据临床医生综合判断进行制定。	KRASExon-2	肿瘤神外		2021-07-19 15:02:41
B202129504	女	N	71	2	0	0	1B	L858R	活检	腺癌			L	左下叶内前基底段GS)活检：免疫组化结果：CK7(+)，TTF-1(+)，Napsin A(+)，CK5/6(-)，P63(-)，Ki-67(细胞量少，无法判断)，P40(-)，结果支持腺癌，肿瘤细胞量少。	患者1年余前查体发现左肺占位，于我科住院治疗，排除禁忌后于2021-07-27行支气管镜检查，病理：(左下叶内前基底段GS)活检：免疫组化：CK7（+），TTF-1(+),Napsin A(+),CK5/6(-),P63(-),Ki-67(细胞量少，无法判断），P40(-),结果支持腺癌，肿瘤细胞量少；与患者亲属充分沟通病情及下一步诊疗计划后，其表示拒绝手术及放化疗，给予完善基因检测后出院；院外基因检测结果回示：基因突变 吉非替尼敏感，于门诊就诊后规律口服“吉非替尼”抗肿瘤治疗，平素自感腹胀，伴水样泻，4-5次/天，偶伴咳嗽、咳白痰，曾于2021-11-09至我科就诊，给予抗感染、祛痰平喘、止泻等对症处理后出院，出院诊断为：1.肺腺癌(IB期T2aN0MO) 2.小脑膜瘤 3.腔隙性脑梗塞4.轻度贫血5.甲癣6.甲沟炎7.瘙痒症8.高血压病9.冠心病10.上颌窦炎11.直肠壁增厚，院外规…								15306355830		20230331呼吸门诊复诊	基于本次实验数据, EGFR基因外显子21上发生L858R突变，其余基因未发现突变。具体治疗方案还需根据临床医生综合判断进行制定。	L858R	呼吸与危重症医学科14A		2021-07-27 15:58:38
B202125000	男	N	76	1A	0	0	1A	L858R	手术	腺癌	1	腺泡型40%，贴壁型60%	R	(右肺上叶结节)肺浸润性腺癌（腺泡型40%，贴壁型60%），高分化，面积0.8cm×0.6cm，肿瘤未侵及脏层胸膜（PL0），未见典型神经侵犯和脉管内瘤栓；支气管断端、血管断端、其余肺组织及吻合钉处肺组织均未见癌。 (第11组)淋巴结未见转移癌（0/1）。 (第12组)淋巴结未见转移癌（0/1）。(右肺上叶结节)结果支持肺腺癌。 免疫组化结果：TTF-1(+)，Napsin A(+)，P40(-)，CD56(-)，Syn(-)，CgA(-)。	入院情况：患者张冠学，男，76岁。因“查体发现右肺结节9天”于2021-06-25 11:31入院。 查体：T 36.3℃ P 67次/分 R 18次/分 Bp114/72mmHg，气管居中，胸廓无畸形，双肺呼吸音稍粗，未闻及明显干湿性啰音，心前区无异常隆起，心律齐，各瓣膜听诊区未闻及病理性杂音，腹平坦，柔软，无压痛、反跳痛，肝脾肋下未触及，Murphy征阴性，移动性浊音阴性，肝区无叩痛，肠鸣音4次/分。辅助检查：2021-06-16胸部CT（外院）:右肺上叶磨玻璃病变，肺部炎症。 入院诊断：1.右肺上叶结节 2.肺部炎症 3.冠心病 4.高血压病 诊疗经过：入院后完善相关检查，排除手术禁忌，限期于2021-06-30在全麻下行胸腔镜右肺上叶癌根治术，术后病理示：(右肺上叶结节)肺浸润性腺癌（腺泡型40%，贴壁型60%），高分化，面积0.8cm×0.6cm，肿瘤未侵及脏层胸膜（PL0），…								13616357763		202110胸外门诊复诊	基于本次实验数据, EGFR基因外显子21上发生L858R突变，其余基因未发现突变。具体治疗方案还需根据临床医生综合判断进行制定。	L858R	胸外科10B		2021-07-01 08:50:39
H202100534	男		57					L858R		微乳头状腺癌				免疫组化结果：CK7(+)，CK20(-)，Villin(-)，TTF-1(+)，Napsin A(+)，Mucin1(反向表达)，P40(-)，CR(-)，MC(+)，支持微乳头状腺癌，肺来源。												基于本次实验数据, EGFR基因外显子21上发生L858R突变，其余基因未发现突变。具体治疗方案还需根据临床医生综合判断进行制定。	L858R	病理科		2021-06-29 14:51:26
B202125284	女	N	67			1C	4B	19-Del	淋巴结穿刺	腺癌				(右锁骨上淋巴结穿刺活检术)穿刺：腺癌。(右锁骨上淋巴结)穿刺：结果支持肺腺癌转移。 免疫组化结果：CK7(+)，TTF-1(+)，Napsin A(+)，Ki-67(20%+)，CK20(-)，GATA-3(-)。	入院情况：患者许秀芹，女，67岁。因“胸背部疼痛2月余，发现肺占位1天”于2021-06-25 16:13入院。查体：T 36.7℃ P 89次/分 R 22次/分 Bp115/78mmHg，神志清，精神可，右侧锁骨上可触及2×2cm肿大淋巴结，质韧，无触痛，活动度差，双侧颈部及腋窝未触及肿大淋巴结，双肺叩清音，左肺呼吸音粗糙，右肺呼吸音低，未闻及干湿性啰音，心律规整，未闻及心脏杂音，腹平软，无压痛、反跳痛，肝脾肋下未及，双下肢无水肿，左膝关节压痛，无明显肿胀。 入院诊断：1.右肺占位 肺癌？(1.右肺门淋巴结转移)(2.双侧锁骨上淋巴结转移)(3.纵隔淋巴结转移)(4.多发骨转移)(5.心包积液)(6.双肺转移) 2.肝血管瘤 3.慢性非萎缩性胃炎伴糜烂 诊疗经过：入院完善相关辅助检查，2021-6-26颅脑MRI平扫+强化:左侧额叶及右侧顶枕叶异常强化，结合病史，考虑转移；桥脑及左侧…	P	P		P				15063560745		20230914肿瘤门诊复诊	基于本次实验数据, EGFR基因外显子19上发生19-Del突变，其余基因未发现突变。具体治疗方案还需根据临床医生综合判断进行制定。 备注：检测标本为B202125284(右锁骨上淋巴结穿刺活检术)穿刺：腺癌。和B202124588(右锁骨上淋巴结)穿刺：结果支持肺腺癌转移。	19-Del	呼吸与危重症医学科14A		2021-07-02 10:30:06
B202241585	女	N	72	3	2	1A	4A	L858R	细胞块	腺癌			R	(胸水)结合免疫组化结果支持腺癌，来源于肺组织。 免疫组化结果：CK7(+)，CK20(-)，Villin(+)，TTF-1(+)，Calretinin(-)，MC(-)，Napsin A(+)，D2-40(-)。	20230825呼吸门诊领30天奥西替尼。入院情况：患者孙福仙，女，72岁。因“阵发性胸闷、气短3天”于2022-10-22 15:53入院。查体：T 36℃ P 106次/分 R 20次/分 Bp151/74mmHg；神志清，精神一般，口唇无紫绀，颈静脉无怒张，双肺呼吸音粗，右肺呼吸音低，未闻及明显干湿性啰音，心率106次/分，律齐，各瓣膜听诊区未闻及杂音。腹软，无压痛及反跳痛，肝脾肋下未触及，肝肾区无叩击痛，双下肢无水肿。 入院诊断：1.胸闷原因待查(1.冠心病？) 2.心律失常(1.窦性心动过速) 3.高血压病1级（极高危） 4.2型糖尿病 诊疗经过：入院后完善相关辅助检查：N端脑钠肽前体（NT-ProBNP）:218pg/ml；尿液分析：白细胞计数:232.59/μL，白细胞(高倍视野):41.4/HP，红细胞计数:19.26/μL，红细胞(高倍视野):3.43/HP，鳞状上皮细…					P			15865765780			基于本次实验数据, EGFR基因外显子21上发生L858R突变，其余基因未发现突变。具体治疗方案还需根据临床医生综合判断进行制定。 备注：据报道, EGFR基因发生L858R突变可能对酪氨酸激酶抑制剂（TKIs）类药物敏感。FDA/NMPA已经批准奥希替尼（Osimertinib）、吉非替尼（Gefitinib）、阿法替尼（Afatinib）、厄洛替尼（Erlotinib）、达可替尼（Dacomitinib）、埃克替尼（Icotinib）等用于EGFR突变的肺癌患者的治疗。	L858R	呼吸与危重症医学科14B		2022-10-25 14:54:36
B202104313	女	Y	69	2	2	1B	4A	L861Q	手术	腺癌	2	乳头型60%、腺泡型40%	R	(右肺上叶结节)浸润性腺癌（乳头型60%、腺泡型40%），肿物体积3cm×2cm×2cm，肿瘤未侵及脏层胸膜（PL0），未见典型神经侵犯和脉管内瘤栓。 吻合线处未见癌。 (右肺上叶)肿物切除术后肺组织，未见癌。 支气管断端及血管断端未见癌。 (二四组淋巴结)淋巴结可见转移癌（1/3）。 (十组淋巴结)淋巴结未见转移癌（0/2）。 (十一组淋巴结)淋巴结可见转移癌（1/3）。 (七组淋巴结)淋巴结未见转移癌（0/2）。(右肺上叶结节)免疫组化结果支持浸润性腺癌，弹力纤维染色结果支持肿瘤未侵及脏层胸膜（PL0），建议分子病理学检测以指导靶向药物治疗。 免疫组化结果：CK7(+)，TTF-1(+)，Napsin A(部分+)，Ki-67(60%+)，P40(-)。	患者4月余前因检查发现肺结节就诊于我院胸外科，于2021-02-02在我院行胸腔镜右肺上叶切除术，术后病理示：(右肺上叶结节)中分化腺癌。术后恢复可。术后于2021-03-06行多西他赛+洛铂化疗1周期，患者化疗后骨髓抑制Ⅲ度，患者后未定期化疗。患者10余天前出现头痛、头晕，进食后呕吐，双下肢乏力，无肢体活动不利，无言语不清，自服止痛药物后头痛无缓解，出现烧心等不适，患者于2021-06-14就诊我院急诊科，完善颅脑MR示：右侧椎动脉略纤细，多发血流信号减弱；基底动脉开窗变异；左侧颈内动脉C3段微小突起；右侧大脑前动脉A2段起始处、左侧大脑前动脉A3段血流信号减弱；右侧大脑中动脉M2段局限性狭窄；双侧小脑异常信号，建议增强扫描；多发小灶性脑梗死伴小软化灶；副鼻窦炎；部分空蝶鞍。患者颅脑MR提示肺癌脑转移，患者为求进一步诊治就诊我科。入院情况：患者王玉梅，女，69岁。因“肺癌诊疗史4月余，…		P						15020637722			基于本次实验数据, EGFR基因外显子21上发生L861Q突变，其余基因未发现突变。具体治疗方案还需根据临床医生综合判断进行制定。	L861Q	胸外科10B		2021-02-02 17:12:28
B202122611	男	N	49			1B	4A	19-Del	活检	腺癌			L	左肺上叶GS)活检：送检支气管粘膜组织，间质纤维组织增生，其内可见少量异型腺体，符合非小细胞癌，考虑腺癌。	入院情况：患者郭瑞华，男，49岁。因“咳嗽、咳痰7天”于2021-05-27 16:09入院。查体：T 36.5℃ P 89次/分 R 22次/分 Bp131/81mmHg，神志清，精神可，浅表淋巴结未触及肿大，双肺呼吸音低，未闻及明显干湿啰音，未闻及胸膜摩擦音。心律齐，各瓣膜听诊区未闻及病理性杂音。腹软，全腹无压痛、反跳痛，双下肢无明显水肿。辅助检查： 2021-05-23（我院）心脏CTA+胸部平扫：左前降支中段浅表心肌桥。左肺上叶改变，建议抗炎治疗后复查，除外其他。 2021-05-27（我院）新型冠状病毒抗体阴性。 入院诊断：肺占位性质待查(1.肺Ca？)(2.肺部感染？) 诊疗经过：患者入院后完善相关检查，血常规:白细胞:2.57×10^9/L、血小板压积:0.120%、中性粒细胞百分比:34.20%、淋巴细胞百分比:50.20%、中性粒细胞计数:0.88×10^9/L;心脏彩…				P				15206578381		20220519肿瘤门诊复诊	基于本次实验数据, EGFR基因外显子19上发生19-Del突变，其余基因未发现突变。具体治疗方案还需根据临床医生综合判断进行制定。	19-Del	呼吸与危重症医学科14B		2021-06-11 16:38:05
B202122098	女	N	73			1B	4A	19-Del	活检	腺癌			R	(右肺下叶外后基底段)活检:肺泡组织间质内可见少量异型腺上皮细胞，考虑腺癌，异型组织极少，请结合临床。	入院情况：患者刘风芝，女，73岁。因“咳嗽、憋喘2月余”于2021-06-06 15:36入院。查体：T 36.5℃ P 95次/分 R 25次/分 Bp145/75mmHg 神志清，精神可，口唇无紫绀，颈静脉无充盈，浅表淋巴结未触及肿大，胸廓无畸形，听诊双肺呼吸音粗，双下肺可闻及少量湿性啰音，未闻及干啰音。心律齐，各瓣膜区未闻及病理性杂音。腹部平坦，未见胃肠型及蠕动波，触软，无压痛、反跳痛，双下肢无水肿。2021-06-04（我院门诊）胸片示：双肺弥漫性病变，多发肺转移？建议临床进一步检查。胸腰椎多发压缩变扁，请结合临床。 血液分析、血沉、C反应蛋白未见异常。 胸部CT：支气管炎。右肺下叶肿瘤。双肺多发转移。建议进一步检查。肺癌标记物：细胞角质蛋白:7.96ng/ml，余未见明显异常。 入院诊断：肺占位性质待查(1.右肺下叶肿瘤伴双肺转移？) 诊疗经过：入院后完善相关辅助检查：心电图：…	P		P					15106813878		20230811呼吸门诊奥西替尼取药	基于本次实验数据, EGFR基因外显子19上发生19-Del突变，其余基因未发现突变。具体治疗方案还需根据临床医生综合判断进行制定。	19-Del	呼吸与危重症医学科14B		2021-06-08 16:05:57
B202122038	女	N	66	4	0		3A	L858R	手术	腺癌	2	腺泡为主型	R	(右肺上叶及肿瘤)浸润性腺癌，腺泡为主型，肿物体积3.5cm×2cm×1cm，未侵及支气管壁，未见典型神经侵犯和脉管内瘤栓，侵及脏层胸膜（PL1），请待弹力纤维染色进一步明确，未见沿气道内播散（STAS）。 支气管断端未见癌，血管断端未见癌，肺门支气管管口淋巴结未见转移癌（0/3）。 (右肺中叶结节)组织镜检示肺泡腔内大量红细胞和少量吞噬细胞分布，局部肺泡间隔纤维化，少量淋巴细胞浸润，伴碳末沉着，未见癌；吻合线切缘（-）。 (2.4组淋巴结)未见转移癌（0/4）。 (隆突下淋巴结)未见转移癌（0/3）。 (10组淋巴结)未见转移癌（0/1）。 (12组淋巴结)未见转移癌（0/1）。免疫组化：CK7(+)，TTF-1(+)，Ki-67(10%+)，P40(-)，Napsin A(+)，结果支持肺腺癌。 弹力纤维染色结果支持肿瘤侵及脏层胸膜（PL1），局部脏层胸膜缺损，请结合临床。	入院情况：患者苏连霞，女，66岁。因“肺癌术后3月余，欲行后续治疗”于2021-09-10 08:44入院。查体： T 36.3℃ P 62次/分 R 16次/分 Bp131/71mmHg。双侧颈部、锁骨上、腋窝淋巴结未触及肿大。胸廓无畸形，右胸壁见手术瘢痕，愈合良好。双肺呼吸音稍粗，未闻及干湿性罗音。心律齐，无杂音。腹平软，无压痛，未及包块，肠鸣音正常。 入院诊断：1.肺癌术后辅助治疗(1.局部晚期肺癌) 2.高血压 诊疗经过：患者入院后完善相关辅助检查，血常规示白细胞降低，给予粒细胞刺激因子治疗，肝功示转氨酶升高，给予护肝药物治疗，复查骨显像未见骨转移灶，腰椎CT显示术区愈合良好。颅脑CT:腔隙性脑梗死。胸部、上腹部强化CT:右肺术后,双肺慢性炎症,胆囊壁稍增厚。未见化疗禁忌，给予培美曲塞二钠+铂类方案化疗，辅以抑酸、止吐、抗过敏药物。复查血常规未见特殊异常。目前患者一般情况可，准予…										20220716胸外门诊复诊	基于本次实验数据, EGFR基因外显子21上发生L858R突变，其余基因未发现突变。具体治疗方案还需根据临床医生综合判断进行制定。	L858R	胸外科10B		2021-06-08 11:27:39
B202121833	女	N	64	1A	0	0	1A	L858R	手术	腺癌	2	腺泡型	L	(左肺上叶占位)肺浸润性癌，绝大部分为腺癌，腺泡型，局灶见少量实性片状生长，胞浆宽大的细胞，不除外伴鳞状细胞癌，请待IHC标记；肿物体积0.9×0.8cm×0.4cm，未侵及脏层胸膜（PL0），待弹力纤维染色证实，未见典型神经侵犯和脉管内瘤栓。 (第7组)淋巴结未见转移癌（0/1）。免疫组化结果：CK7(+)，TTF-1(+)，Napsin A(+)，CK5/6(-)，P63(-)，Ki-67(3%+)，P40(-)，结果支持肺腺癌。 弹力纤维染色结果支持未侵及脏层胸膜（PL0）。	入院情况：患者刘凤芹，女，48岁。因“间断胸闷半年余，查体发现左肺上叶占位1月余”于2021-09-04 08:30入院。查体：T 36.7℃ P 80次/分 R 22次/分 Bp165/85mmHg气管居中，胸廓无畸形，双肺呼吸音稍粗，未闻及明显干湿性啰音，心前区无异常隆起，心律齐，各瓣膜听诊区未闻及病理性杂音，腹平坦，柔软，无压痛、反跳痛，肝脾肋下未触及，Murphy征阴性，移动性浊音阴性，肝区无叩痛，肠鸣音4次/分。 入院诊断：1.左肺上叶占位 2.肺气肿 3.高血压病 诊疗经过：入院后完善相关检查，排除手术禁忌，限期于2021-09-07在全麻下行胸腔镜下左上肺癌根治术，术后病理示：(左肺上叶占位)肺浸润性癌，绝大部分为腺癌，腺泡型，局灶见少量实性片状生长，胞浆宽大的细胞，不除外伴鳞状细胞癌，未侵及脏层胸膜（PL0），待弹力纤维染色证实，未见典型神经侵犯和脉管内瘤栓。(第7组)淋…								15069502898		20230725消化内科复诊	基于本次实验数据, EGFR基因外显子21上发生L858R突变，其余基因未发现突变。具体治疗方案还需根据临床医生综合判断进行制定。	L858R	胸外科10B		2021-06-07 15:36:06
B202241591	女	N	86			1A	4A	L858R	细胞块	腺癌			R	(胸腔)结合免疫组化结果支持腺癌，来源于肺。 免疫组化结果：CK7(+)，TTF-1(+)，Napsin A(+)，Ki-67(10%+)，P40(-)，Calretinin(+)，Villin(-)，MC(+)，CDX-2(-)，CK20(-)。	202303末次就诊。患者李兆玉，女，85岁。因“发现右肺阴影1年，咳嗽1月，伴胸闷、憋喘加重10天。”于2021-07-30 10:41入院。查体：T 36.7℃ P 76次/分 R 19次/分 Bp126/68mmHg；神志清，精神欠佳，皮肤巩膜无黄染，双肺呼吸音粗，未闻及干湿性啰音，心率82次/分，心律不规整，房颤律，各瓣膜听诊区未闻及病理性杂音，无心包摩擦音。腹软，未见胃肠型及腹壁静脉曲张，无压痛及反跳痛，肝、脾肋下未触及，肠鸣音可，双下肢无水肿。 入院诊断：1.右肺占位(1.右肺癌(1.双肺转移)(2.纵隔淋巴结转移)) 2.右侧胸腔积液 3.甲状腺占位(1.甲状腺癌) 4.心律失常(1.心房颤动) 5.高血压病（3级，很高危） 诊疗经过：入院后完善相关检查，20210730肺癌标记物:癌胚抗原:11.41ng/mL、糖类抗原CA-125:247.6U/mL、细胞角质蛋白:5.…	P				P			15863558917			基于本次实验数据, EGFR基因外显子21上发生L858R突变，其余基因未发现突变。具体治疗方案还需根据临床医生综合判断进行制定。 备注：据报道, EGFR基因发生L858R突变可能对酪氨酸激酶抑制剂（TKIs）类药物敏感。FDA/NMPA已经批准奥希替尼（Osimertinib）、吉非替尼（Gefitinib）、阿法替尼（Afatinib）、厄洛替尼（Erlotinib）、达可替尼（Dacomitinib）、埃克替尼（Icotinib）等用于EGFR突变的肺癌患者的治疗。	L858R	放疗(1)		2022-10-25 15:12:37
H202100475	女		55					19-Del	手术	腺鳞癌			R	（右肺）结合免疫组化，符合腺鳞癌，并侵犯脏层胸膜（PL1）。 免疫组化结果：CK7(腺癌及部分鳞癌+)，TTF-1(腺癌+)，Napsin A(腺癌+)，P63(鳞癌+)，Ki-67(10%+)，P40(鳞癌+)。 特殊染色结果：AB-PAS(腺癌+)，弹力纤维染色(+)。												基于本次实验数据, EGFR基因外显子19上发生19-Del突变，其余基因未发现突变。具体治疗方案还需根据临床医生综合判断进行制定。	19-Del	病理科		2021-06-15 10:22:20
B202121616	女	N	59	4	0	0	3A	19-Del	手术	腺癌	2	腺泡型70%，贴壁型30%	L	(左肺上叶结节)肺浸润性腺癌（腺泡型70%，贴壁型30%），中分化，肿物面积1.2cm×0.7cm，肿瘤未侵及脏层胸膜（PL0），未见典型神经侵犯和脉管内瘤栓；吻合口处肺组织未见癌。 (左肺下叶结节)肺微浸润性腺癌，非黏液型，估算体积0.9cm×0.4cm×0.3cm，肿瘤未侵及脏层胸膜（PL0），未见典型神经侵犯和脉管内瘤栓；吻合口处肺组织未见癌。 (5组、7组、10组、12组)淋巴结未见转移癌（0/1,0/1,0/1,0/3）。 (左肺上叶结节)结果支持肺腺癌。 免疫组化结果：TTF-1(+)，Napsin A(+)，P40(-)。 (左肺下叶结节)结果支持肺腺癌。 免疫组化结果：TTF-1(+)，Napsin A(+)，P40(-)。	入院情况：患者泽爱伶，女，59岁。因“查体发现双肺结节1月余”于2021-06-01 08:59入院。查体：气管居中，胸廓无畸形，双肺呼吸音稍粗，未闻及明显干湿性啰音，心前区无异常隆起，心律齐，各瓣膜听诊区未闻及病理性杂音，腹平坦，柔软，无压痛、反跳痛，肝脾肋下未触及，Murphy征阴性，移动性浊音阴性，肝区无叩痛，肠鸣音4次/分。 辅助检查：胸部CT：支气管炎，肺气肿；双肺多发实性及磨玻璃结节。 入院诊断：1.肺结节 2.眼外伤术后 诊疗经过：入院后完善相关检查，排除手术禁忌，限期于2021-06-04在全麻下行胸腔镜左上肺癌根治术加左下肺背段切除术，术后病理：(左肺上叶结节)肺浸润性腺癌（腺泡型70%，贴壁型30%），中分化，肿物面积1.2cm×0.7cm，肿瘤未侵及脏层胸膜（PL0），未见典型神经侵犯和脉管内瘤栓；吻合口处肺组织未见癌。(左肺下叶结节)肺微浸润性腺癌，非黏液型，估算…								15506440996		20230416胸外门诊复诊未进展	基于本次实验数据, EGFR基因外显子19上发生19-Del突变，其余基因未发现突变。具体治疗方案还需根据临床医生综合判断进行制定。	19-Del	胸外科10B		2021-06-04 15:56:23
B202121448	女	N	59	1C	0	0	1A	L858R	手术	腺癌	2	附壁型50%、腺泡型40%、实体型10%	R	(右肺上叶结节)浸润性腺癌（附壁型50%、腺泡型40%、实体型10%），中分化，肿物大小2cm×1.1cm×1cm，中央纤维化明显，肿瘤抵胸膜下，未突破弹力层，未侵及脏层胸膜（PL0），未见典型神经侵犯和脉管内瘤栓，未见沿气道内播散（STAS）。 (右肺上叶)支气管断端、血管断端及吻合线处肺组织均未见癌；肺门支气管管口淋巴结未见转移癌（0/4）。 (2.4组、7组、11组)淋巴结均未见转移癌（0/13、0/3、0/1）。(右肺上叶结节)免疫组化结果：TTF-1(+)，Napsin A(部分+)，P40(-)，P63(少量+)，Ki-67(3%+)，结果支持浸润性腺癌。 弹力纤维染色结果支持肿瘤抵胸膜下，未突破弹力层，未侵及脏层胸膜（PL0）。	患者2个月前因“查体发现肺占位2天”入院，于2021-06-03在全麻下行VATS右肺上叶癌根治术+胸膜粘连烙断术。术后病理：(右肺上叶结节)浸润性腺癌（附壁型50%、腺泡型40%、实体型10%），中分化，肿物大小2cm×1.1cm×1cm，中央纤维化明显，肿瘤抵胸膜下，未突破弹力层，未侵及脏层胸膜（PL0），未见典型神经侵犯和脉管内瘤栓，未见沿气道内播散（STAS）。(右肺上叶)支气管断端、血管断端及吻合线处肺组织均未见癌；肺门支气管管口淋巴结未见转移癌（0/4）。(2.4组、7组、11组)淋巴结均未见转移癌（0/13、0/3、0/1）。出院后无胸闷、胸痛并背痛，无吞咽疼痛，无咳嗽、咳痰，无恶心、呕吐，无饮水呛咳，无声音嘶哑，无心悸及心前区疼痛，无头痛头晕。后患者于我院行培美曲塞二钠+洛铂方案化疗1周期，化疗过程顺利。今日为进一步治疗来我院就诊，门诊以“肺癌术后辅助治疗”收入院。患者自…								18365785059		20210825胸外门诊复诊	基于本次实验数据, EGFR基因外显子21上发生L858R突变，其余基因未发现突变。具体治疗方案还需根据临床医生综合判断进行制定。	L858R	胸外科10B		2021-06-03 14:55:26
[truncated: 1,063 more rows]

## Sheet: Sheet2
			EGFR	878	1590	0.552201	0.5522
			KRAS	122	1590	0.0767296	0.0767
			ALK	62	1590	0.0389937	0.039
			HER2	47	1590	0.0295597	0.0296
			RET	25	1590	0.0157233	0.0157
			MET	22	1590	0.0138365	0.0138
			BRAF	18	1590	0.0113208	0.0113
			ROS1	16	1590	0.0100629	0.0101
			NRAS	10	1590	0.00628931	0.0063
			PIK3CA	8	1590	0.00503145	0.005
			Others	392	1590	0.246541	0.2465
			EGFR	0.5522
			KRAS	0.0767
			ALK	0.039
			HER2	0.0296
			RET	0.0157
			MET	0.0138
			BRAF	0.0113
			ROS1	0.0101
			NRAS	0.0063
			PIK3CA	0.005
			Others	0.2465

## Sheet: Sheet3
年龄
23
30
30
31
31
31
32
32
33
33
33
33
34
34
34
35
36
36
36
36
36
37
37
37
37
37
38
38
38
38
38
38
38
39
39
40
40
40
[truncated: 1,548 more rows]
