# Supplementary material for: Association of mutation profiles with metastasis in patients with non-small cell lung cancer
Source: Front Oncol. 2024 Oct 11;14:1451576. doi: 10.3389/fonc.2024.1451576 (PMC11502319; doi:10.3389/fonc.2024.1451576)
Supplement: Supplementary file 2 [file Table2.xls]

## Sheet: Sheet
Pathology number	sex	smoke	age	T	N	M	TNM	Mutation type	Sample type	Pathology type	lung	brain	live	bone	intrapulmonary	other metastatic sites	Registration time
B202332826	female	N	72	2	2	0	3A	L858R	surgical resection specimens	adenocarcinoma							2023-08-09 15:51:11
B202330859	male		81	4	3		4	BRAF V600E	pleural effusion or pericardial effusion specimens	adenocarcinoma				P	P		2023-07-28 15:11:42
B202332534	female	N	47				4A	L858R	bronchoscopic biopsy or crude needle biopsy specimens	adenocarcinoma		P					2023-08-08 09:48:16
B202331561	male		67	2a	0	0	1A	L858R	surgical resection specimens	adenocarcinoma							2023-08-02 11:52:19
B202330860	female		70				4b	19-Del	pleural effusion or pericardial effusion specimens	adenocarcinoma				P	P		2023-07-28 15:12:04
B202331144	female		53	1	3	1	4	L858R	bronchoscopic biopsy or crude needle biopsy specimens	adenocarcinoma				P			2023-07-31 10:48:20
B202328558	male	Y	69	4	2	1c	4b	negtive	pleural effusion or pericardial effusion specimens	adenocarcinoma				P	P		2023-07-15 16:26:46
B202330879	male		69				3b	negtive	bronchoscopic biopsy or crude needle biopsy specimens	squamous cell carcinoma							2023-07-28 15:42:32
B202329357	male	Y	68				2b	negtive	bronchoscopic biopsy or crude needle biopsy specimens	adenocarcinoma							2023-07-20 10:02:17
B202321677	female	N	61	X	2	1C	4B	19-Del	pleural effusion or pericardial effusion specimens	adenocarcinoma				P	P		2023-05-31 17:22:11
B202310821	male	Y	65	3	2	0	3b	negtive	surgical resection specimens	adenosquamous carcinoma							2023-03-25 08:29:07
B202329128	male	Y	81	1c	0	1c	4b	L858R	bronchoscopic biopsy or crude needle biopsy specimens	adenocarcinoma		P		P			2023-07-19 10:54:20
B202314167	female	N	50	1b			1a	negtive	surgical resection specimens	adenocarcinoma							2023-04-14 15:39:19
B202316652	female	N	81	2A	X	1C	4B	19-Del	pleural effusion or pericardial effusion specimens	adenocarcinoma				P	P		2023-04-29 11:55:24
B202326399	male	Y	76				4b	KRASExon-2	bronchoscopic biopsy or crude needle biopsy specimens	adenocarcinoma			P	P			2023-07-04 11:22:18
B202313575	female	N	62			1	4b	ALK	淋巴结bronchoscopic biopsy or crude needle biopsy specimens	adenocarcinoma		P		P	P		2023-04-11 15:39:17
B202326045	male	Y	72				4	KRASExon-2	bronchoscopic biopsy or crude needle biopsy specimens	adenocarcinoma		P		P			2023-07-01 11:11:23
B202325385	female	N	77	2	2	1B	4b	19-Del	bronchoscopic biopsy or crude needle biopsy specimens	adenocarcinoma	P			P		肾	2023-06-27 16:50:48
B202244250	male	Y	52	3	2	1B	4A	L858R	pleural effusion or pericardial effusion specimens	adenocarcinoma	P			P	P		2022-11-15 14:40:13
B202321376	male	N	72	4	1	1c	4b	G719X	bronchoscopic biopsy or crude needle biopsy specimens	adenocarcinoma				P		肾上腺	2023-05-30 10:57:43
B202237126	male	Y	79	4	3	1c	4b	KRASExon-2	bronchoscopic biopsy or crude needle biopsy specimens	adenocarcinoma	P		P	P	P	肾肾上腺	2022-09-20 15:52:18
B202319813	female	N	75	1B	0	0	1A	negtive	surgical resection specimens	黏液adenocarcinoma							2023-05-19 15:30:16
B202321110	female	N	70	2A	0	0	1B	L858R	surgical resection specimens	adenocarcinoma							2023-05-28 09:15:32
B202321057	female	N	78	1	2	0	3A	L858R	bronchoscopic biopsy or crude needle biopsy specimens	adenocarcinoma							2023-05-27 14:05:40
B202320861	female	N	67	1B	1	0	4B	ALK	淋巴结bronchoscopic biopsy or crude needle biopsy specimens	adenosquamous carcinoma		P	P			小脑胰腺	2023-05-26 09:52:13
B202320108	female	N	54	2B	3	1C	4B	G719X/S768I	淋巴结bronchoscopic biopsy or crude needle biopsy specimens	adenocarcinoma	P	P		P			2023-05-22 10:20:34
B202319915	female	N	63	4	X	X	4A	19-Del	bronchoscopic biopsy or crude needle biopsy specimens	adenocarcinoma		P					2023-05-20 07:58:23
B202319457	female	N	72	1B			1A	20-ins	surgical resection specimens	adenocarcinoma							2023-05-17 15:44:55
B202319886	female	N	49	4	1		3A	negtive	淋巴结bronchoscopic biopsy or crude needle biopsy specimens	adenocarcinoma							2023-05-19 15:54:44
B202229954	male	Y	63	1C	2	1B	4A	KRASExon-2	pleural effusion or pericardial effusion specimens	adenocarcinoma	P			P	P		2022-08-02 17:28:47
B202228455	female	N	59	2a	1	1c	4b	19-Del	pleural effusion or pericardial effusion specimens	adenocarcinoma	P			P	P		2022-07-25 15:21:46
B202317954	male	N	73	3	3	0	4A	BRAF V600E	bronchoscopic biopsy or crude needle biopsy specimens	adenocarcinoma	P						2023-05-09 10:25:59
B202318085	female	N	68	2a	0	0	1b	L858R	surgical resection specimens	adenocarcinoma							2023-05-09 16:55:54
B202223760	male	Y	56	3	2	1C	4B	ALK	pleural effusion or pericardial effusion specimens	adenocarcinoma				P	P		2022-06-24 14:14:36
B202316814	male	N	60	3	0	0	2b	L858R	surgical resection specimens	adenocarcinoma							2023-05-02 15:55:34
B202317147	female	N	54	3	2	0	3b	HER2	bronchoscopic biopsy or crude needle biopsy specimens	adenocarcinoma							2023-05-04 15:35:18
B202315544	male	N	82	4	1	1	4	19-Del	肝bronchoscopic biopsy or crude needle biopsy specimens	adenocarcinoma	P	P	P	P			2023-04-24 10:18:46
B202314799	male	Y	67	4	2	0	3B	L858R	bronchoscopic biopsy or crude needle biopsy specimens	adenocarcinoma	P						2023-04-18 15:55:24
B202314316	female	N	59	1	3	1	4	negtive	bronchoscopic biopsy or crude needle biopsy specimens	adenocarcinoma	P			P		肾上腺	2023-04-15 10:12:01
B202313718	female	N	51	X	3	1	4	negtive	淋巴结bronchoscopic biopsy or crude needle biopsy specimens	肠型adenocarcinoma				P			2023-04-12 11:53:52
B202220619	male	Y	59	2B	2	1C	4B	negtive	bronchoscopic biopsy or crude needle biopsy specimens	adenocarcinoma		P	P	P	P	肾肾上腺	2022-05-31 15:54:53
B202311121	female	N	65	1b	0	0	1a	19-Del/L858R	surgical resection specimens	adenocarcinoma							2023-03-27 16:23:25
B202311119	female	N	70	4	3	1C	4B	19-Del	淋巴结	微乳头adenocarcinoma	P			P			2023-03-27 11:55:20
B202313489	male	Y	73			1C	4B	HER2	bronchoscopic biopsy or crude needle biopsy specimens	adenocarcinoma	P			P			2023-04-11 10:52:12
B202310827	male	Y	65	2A	2	0	3A	negtive	淋巴结bronchoscopic biopsy or crude needle biopsy specimens	adenocarcinoma							2023-03-24 15:31:17
B202312534	male	Y	69	4	2	0	3B	negtive	淋巴结bronchoscopic biopsy or crude needle biopsy specimens	adenocarcinoma	P						2023-04-04 15:34:03
B202312622	female	N	77	3	2	1	4	L858R	bronchoscopic biopsy or crude needle biopsy specimens	adenocarcinoma				P			2023-04-05 10:29:32
B202311359	male	N	42	X	2	1B	4A	L858R	bronchoscopic biopsy or crude needle biopsy specimens	adenocarcinoma				P			2023-03-28 15:26:51
B202310226	male	Y	69	2	2	1c		negtive	淋巴结bronchoscopic biopsy or crude needle biopsy specimens	adenocarcinoma							2023-03-21 15:34:46
B202214767	male	Y	73	2b	3	1C	4B	19-Del	pleural effusion or pericardial effusion specimens	adenocarcinoma	P			P	P		2022-04-20 14:48:09
B202309776	female	N	68	1a	0	0	1a1	L858R	surgical resection specimens	adenocarcinoma							2023-03-18 15:48:14
B202309584	male	N	73	3	2	1	4	L858R	bronchoscopic biopsy or crude needle biopsy specimens	adenocarcinoma				P			2023-03-17 10:30:31
B202307942	male	N	63	4	1	0	3A	negtive	bronchoscopic biopsy or crude needle biopsy specimens	adenocarcinoma							2023-03-07 15:09:07
B202308278	female	N	68	1b	2	1c	4	L858R	bronchoscopic biopsy or crude needle biopsy specimens	adenocarcinoma				P			2023-03-09 09:58:11
B202308017	female	N	62	1b	3	1c	4b	L858R	淋巴结bronchoscopic biopsy or crude needle biopsy specimens	adenocarcinoma		P		P			2023-03-08 08:19:32
B202307326	male	Y	73	3	3	1B	4	negtive	bronchoscopic biopsy or crude needle biopsy specimens	adenocarcinoma						肾上腺	2023-03-03 10:46:11
B202307324	female	N	72			1a	4a	19-Del	bronchoscopic biopsy or crude needle biopsy specimens	adenocarcinoma		P		P			2023-03-03 10:45:12
B202307571	male	N	61	1b			1a	19-Del	surgical resection specimens	adenocarcinoma							2023-03-04 12:02:32
B202301799	male	Y	53	2b	0	1C	4B	KRASExon-2	surgical resection specimens	肠型adenocarcinoma		P		P			2023-01-29 15:02:09
B202304940	female	N	55				4b	19-Del	bronchoscopic biopsy or crude needle biopsy specimens	adenocarcinoma		P		P		肾上腺	2023-02-16 10:48:28
B202304070	female	N	68	4	2	1c	4b	L858R	bronchoscopic biopsy or crude needle biopsy specimens	adenosquamous carcinoma		P		P		肾上腺胰腺	2023-02-10 15:45:41
B202304117	male	N	40	3	2	1B	4A	ALK	bronchoscopic biopsy or crude needle biopsy specimens	adenocarcinoma			P			脾	2023-02-10 17:11:04
B202304083	female	N	70	2A	2	1C	4B	19-Del	淋巴结bronchoscopic biopsy or crude needle biopsy specimens	adenocarcinoma			P			脾脏纵膈	2023-02-10 15:51:20
B202303642	female	N	67	1B	0	0	1A	L858R	surgical resection specimens	adenocarcinoma							2023-02-08 16:06:22
B202303414	male	Y	61	3	1	1B	4A	MET	bronchoscopic biopsy or crude needle biopsy specimens	adenocarcinoma		P		P		胰腺	2023-02-07 11:27:46
B202302851	male	N	67			1C	4B	ALK	bronchoscopic biopsy or crude needle biopsy specimens	adenocarcinoma	P	P		P			2023-02-03 10:55:00
B202301487	male	Y	60	2	2	0	3A	negtive	bronchoscopic biopsy or crude needle biopsy specimens	adenocarcinoma							2023-01-27 14:46:54
B202301134	female	N	54	4	2	1c	4b	negtive	淋巴结	adenocarcinoma			P	P		纵膈	2023-01-17 16:14:36
B202300846	female	N	54	2a	0	0	1B	L858R	bronchoscopic biopsy or crude needle biopsy specimens	adenocarcinoma							2023-01-13 15:52:54
B202300584	male	Y	71	3	3	1c	4b	KRASExon-2	bronchoscopic biopsy or crude needle biopsy specimens	adenocarcinoma		P		P			2023-01-10 15:59:36
B202300538	female	Y	79			1B	4A	negtive	淋巴结bronchoscopic biopsy or crude needle biopsy specimens	adenocarcinoma	P			P			2023-01-10 10:48:12
B202300582	female	N	69	2	2	0	3a	L858R	surgical resection specimens	adenocarcinoma							2023-01-10 15:57:44
B202300284	male	Y	75	2	0	1	4	L858R	bronchoscopic biopsy or crude needle biopsy specimens	adenocarcinoma	P	P		P			2023-01-06 11:49:07
B202300015	female	N	56	4	0	0	3A	ALK	bronchoscopic biopsy or crude needle biopsy specimens	黏液adenocarcinoma							2023-01-02 09:34:24
H202300001	male	Y	65	3	0	1C	4B	negtive		SMARCA4缺陷型非小细胞癌				P			2023-01-03 08:27:17
B202246032	female	N	68			1C	4B	L858R	淋巴结bronchoscopic biopsy or crude needle biopsy specimens	adenocarcinoma				P			2022-12-13 11:03:21
B202245844	female	N	76	2b	X	1C	4B	MET	bronchoscopic biopsy or crude needle biopsy specimens	adenocarcinoma		P		P			2022-12-09 09:32:50
B202240564	male	N	50	2a	0	0	1b	ROS1	surgical resection specimens	adenocarcinoma							2022-10-18 08:10:21
B202213854	female		65	4	3	1C	4B	RET	pleural effusion or pericardial effusion specimens	adenocarcinoma				P	P		2022-04-13 17:10:09
B202208636	female	N	70			1C	4B	19-Del	bronchoscopic biopsy or crude needle biopsy specimens	adenocarcinoma	P			P	P		2022-03-02 09:52:44
B202244269	female	N	77	2	2	0	3a	L861Q	淋巴结	adenocarcinoma							2022-11-15 15:50:50
B202243764	female	N	67			1C	4B	ALK	肝bronchoscopic biopsy or crude needle biopsy specimens	adenocarcinoma			P				2022-11-11 11:01:31
B202243594	male	Y	58	4	2	1B	4A	negtive	bronchoscopic biopsy or crude needle biopsy specimens	癌sarcoma	P	P					2022-11-10 09:52:40
B202242574	female	N	59	1B	0	0	1A	19-Del	surgical resection specimens	adenocarcinoma							2022-11-02 16:09:32
B202242882	male	N	71	2	1	0	2	KRASExon-2	bronchoscopic biopsy or crude needle biopsy specimens	adenocarcinoma							2022-11-04 11:18:43
B202148715	female	N	70	4	3	1B	4A	negtive	pleural effusion or pericardial effusion specimens	adenocarcinoma			P	P	P		2021-12-13 15:38:03
B202146857	female	Y	64	2A	3	1B	4A	19-Del	bronchoscopic biopsy or crude needle biopsy specimens	adenocarcinoma				P	P		2021-11-30 15:49:06
B202138102	female	N	65	4	3	1C	4B	19-Del	pleural effusion or pericardial effusion specimens	adenocarcinoma	P			P	P		2021-09-25 11:24:53
B202241554	female	N	64	2	3	1c	4b	19-Del	bronchoscopic biopsy or crude needle biopsy specimens	adenocarcinoma		P		P			2022-10-25 11:36:34
B202241420	female	N	48	4	3	1	4	19-Del	淋巴结bronchoscopic biopsy or crude needle biopsy specimens	adenocarcinoma	P	P	P	P			2022-10-24 14:35:06
B202137256	female	N	32			1C	4B	19-Del/T790M	淋巴结bronchoscopic biopsy or crude needle biopsy specimens	adenocarcinoma			P	P	P		2021-09-17 10:02:10
B202239132	male		79	2	2	1	4	negtive	bronchoscopic biopsy or crude needle biopsy specimens	adenocarcinoma			P				2022-10-08 10:14:44
B202239967	female	N	83	2a	0	1c	4b	L858R	bronchoscopic biopsy or crude needle biopsy specimens	adenocarcinoma		P		P			2022-10-13 09:35:46
B202134426	female	Y	66	2B	2	1C	4B	ALK	淋巴结bronchoscopic biopsy or crude needle biopsy specimens	adenocarcinoma		P		P	P	肾上腺	2021-08-27 15:55:20
B202238236	male	Y	65			1c	4b	KRAS G12C	bronchoscopic biopsy or crude needle biopsy specimens	adenocarcinoma		P		P			2022-09-28 11:54:08
B202238515	male	Y	49			1c	4b	L858R	bronchoscopic biopsy or crude needle biopsy specimens	adenocarcinoma		P	P	P			2022-09-30 10:47:43
B202129508	male	Y	78			1B	4A	L858R	pleural effusion or pericardial effusion specimens	adenocarcinoma				P	P		2021-07-27 15:59:58
B202126785	female	N	73			1B	4A	L858R	pleural effusion or pericardial effusion specimens	adenocarcinoma				P	P		2021-07-11 13:40:13
B202236667	male	Y	67	2B	2	0	3A	negtive	bronchoscopic biopsy or crude needle biopsy specimens	squamous cell carcinoma							2022-09-16 16:38:43
B202236215	female	N	70	2A	2	1B	4A	L858R	bronchoscopic biopsy or crude needle biopsy specimens	adenocarcinoma		P		P			2022-09-14 11:12:31
B202236669	male	Y	73	2	2	0	3a	L858R	bronchoscopic biopsy or crude needle biopsy specimens	adenocarcinoma							2022-09-16 16:39:31
B202125877	female	N	49	2A	2	1C	4B	negtive	bronchoscopic biopsy or crude needle biopsy specimens	adenocarcinoma		P		P	P		2021-07-06 16:06:02
B202235024	male	Y	67			1a	3B	G719X	bronchoscopic biopsy or crude needle biopsy specimens	adenocarcinoma							2022-09-03 09:43:18
B202234958	female	N	55	4	2	1	4	L858R	bronchoscopic biopsy or crude needle biopsy specimens	adenocarcinoma	P			P			2022-09-02 16:00:09
B202235182	female	N	52	4	X	1C	4B	L858R	bronchoscopic biopsy or crude needle biopsy specimens	adenocarcinoma		P	P	P			2022-09-05 11:04:00
B202234963	male	Y	74	4	0	1	4	L858R	bronchoscopic biopsy or crude needle biopsy specimens	adenocarcinoma	P			P			2022-09-02 16:03:21
B202235469	male	Y	78	2b	3	1	4	ALK	bronchoscopic biopsy or crude needle biopsy specimens	黏液adenocarcinoma						肾上腺	2022-09-07 09:38:30
B202328163	male	N	71			1C	4B	ALK	pleural effusion or pericardial effusion specimens	adenocarcinoma			P	P	P		2023-07-13 15:16:31
B202317080	male	Y	73			1C	4B	L858R	pleural effusion or pericardial effusion specimens	adenocarcinoma		P		P	P		2023-05-04 13:53:07
B202305399	male	Y	75	3	3	1B	4B	19-Del						P	P		2023-02-19 11:38:51
B202231619	female	N	56	1	0	0	1A	L858R	surgical resection specimens	adenocarcinoma							2022-08-12 11:32:14
B202135925	male	Y	78	2	0	0	1B	KRASExon-2	surgical resection specimens	adenocarcinoma							2021-09-08 08:39:28
B202231260	male	Y	52	1	2	1	4	KRASExon-2	surgical resection specimens	adenocarcinoma				P			2022-08-10 13:45:27
B202231644	male	Y	73			1c	4b	negtive	bronchoscopic biopsy or crude needle biopsy specimens	squamous cell carcinoma				P			2022-08-12 11:02:23
B202231015	male	Y	43	2	2	1	4	19-Del	淋巴结	adenocarcinoma	P	P		P			2022-08-09 11:03:41
B202229854	male	Y	65	4	2	1	4	negtive	bronchoscopic biopsy or crude needle biopsy specimens	癌sarcoma						P	2022-08-02 14:38:50
B202240650	male	Y	66	4	3	1C	4B	negtive	pleural effusion or pericardial effusion specimens	adenocarcinoma	P	P		P	P		2022-10-18 14:38:28
B202229856	female	N	66	3	2	0	3b	19-Del	bronchoscopic biopsy or crude needle biopsy specimens	adenocarcinoma							2022-08-02 14:40:14
B202228453	female	N	58	1b	3	1c	4b	L858R	淋巴结pleural effusion or pericardial effusion specimens			P					2022-07-25 15:20:24
B202236618	male	N	69	4	2	1B	4A	L858R	pleural effusion or pericardial effusion specimens	adenocarcinoma	P			P	P		2022-09-16 15:55:45
B202226886	female	N	59	2	1	1C	4B	negtive	bronchoscopic biopsy or crude needle biopsy specimens	squamous cell carcinoma		P					2022-07-15 15:45:55
B202227643	male	Y	64	1C	0	1C	4B	KRASExon-2	bronchoscopic biopsy or crude needle biopsy specimens	adenocarcinoma	P	P					2022-07-20 11:07:15
B202224965	male	Y	76	2B	3	1C	4B	negtive	淋巴结	adenocarcinoma	P			P			2022-07-04 15:35:40
B202227668	female	N	72	3	0	0	2B	L858R	surgical resection specimens	adenocarcinoma							2022-07-20 15:45:19
B202226930	male	N	51	4	2	1c	4b	negtive	bronchoscopic biopsy or crude needle biopsy specimens	adenocarcinoma				P			2022-07-15 17:20:21
B202147467	male	Y	55			1C	4B	negtive	pleural effusion or pericardial effusion specimens	adenocarcinoma			P	P	P		2021-12-04 11:42:28
B202142877	male	Y	65	4	2	1C	4B	L858R	pleural effusion or pericardial effusion specimens	adenocarcinoma	P		P	P	P	肾上腺	2021-11-02 14:42:13
B202225736	male	Y	64	2	3	X	3b	negtive	bronchoscopic biopsy or crude needle biopsy specimens	squamous cell carcinoma							2022-07-08 15:48:25
B202224735	male	N	66				3	G719X	bronchoscopic biopsy or crude needle biopsy specimens	adenocarcinoma							2022-07-01 15:59:06
B202224389	female	N	63			1C	4B	ALK	surgical resection specimens	复合型大细胞neuroendocrine carcinoma内分泌癌（neuroendocrine carcinoma内分泌癌80%，adenocarcinoma20%）	P	P		P			2022-06-29 15:42:24
B202223459	male	Y	57	3	3	1B	4A	negtive	淋巴结	adenocarcinoma		P					2022-06-22 14:59:04
B202224271	male	Y	59	3	2	1B	4A	G719X	bronchoscopic biopsy or crude needle biopsy specimens	adenocarcinoma				P			2022-06-28 15:54:55
B202136752	male	Y	68	2	0	1	4	L858R	pleural effusion or pericardial effusion specimens	adenocarcinoma				P	P		2021-09-14 10:06:24
B202223811	male	Y	76			1a		negtive	bronchoscopic biopsy or crude needle biopsy specimens	squamous cell carcinoma							2022-06-24 15:49:22
B202223732	male	Y	55	4	2	1b	1	L858R	bronchoscopic biopsy or crude needle biopsy specimens	adenocarcinoma							2022-06-24 11:05:56
B202223326	female	N	43	1	0	0	1	L858R	surgical resection specimens	adenocarcinoma							2022-06-22 08:38:08
B202222461	male	Y	68	2A	0	0	1B	negtive	surgical resection specimens	adenocarcinoma							2022-06-15 16:01:04
B202223330	female	N	71				3a	negtive	bronchoscopic biopsy or crude needle biopsy specimens	adenocarcinoma							2022-06-21 17:25:47
B202122839	female	N	84	3	3	1C	4B	L858R	bronchoscopic biopsy or crude needle biopsy specimens	adenocarcinoma	P	P	P	P	P	肾	2021-06-15 11:08:28
B202221911	female	N	52	2	2	0	3A	L858R	surgical resection specimens	adenocarcinoma							2022-06-10 13:50:27
B202221432	male	Y	55	2A	3	1B	4A	negtive	bronchoscopic biopsy or crude needle biopsy specimens	sarcomatoid carcinoma						肾上腺	2022-06-07 14:29:19
B202222337	female	N	63	2A	3	1C	4B	ALK	淋巴结	adenocarcinoma		P	P	P			2022-06-14 14:36:43
B202121646	female	N	71			1C	4B	L858R	bronchoscopic biopsy or crude needle biopsy specimens	adenocarcinoma	P			P	P		2021-06-04 16:02:04
B202220866	male	Y	74	2A	3	0	3A	negtive	bronchoscopic biopsy or crude needle biopsy specimens	adenocarcinoma							2022-06-02 10:53:31
B202120684	female	N	57			1C	4B	19-Del	pleural effusion or pericardial effusion specimens	adenocarcinoma	P	P		P	P		2021-05-28 17:31:36
B202118410	male	Y	77			1B	4A	L858R	pleural effusion or pericardial effusion specimens	adenocarcinoma				P	P		2021-05-13 14:48:10
B202219987	male	N	58	1	0	0	1	19-Del	surgical resection specimens	adenocarcinoma							2022-05-27 08:27:25
B202220849	female	N	70	1C	2	1C	4B	19-Del	bronchoscopic biopsy or crude needle biopsy specimens	adenocarcinoma	P	P		P			2022-06-02 09:45:05
B202218248	female	N	77			1C	3B	negtive	淋巴结	squamous cell carcinoma							2022-05-15 09:04:55
B202218621	female	N	71	2A	2	0	3A	19-Del	bronchoscopic biopsy or crude needle biopsy specimens	adenocarcinoma							2022-05-17 15:45:49
B202219139	male	Y	46	1	2	1	4	19-Del	bronchoscopic biopsy or crude needle biopsy specimens	adenocarcinoma				P			2022-05-20 15:55:07
B202219704	male	Y	59	2B	0	1C	4B	negtive	bronchoscopic biopsy or crude needle biopsy specimens	adenocarcinoma				P			2022-05-25 10:16:40
B202217999	male	N	60	1	0	0	1	19-Del	surgical resection specimens	adenocarcinoma							2022-05-13 15:46:27
B202216843	male	Y	75	2	2	1c	4b	19-Del	肝bronchoscopic biopsy or crude needle biopsy specimens	adenocarcinoma		P	P				2022-05-06 10:20:41
B202217915	female	N	67	1	2	0	3	negtive	surgical resection specimens	adenocarcinoma							2022-05-13 08:33:26
B202217845	male	Y	58	4	0	0	3a	negtive	bronchoscopic biopsy or crude needle biopsy specimens	adenocarcinoma							2022-05-12 09:29:13
H202200412	male	N	58	1B	2	0	3A	19-Del	surgical resection specimens	adenocarcinoma							2022-05-14 10:58:34
B202217524	female	N	51	1C	2	1C	4B	19-Del	bronchoscopic biopsy or crude needle biopsy specimens	adenosquamous carcinoma				P			2022-05-10 14:48:59
B202216128	male	Y	67	3	3	0	3C	BRAF	淋巴结bronchoscopic biopsy or crude needle biopsy specimens	adenocarcinoma							2022-04-29 14:11:37
B202216496	female	N	68	2	0	0	2A	L858R	bronchoscopic biopsy or crude needle biopsy specimens	adenocarcinoma							2022-05-03 17:34:07
B202117136	female	N	73			1C	4B	ALK	pleural effusion or pericardial effusion specimens	adenocarcinoma				P	P	脾	2021-05-06 15:03:11
B202116814	male	Y	69			1C	4B	20-ins	pleural effusion or pericardial effusion specimens	adenocarcinoma	P	P		P	P		2021-05-02 08:23:51
B202115027	female	N	82			1A	4A	19-Del	pleural effusion or pericardial effusion specimens	adenocarcinoma				P	P		2021-04-20 16:02:52
B202112671	male	Y	72			1A	4A	19-Del	pleural effusion or pericardial effusion specimens	adenocarcinoma				P	P		2021-04-05 11:32:53
B202214665	male	Y	68	2B	2	0	3A	negtive	bronchoscopic biopsy or crude needle biopsy specimens	adenocarcinoma							2022-04-20 08:07:44
B202213738	female	N	67			1B	4A	MET	骶尾部肿瘤bronchoscopic biopsy or crude needle biopsy specimens	adenocarcinoma伴sarcoma样分化				P		肾上腺	2022-04-13 11:06:12
B202112330	female	N	45			1C	4B	20-ins	pleural effusion or pericardial effusion specimens	adenocarcinoma		P	P	P	P	肾	2021-04-01 14:49:18
B202112167	male	Y	80			1C	4B	L858R	pleural effusion or pericardial effusion specimens	adenocarcinoma			P	P	P	肾上腺	2021-03-31 15:30:55
B202215196	female	N	67			1C	4B	L858R	bronchoscopic biopsy or crude needle biopsy specimens	adenocarcinoma		P		P		肾上腺脊髓	2022-04-23 09:42:58
B202214414	male	N	84			1B	4A	negtive	淋巴结bronchoscopic biopsy or crude needle biopsy specimens	adenocarcinoma	P						2022-04-18 14:59:08
B202214667	female	N	70	1B	3	1C	4B	HER2/PIK3CA	bronchoscopic biopsy or crude needle biopsy specimens	adenocarcinoma		P	P	P			2022-04-20 08:09:19
B202214633	male	Y	69	3	1	1C	4B	19-Del	bronchoscopic biopsy or crude needle biopsy specimens	adenocarcinoma		P		P			2022-04-19 15:59:20
B202213654	male	Y	68	4	2	0	3B	KRASExon-2	bronchoscopic biopsy or crude needle biopsy specimens	adenocarcinoma							2022-04-12 15:52:59
B202213218	male	Y	65	3	3	0	3C	negtive	bronchoscopic biopsy or crude needle biopsy specimens	adenocarcinoma							2022-04-08 17:18:56
B202213189	female	N	68	4	0	1A	4A	19-Del	bronchoscopic biopsy or crude needle biopsy specimens		P						2022-04-08 15:55:32
B202111932	female	N	53			1C	4B	19-Del	bronchoscopic biopsy or crude needle biopsy specimens	adenocarcinoma				P	P		2021-03-30 11:18:23
B202211400	male	Y	74	1C	2	1B	3	negtive	淋巴结	adenocarcinoma							2022-03-21 14:21:34
B202211544	male	Y	72					negtive	bronchoscopic biopsy or crude needle biopsy specimens	adenocarcinoma							2022-03-22 16:05:39
B202211691	male	Y	60	1B	0	0	1A	19-Del	bronchoscopic biopsy or crude needle biopsy specimens	adenocarcinoma							2022-03-24 10:30:31
B202211472	male	Y	71	3	2	0	3b	negtive	bronchoscopic biopsy or crude needle biopsy specimens	adenocarcinoma							2022-03-22 09:32:01
B202209605	male	Y	71	1A	3	1B	4A	KRASExon-2	bronchoscopic biopsy or crude needle biopsy specimens	adenocarcinoma				P		肾上腺	2022-03-08 16:00:59
B202210759	female	N	67			1C	4B	L858R	bronchoscopic biopsy or crude needle biopsy specimens	adenocarcinoma	P	P		P			2022-03-15 16:09:41
B202210207	female	Y	68	2B	2	1C	4B	L858R	bronchoscopic biopsy or crude needle biopsy specimens	adenocarcinoma	P	P		P		肾上腺	2022-03-11 16:12:46
B202209498	male	Y	67	3	3	1C	4B	ALK	淋巴结bronchoscopic biopsy or crude needle biopsy specimens	adenocarcinoma	P		P	P		肾上腺	2022-03-08 10:04:21
B202110887	male	Y	68	2		1C	4B	19-Del	pleural effusion or pericardial effusion specimens	adenocarcinoma	P			P	P		2021-03-23 15:03:12
B202206764	female	N	67	1c	3	0	3B	L858R	bronchoscopic biopsy or crude needle biopsy specimens	adenocarcinoma							2022-02-18 11:21:46
B202107878	female	N	63			1B	4A	19-Del	pleural effusion or pericardial effusion specimens	adenocarcinoma	P			P	P		2021-03-03 15:28:30
B202103966	female	N	72			1C	4B	negtive	pleural effusion or pericardial effusion specimens	adenocarcinoma		P		P	P		2021-01-30 11:59:42
B202204063	male	Y	75	4	3	1b	4C	negtive	bronchoscopic biopsy or crude needle biopsy specimens	adenocarcinoma		P				肾上腺	2022-01-28 15:44:32
B202203716	female	N	66	4	2	1C	4B	L858R	bronchoscopic biopsy or crude needle biopsy specimens	adenocarcinoma				P			2022-01-25 16:32:32
B202204060	female	N	47	4	2	1c	4B	L858R	bronchoscopic biopsy or crude needle biopsy specimens	adenocarcinoma	P	P		P			2022-01-28 15:42:04
B202202445	male		76					20-ins	pleural effusion or pericardial effusion specimens	adenocarcinoma							2022-01-18 14:37:55
B202200187	male	Y	57	4	2	1B	4B	negtive	bronchoscopic biopsy or crude needle biopsy specimens	癌sarcoma	P	P					2022-01-04 11:10:34
B202201861	female	N	65	4	3	1C	4B	L858R	淋巴结bronchoscopic biopsy or crude needle biopsy specimens	adenocarcinoma	P	P		P			2022-01-14 10:03:08
B202150547	female	N	65			1B	4A	L858R	bronchoscopic biopsy or crude needle biopsy specimens	adenocarcinoma		P					2021-12-25 09:47:30
B202101900	male	Y	85			1C	4B	negtive	淋巴结bronchoscopic biopsy or crude needle biopsy specimens	adenocarcinoma	P	P		P	P	肾上腺	2021-01-15 15:42:52
B202100063	female	N	70			1B	4A	negtive	pleural effusion or pericardial effusion specimens	adenocarcinoma				P	P		2021-01-02 11:23:39
B202041413	male	Y	61	1B	0	1A	4A	MET	surgical resection specimens	adenocarcinoma				P	P		2020-12-21 15:13:21
B202040690	female	N	38	4	2	1B	4A	19-Del	淋巴结bronchoscopic biopsy or crude needle biopsy specimens	adenocarcinoma	P	P		P	P		2020-12-15 16:08:42
B202148714	female	N	67	4	3	1C	4B	L858R	淋巴结bronchoscopic biopsy or crude needle biopsy specimens	adenocarcinoma	P			P			2021-12-13 15:37:49
B202146798	female	N	71	1C	0	1C	4B	negtive	肝bronchoscopic biopsy or crude needle biopsy specimens	adenocarcinoma			P				2021-11-30 10:21:41
B202147308	female	N	72	4	2	1C	4B	negtive	bronchoscopic biopsy or crude needle biopsy specimens	adenocarcinoma	P						2021-12-03 10:47:03
B202039102	female	Y	69			1C	4B	L858R	pleural effusion or pericardial effusion specimens	adenocarcinoma				P	P		2020-12-03 14:46:54
B202035781	male	Y	56	1B	1	1C	4B	L858R	pleural effusion or pericardial effusion specimens	adenocarcinoma				P	P		2020-11-09 15:36:33
B202145982	female	N	55			1C	4B	L858R	淋巴结bronchoscopic biopsy or crude needle biopsy specimens	adenocarcinoma	P	P		P			2021-11-24 14:42:51
B202146119	female	N	75			1C	4B	L858R	肝bronchoscopic biopsy or crude needle biopsy specimens	adenocarcinoma	P		P	P			2021-11-25 09:29:00
B202146778	female	N	62	2A	2	1C	4B	ALK	bronchoscopic biopsy or crude needle biopsy specimens	adenocarcinoma	P			P			2021-11-30 09:29:31
B202143396	male	Y	72	3	3	1B	4A	negtive	bronchoscopic biopsy or crude needle biopsy specimens	adenocarcinoma						肾上腺	2021-11-05 16:03:41
B202034726	female	N	80		3	1A	4A	L858R	淋巴结	adenocarcinoma	P	P		P	P		2020-11-02 10:29:45
B202144338	female	N	77	2B	3	1	4	19-Del	bronchoscopic biopsy or crude needle biopsy specimens	adenocarcinoma	P	P					2021-11-12 15:50:25
B202033394	female	N	69			1C	4B	19-Del	pleural effusion or pericardial effusion specimens	adenocarcinoma				P	P		2020-10-22 14:54:20
B202032080	female	N	75	4	3	1B	4A	negtive	pleural effusion or pericardial effusion specimens	adenocarcinoma				P	P	皮肤肾上腺	2020-10-13 15:33:44
B202140449	male	N	52			1c	4B	L858R	bronchoscopic biopsy or crude needle biopsy specimens	adenocarcinoma		P		P			2021-10-15 11:14:02
B202140315	female	N	56			1A	4A	19-Del	bronchoscopic biopsy or crude needle biopsy specimens	adenocarcinoma	P			P			2021-10-14 11:36:12
B202140313	male	Y	57	2	0	1	4	19-Del	bronchoscopic biopsy or crude needle biopsy specimens	adenocarcinoma		P					2021-10-14 11:30:04
B202140279	male	Y	70	1	1	1C	4A	L858R	bronchoscopic biopsy or crude needle biopsy specimens	adenocarcinoma	P						2021-10-14 09:55:18
B202139112	male	Y	70	4	0	0	3A	negtive	bronchoscopic biopsy or crude needle biopsy specimens	squamous cell carcinoma							2021-10-04 15:25:59
B202128857	male	Y	64	4	2	1B	4A	negtive	bronchoscopic biopsy or crude needle biopsy specimens	adenocarcinoma		P					2021-07-23 09:20:13
B2028640	female	N	31	1	3	1C	4B	19-Del	膈胸膜结节	adenocarcinoma			P	P	P		2020-09-12 08:38:48
B202137286	male	Y	55			1A	4A	19-Del	bronchoscopic biopsy or crude needle biopsy specimens	adenocarcinoma	P						2021-09-17 11:43:45
B202137606	male	Y	70			1A	4A	negtive	bronchoscopic biopsy or crude needle biopsy specimens	adenocarcinoma				P			2021-09-22 10:37:05
B202136950	male	N	68	1C	0	1C	4B	L858R	bronchoscopic biopsy or crude needle biopsy specimens	adenocarcinoma		P		P			2021-09-15 11:05:12
B202136729	female	N	72	0	0	1B	4A	19-Del	bronchoscopic biopsy or crude needle biopsy specimens	adenocarcinoma				P			2021-09-14 10:04:07
B2027256	female	N	36	4	1	1B	4A	19-Del	bronchoscopic biopsy or crude needle biopsy specimens	adenocarcinoma	P			P	P		2020-09-01 15:53:39
B202135821	male	Y	77	4	X	1C	4B	L858R	pleural effusion or pericardial effusion specimens	adenocarcinoma	P					心脏	2021-09-07 15:32:26
B202135757	female	N	70	2	1	0	3B	L858R	bronchoscopic biopsy or crude needle biopsy specimens	adenocarcinoma							2021-09-07 09:37:07
B202136564	female	N	38			1C	4B	19-Del	bronchoscopic biopsy or crude needle biopsy specimens	adenocarcinoma	P	P		P			2021-09-13 09:32:55
B202135766	female	N	48	1a	0	0	1A	KRASExon-2	surgical resection specimens	adenocarcinoma							2021-09-07 15:37:11
B202134977	male	Y	23	1a	0	0	1A	19-Del	surgical resection specimens	adenocarcinoma							2021-09-02 08:57:01
B202135626	female	N	62	1a	0	0	1A	L858R	surgical resection specimens	adenocarcinoma							2021-09-06 14:02:17
B202135614	female	Y	53	2	2	0	3A	19-Del	surgical resection specimens	adenocarcinoma							2021-09-06 11:50:13
B202135315	male	Y	48	4	1	1A	4A	19-Del	bronchoscopic biopsy or crude needle biopsy specimens	adenocarcinoma	P					心包	2021-09-03 14:36:30
B202135316	female	N	58	4	2	0	3A	19-Del	bronchoscopic biopsy or crude needle biopsy specimens	adenocarcinoma							2021-09-03 14:36:54
B202134859	female	N	42	1C	2	0	3A	ALK	surgical resection specimens	adenocarcinoma							2021-08-31 15:50:10
B2026461	male	N	43			1C	4B	L858R	pleural effusion or pericardial effusion specimens	adenocarcinoma		P	P	P	P		2020-08-26 15:00:47
B202134376	male	Y	59	1B	0	0	1A	L858R	surgical resection specimens	adenocarcinoma							2021-08-28 08:47:14
B202134060	female	N	56	1B	0	0	1A	19-Del	surgical resection specimens	adenocarcinoma							2021-08-25 13:50:15
B202134189	female	N	56	1C	0	0	1A	L858R	surgical resection specimens	adenocarcinoma							2021-08-26 15:49:07
B202134460	male	Y	73	4	0	0	3A	negtive	bronchoscopic biopsy or crude needle biopsy specimens	adenocarcinoma							2021-08-28 07:57:31
B202133916	female	N	36	2	2	0	3A	ALK	bronchoscopic biopsy or crude needle biopsy specimens	adenocarcinoma							2021-08-24 16:00:46
B202134315	female	N	59			1C	4A	L858R	bronchoscopic biopsy or crude needle biopsy specimens	adenocarcinoma	P						2021-08-27 08:38:38
B202134022	male	Y	58	1A	0	0	1A	KRASExon-2	surgical resection specimens	adenocarcinoma							2021-08-25 11:41:16
B2023962	male	Y	42	2	3	1B	4A	ALK	pleural effusion or pericardial effusion specimens	adenocarcinoma	P			P	P		2020-08-08 15:47:18
B202133316	female	N	56			1A	4A	L858R	淋巴结bronchoscopic biopsy or crude needle biopsy specimens	adenocarcinoma	P						2021-08-20 09:30:13
B202103943	male	Y	49	2	0	0	2A	L858R	surgical resection specimens	adenocarcinoma							2021-01-30 15:34:54
B2023654	female	N	67			1B	4A	L858R	pleural effusion or pericardial effusion specimens	adenocarcinoma		P		P	P		2020-08-06 14:18:37
B202132834	male	Y	58	3	2	1B	4A	negtive	bronchoscopic biopsy or crude needle biopsy specimens	adenocarcinoma				P		肾上腺	2021-08-17 15:54:12
B202132752	female	N	44	1A	0	0	1A	L858R	surgical resection specimens	adenocarcinoma							2021-08-17 11:48:48
B202131923	female	N	71	1B	0	0	1A	MET	surgical resection specimens	adenocarcinoma							2021-08-11 16:01:22
B202132554	female	Y	66			1B	4A	19-Del	淋巴结bronchoscopic biopsy or crude needle biopsy specimens	adenocarcinoma	P			P			2021-08-16 09:58:40
B2021178	female	N	65	4	X	1C	4B	L858R	肝bronchoscopic biopsy or crude needle biopsy specimens	adenocarcinoma	P	P	P	P	P		2020-07-20 10:37:55
B202131167	male	Y	73	2B	0	0	2A	negtive	bronchoscopic biopsy or crude needle biopsy specimens	squamous cell carcinoma							2021-08-06 15:57:31
B202131166	female	N	58	2	3	1B	4A	L858R	淋巴结bronchoscopic biopsy or crude needle biopsy specimens	adenocarcinoma				P			2021-08-06 15:56:50
B202131463	male	Y	63	1B	0	0	1A	19-Del	surgical resection specimens	adenocarcinoma							2021-08-09 15:29:48
B202128335	male	Y	76	4	3	1C	4B	negtive	bronchoscopic biopsy or crude needle biopsy specimens			P		P			2021-07-20 15:54:10
B202128207	male	Y	56	T3	0	0	2B	L858R	surgical resection specimens	adenocarcinoma							2021-07-20 09:12:31
B202131452	female	N	52	1A	0	0	1A	L858R	surgical resection specimens	adenocarcinoma							2021-08-09 15:28:54
B2020128	female	N	36	4	3	1C	4B	ALK	pleural effusion or pericardial effusion specimens	adenocarcinoma				P	P		2020-07-13 08:02:15
B202131118	female	N	53	2	2	0	3	L858R	surgical resection specimens	adenocarcinoma							2021-08-06 15:52:57
B2016677	male	Y	67	3	3	1C	4B	19-Del	pleural effusion or pericardial effusion specimens	adenocarcinoma	P	P		P	P		2020-06-13 12:11:13
B202130084	male	N	61	1A	0	0	1A	ALK	surgical resection specimens	adenocarcinoma							2021-07-30 16:28:02
B2015761	male	Y	64			1B	4A	19-Del	pleural effusion or pericardial effusion specimens	adenocarcinoma				P	P		2020-06-05 16:48:02
B202130744	female	N	75	3	1	0	3A	19-Del	surgical resection specimens	adenocarcinoma							2021-08-04 13:42:35
B2011852	male	Y	79			1B	4A	KRASExon-2	pleural effusion or pericardial effusion specimens	adenocarcinoma				P	P		2020-05-08 15:15:27
M2000033	male	Y	51			1B	4A	negtive			P			P	P		2020-04-24 10:13:29
B202129282	female	N	31	1A	0	0	1A	negtive	surgical resection specimens	adenocarcinoma							2021-07-26 15:54:49
B202129631	female	N	58	1A	0	0	1A	KRASExon-2	surgical resection specimens	黏液adenocarcinoma							2021-07-28 11:50:48
B202129986	female	N	60	2B	0	1A	4A	MET	bronchoscopic biopsy or crude needle biopsy specimens	adenocarcinoma	P						2021-07-30 10:57:07
B2007239	male	Y	61	2	2	1B	4A	HER2	pleural effusion or pericardial effusion specimens	adenocarcinoma				P	P		2020-04-03 07:56:06
B202128512	female	N	65				1	negtive	surgical resection specimens	adenocarcinoma							2021-07-21 15:42:08
B202128454	female	N	48				1	negtive	surgical resection specimens	adenocarcinoma							2021-07-21 11:47:16
B202129432	female	N	48	1b			1A	L858R	surgical resection specimens	adenocarcinoma							2021-07-27 11:36:50
B202128888	male	Y	65	2A	2	0	3A	negtive	bronchoscopic biopsy or crude needle biopsy specimens	squamous cell carcinoma							2021-07-23 11:12:54
B2006763	female	N	50			1C	4B	L858R	pleural effusion or pericardial effusion specimens	adenocarcinoma		P		P	P		2020-03-31 10:30:55
B202129984	male	Y	68	3	0	0	2B	negtive	bronchoscopic biopsy or crude needle biopsy specimens	squamous cell carcinoma							2021-07-30 10:51:15
B202129209	female	N	55	3	2	0	3B	19-Del	bronchoscopic biopsy or crude needle biopsy specimens	adenocarcinoma							2021-07-26 10:23:20
B202128860	female	N	81	4	2	1	4	KRASExon-2	bronchoscopic biopsy or crude needle biopsy specimens	adenocarcinoma				P		肾上腺	2021-07-23 09:33:17
B202127506	male	N	54				1	L858R	surgical resection specimens	adenocarcinoma							2021-07-15 10:11:50
B202127921	male	N	66	1C			1	G719X	surgical resection specimens	adenocarcinoma							2021-07-17 15:48:40
B202128311	female	N	55				1	19-Del	surgical resection specimens	adenocarcinoma							2021-07-20 16:31:32
B202128294	female	N	61				1	negtive	surgical resection specimens	adenocarcinoma							2021-07-20 15:47:55
B202128271	male	Y	69			1C	4B	L858R	淋巴结bronchoscopic biopsy or crude needle biopsy specimens	adenocarcinoma				P			2021-07-20 10:05:59
B202127736	female	N	48				1	19-Del	surgical resection specimens	adenocarcinoma							2021-07-16 15:55:55
B202128148	male	Y	63				1	negtive	surgical resection specimens	adenocarcinoma							2021-07-20 09:45:18
B202128250	male	N	64	4	2	1A	4A	KRASExon-2	bronchoscopic biopsy or crude needle biopsy specimens	squamous cell carcinoma	P						2021-07-20 09:22:29
B202127082	female	N	60	1b			1	RET	surgical resection specimens	adenocarcinoma							2021-07-13 14:02:34
B202127441	female	N	47				1	19-Del	surgical resection specimens	adenocarcinoma							2021-07-15 08:58:14
B2004632	female	N	65			1C	4B	19-Del	bronchoscopic biopsy or crude needle biopsy specimens	adenocarcinoma		P		P	P		2020-03-12 16:09:37
B202127716	male	Y	69	2B	2	1C	4C	negtive	bronchoscopic biopsy or crude needle biopsy specimens	adenocarcinoma				P		肾上腺	2021-07-16 10:56:20
B2004455	male	Y	62			1C	4B	negtive	bronchoscopic biopsy or crude needle biopsy specimens	adenocarcinoma				P	P		2020-03-11 09:51:52
B202127208	male	N	62	1B	0	0	1	L858R	surgical resection specimens	adenocarcinoma							2021-07-14 09:06:41
B202126630	female	N	65			1C	4B	19-Del	bronchoscopic biopsy or crude needle biopsy specimens	adenocarcinoma		P	P	P			2021-07-10 09:33:11
B202126510	male	Y	71	2B	0	0	2A	negtive	surgical resection specimens	adenocarcinoma							2021-07-09 16:01:49
B202126508	male	Y	76			1A	3	L858R	bronchoscopic biopsy or crude needle biopsy specimens	adenocarcinoma							2021-07-09 16:01:32
B202127063	female	N	63	1	0	0	1	L858R	surgical resection specimens	adenocarcinoma							2021-07-13 11:37:27
B202126568	female	N	60	4			3A	L858R	surgical resection specimens	adenocarcinoma							2021-07-10 08:58:50
H202100572	male	Y	66	4	3	1	4	KRASExon-2	bronchoscopic biopsy or crude needle biopsy specimens	adenocarcinoma	P	P		P			2021-07-16 11:42:35
B1926817	female	N	51			1C	4B	ALK	bronchoscopic biopsy or crude needle biopsy specimens	adenocarcinoma	P		P	P	P		2019-08-08 10:13:07
H2000066	female	N	61			1C	4B	HER2	pleural effusion or pericardial effusion specimens	adenocarcinoma			P	P	P		2020-02-27 14:50:13
B202125668	female	N	57	2A	3	1	4	ALK	淋巴结bronchoscopic biopsy or crude needle biopsy specimens	adenocarcinoma						肾上腺	2021-07-05 15:46:38
B202125979	female	N	55			1C	4B	ALK	肝bronchoscopic biopsy or crude needle biopsy specimens	adenocarcinoma		P	P	P			2021-07-07 09:10:29
B202125351	male	Y	37	4	3	0	3B	ALK	bronchoscopic biopsy or crude needle biopsy specimens	adenocarcinoma							2021-07-02 16:01:09
B202124809	male	N	49	2A	0	0	1B	negtive	surgical resection specimens	adenocarcinoma							2021-06-30 09:03:26
B202124379	female	N	64	X	2	1	4	19-Del	bronchoscopic biopsy or crude needle biopsy specimens			P	P	P			2021-06-25 16:02:29
B202125281	female	N	35				1	negtive	surgical resection specimens	adenocarcinoma							2021-07-02 11:39:58
B202124844	male	Y	76	2	2	X	3	MET	bronchoscopic biopsy or crude needle biopsy specimens	adenocarcinoma							2021-06-29 15:55:13
B202124958	female	N	63				1	ROS1	surgical resection specimens	adenocarcinoma							2021-06-30 15:58:29
B202124885	male	N	71			1C	4B	HER2	bronchoscopic biopsy or crude needle biopsy specimens	adenocarcinoma		P		P			2021-06-29 16:56:43
B202124775	female	N	40			1B	4A	negtive	bronchoscopic biopsy or crude needle biopsy specimens	adenocarcinoma		P					2021-06-29 11:01:06
B202124633	male	Y	53				1	19-Del	surgical resection specimens	adenocarcinoma							2021-06-29 09:10:25
B202124451	female	N	31				1	negtive	surgical resection specimens	adenocarcinoma							2021-06-26 10:24:45
B202124447	female	N	83					negtive	bronchoscopic biopsy or crude needle biopsy specimens	squamous cell carcinoma							2021-06-26 09:24:52
B202124380	female	N	75	4	3	X	3C	19-Del	淋巴结bronchoscopic biopsy or crude needle biopsy specimens	adenocarcinoma							2021-06-25 16:04:07
B202124766	female	N	56	1	0	0	1	KRASExon-2	surgical resection specimens	adenocarcinoma							2021-06-29 12:01:34
B202124795	male	Y	67	3	1	0	3A	negtive	bronchoscopic biopsy or crude needle biopsy specimens	adenocarcinoma							2021-06-29 11:31:11
B202123976	female	N	56	1	0	0	1	19-Del	surgical resection specimens	adenocarcinoma							2021-06-23 15:49:59
B2009829	female	N	76	1	0	0	1	G719X	surgical resection specimens	adenocarcinoma							2020-04-22 16:12:03
H202100526	female	N	56	2B	3	0	3B	negtive	bronchoscopic biopsy or crude needle biopsy specimens	squamous cell carcinoma							2021-06-28 10:12:12
B202124329	male	N	47	4		1B	4A	negtive	bronchoscopic biopsy or crude needle biopsy specimens	adenocarcinoma				P			2021-06-25 11:18:21
B202123974	female	N	59	1B			1A	L858R	surgical resection specimens	adenocarcinoma							2021-06-23 11:44:52
B2003399	male	Y	56			1B	4A	L858R	pleural effusion or pericardial effusion specimens	adenocarcinoma				P	P		2020-02-23 17:05:34
B2003303	male	Y	48	4	3	1C	4B	negtive	淋巴结	adenocarcinoma				P	P	肾上腺	2020-02-18 13:50:18
B202123330	male	Y	51				1	negtive	surgical resection specimens	squamous cell carcinoma							2021-06-18 15:52:27
B202122095	male	Y	58				2	negtive	bronchoscopic biopsy or crude needle biopsy specimens	squamous cell carcinoma							2021-06-08 16:05:10
B202123179	male	Y	72	4	2	1B	4A	19-Del	bronchoscopic biopsy or crude needle biopsy specimens	squamous cell carcinoma		P					2021-06-17 09:49:16
B202123348	male	Y	73			1C	4B		bronchoscopic biopsy or crude needle biopsy specimens	adenocarcinoma		P	P				2021-06-18 11:14:51
B202122912	female	N	63	4	3	1C	4B	L858R	bronchoscopic biopsy or crude needle biopsy specimens	adenocarcinoma	P			P			2021-06-15 16:10:41
B202122840	male	N	76	2A			1B	19-Del	surgical resection specimens	adenocarcinoma							2021-06-15 15:50:30
B202122827	female	N	60	3			2B	19-Del+20ins	surgical resection specimens	adenocarcinoma							2021-06-15 11:02:11
B202122646	male	Y	76	3			2B	KRASExon-2	surgical resection specimens	adenocarcinoma							2021-06-15 08:25:04
B202123405	female	N	70			1C	4B	L858R	bronchoscopic biopsy or crude needle biopsy specimens	adenocarcinoma				P			2021-06-18 16:05:16
B202123107	female	N	53			1C	4B	19-Del	bronchoscopic biopsy or crude needle biopsy specimens	adenocarcinoma	P			P			2021-06-16 16:27:43
B202122910	male	Y	72			1B	4A	negtive	bronchoscopic biopsy or crude needle biopsy specimens	adenocarcinoma						结肠	2021-06-15 16:10:04
B202122837	male	Y	75	1C	0	X	1	negtive	bronchoscopic biopsy or crude needle biopsy specimens	adenocarcinoma							2021-06-15 11:03:54
B2002953	female	N	64	2A	3	1C	4B	HER2	pleural effusion or pericardial effusion specimens	adenocarcinoma	P		P	P	P		2020-02-03 08:08:52
B202122913	female	N	76			1C	4B	L858R	bronchoscopic biopsy or crude needle biopsy specimens	adenocarcinoma		P		P			2021-06-15 16:11:13
B202122580	male	Y	68			1A	4A	KRASExon-2	bronchoscopic biopsy or crude needle biopsy specimens	黏液adenocarcinoma	P						2021-06-11 15:59:51
B2001628	female	N	62	2A	0	1B	4A	19-Del	pleural effusion or pericardial effusion specimens	adenocarcinoma				P	P		2020-01-14 08:15:57
B202122370	male	N	66				1	L858R	surgical resection specimens	adenocarcinoma							2021-06-10 15:56:20
H202300686	male		56					19-Del									2023-08-11 11:00:44
H202300685	female		62					L858R									2023-08-10 11:17:47
H202300684	female		54					19-Del									2023-08-10 11:13:43
H202300673	male		79					L858R									2023-08-07 10:18:43
B202331161	male		72			1C	4B	L858R	淋巴结bronchoscopic biopsy or crude needle biopsy specimens	adenocarcinoma		P		P			2023-07-31 11:24:52
B202331445	female	N	72	2B	3	0	3B	19-Del	bronchoscopic biopsy or crude needle biopsy specimens	adenocarcinoma							2023-08-01 15:49:20
B202326603	male	N	63			1B	4A	negtive		非特殊类型		P					2023-07-05 10:01:35
B202330152	female	N	72			1B	4A	L858R	bronchoscopic biopsy or crude needle biopsy specimens	adenocarcinoma		P					2023-07-25 11:00:21
H202300637	female		69					L858R									2023-07-26 15:45:45
B202324602	male	Y	55	4	0	0	3A	20-ins	surgical resection specimens	adenocarcinoma							2023-06-22 08:34:51
B2001418	female	N	46	X	3	1C	4B	RET	胸壁结节	adenocarcinoma	P	P	P	P	P		2020-01-13 08:22:24
B202327635	female	Y	56	1C	1	0	2B	HER2	surgical resection specimens	adenocarcinoma							2023-07-11 10:34:31
B202327396	male	N	73	4	1	1B	4A	HER2	bronchoscopic biopsy or crude needle biopsy specimens	adenocarcinoma		P					2023-07-10 10:19:00
B202324942	female	N	55	4	3	1A	4A	BRAF V600E	淋巴结bronchoscopic biopsy or crude needle biopsy specimens	adenocarcinoma	P						2023-06-25 12:43:35
B202327025	female	N	75	4	2	1B	4	L858R	bronchoscopic biopsy or crude needle biopsy specimens	adenocarcinoma		P		P			2023-07-07 09:49:13
B202326290	female	N	67	4	0	0	3A	L858R	surgical resection specimens	adenocarcinoma							2023-07-04 08:48:45
B2019092	female		50					G719X	surgical resection specimens	adenocarcinoma							2020-07-04 08:31:14
H202300410	male		60					KRASExon-2	bronchoscopic biopsy or crude needle biopsy specimens	adenocarcinoma							2023-05-20 09:57:07
B202322485	male	Y	61	2A	2	0	3A	negtive	bronchoscopic biopsy or crude needle biopsy specimens	squamous cell carcinoma							2023-06-07 11:03:57
B202322542	female		62				4	19-Del/T790M	bronchoscopic biopsy or crude needle biopsy specimens	adenocarcinoma				P			2023-06-07 10:56:15
B202320229	male	N	66	1B	0	0	1A	L858R	surgical resection specimens	adenocarcinoma							2023-05-23 08:43:54
H202300424	male		66					negtive	淋巴结bronchoscopic biopsy or crude needle biopsy specimens	adenocarcinoma							2023-05-24 10:55:12
B202319367	female	N	57	1B	0	0	1A	19-Del	surgical resection specimens	adenocarcinoma							2023-05-17 08:33:33
B1908201	female	N	43	1C	0	0	1A	19-Del	surgical resection specimens	adenocarcinoma							2019-03-12 13:41:25
B2001125	female	N	54			1B	4A	19-Del	pleural effusion or pericardial effusion specimens	adenocarcinoma				P	P		2020-01-09 16:35:35
B202316433	female	N	52	1B	0	0	1A	L858R									2023-04-28 13:35:46
B202318138	male	N	61			1B	4A	L858R	bronchoscopic biopsy or crude needle biopsy specimens	adenocarcinoma				P			2023-05-10 08:48:53
B2000598	male	Y	56	1B	1	1C	4B	L858R/MET	bronchoscopic biopsy or crude needle biopsy specimens	adenocarcinoma				P	P		2020-01-06 16:24:12
B2000301	male	Y	50			1C	4B	19-Del	胸膜结节	adenocarcinoma				P	P		2020-01-03 15:13:48
B202310898	female	N	69	2	0	0	1B	L858R	surgical resection specimens	adenocarcinoma							2023-03-25 08:28:39
B202311326	female	N	72	1C	0	0	1A	19-Del	surgical resection specimens	adenocarcinoma							2023-03-28 16:01:12
H202300323	female		77					19-Del	淋巴结bronchoscopic biopsy or crude needle biopsy specimens	adenocarcinoma							2023-04-25 12:02:43
B202314931	female	N	59	4	0	0	3A	19-Del	surgical resection specimens	adenocarcinoma							2023-04-19 15:42:01
B202307854	male	Y	60	1C	0	0	1A	19-Del	surgical resection specimens	adenocarcinoma							2023-03-07 15:51:16
B202314128	female	N	69	1C	0	0	1A	L858R	surgical resection specimens	adenocarcinoma							2023-04-14 10:54:16
B1944793	female	N	58			1C	4B	19-Del	pleural effusion or pericardial effusion specimens	adenocarcinoma	P	P		P	P		2019-12-31 14:43:10
B202311893	male	Y	73	1A	0	0	1A	KRAS G12C	surgical resection specimens	adenocarcinoma							2023-03-31 15:32:49
B202308983	male	Y	69			1B	4A	HER2	脑surgical resection specimens	adenocarcinoma		P					2023-03-14 10:06:06
B202312079	female	N	55			1A	4A	L858R	bronchoscopic biopsy or crude needle biopsy specimens	adenocarcinoma	P						2023-04-01 09:06:49
H202300138	female		68					L858R/T790M	bronchoscopic biopsy or crude needle biopsy specimens	adenocarcinoma							2023-02-24 10:34:47
B202305895	female	N	56	1C	0	0	1A	RET	surgical resection specimens	adenocarcinoma							2023-02-22 15:48:10
B202300270	female	N	59			1B	4A	19-Del	脑surgical resection specimens	adenocarcinoma		P					2023-01-06 10:03:06
B1944290	male	Y	83			1C	4B	negtive	pleural effusion or pericardial effusion specimens	小细胞癌				P	P		2019-12-26 16:58:03
B202115091	female	N	79		1		2B	L858R	bronchoscopic biopsy or crude needle biopsy specimens	adenocarcinoma							2021-04-20 17:31:23
B1942366	female	N	64			1C	4B	19-Del	pleural effusion or pericardial effusion specimens	adenocarcinoma		P		P	P		2019-12-11 15:44:35
B202304816	female	N	56	2A	1	0	2B	19-Del	surgical resection specimens	adenocarcinoma							2023-02-15 15:46:15
B1940558	female	N	81			1C	4B	L858R	胸膜结节	adenocarcinoma				P	P	肾上腺	2019-11-28 11:26:41
B202305322	female	N	53	2	0	0	1B	19-Del	surgical resection specimens	adenocarcinoma							2023-02-18 16:20:23
H202300109	female		68					L858R	bronchoscopic biopsy or crude needle biopsy specimens	adenocarcinoma							2023-02-13 12:04:20
B202305847	female	N	69				1	19-Del	surgical resection specimens	adenocarcinoma							2023-02-22 10:21:05
B202304587	female	N	64		3		3B	19-Del	淋巴结bronchoscopic biopsy or crude needle biopsy specimens	adenocarcinoma							2023-02-14 14:33:13
B202302303	female	Y	58	2A	0	0	1B	RET	surgical resection specimens	adenocarcinoma							2023-02-01 08:30:25
B202245935	female	N	74	X	X	1	4	19-Del				P					2022-12-11 09:46:51
B202303744	female	N	56	1A	0	0	1A	19-Del	surgical resection specimens	adenocarcinoma							2023-02-09 08:33:51
B1933774	female	N	63			1C	4B	19-Del	pleural effusion or pericardial effusion specimens	adenocarcinoma			P	P	P		2019-10-07 15:47:32
H202300082	male		64					negtive	bronchoscopic biopsy or crude needle biopsy specimens	adenocarcinoma							2023-02-06 11:25:32
B1932217	male	Y	70	4	3	1A	4A	negtive	bronchoscopic biopsy or crude needle biopsy specimens	adenocarcinoma	P			P	P		2019-09-19 11:32:38
B202245096	male	Y	64			1B	4A	KRASExon-2	脑surgical resection specimens	adenocarcinoma		P					2022-11-22 10:01:50
H1900703	female	N	66	4	0	1B	4A	19-Del	pleural effusion or pericardial effusion specimens	adenocarcinoma	P			P	P		2019-08-28 15:00:52
B202300520	female	N	59	1B	0	0	1A	L858R	surgical resection specimens	adenocarcinoma							2023-01-10 10:49:21
H202300023	male		60					KRASExon-2									2023-01-12 08:13:13
B202300071	male	Y	67	2B	2	1C	4B	19-Del	bronchoscopic biopsy or crude needle biopsy specimens	adenocarcinoma		P		P		肾上腺	2023-01-03 11:29:14
H202300003	female		85					19-Del	淋巴结bronchoscopic biopsy or crude needle biopsy specimens	adenosquamous carcinoma							2023-01-03 09:57:19
B1923783	female	N	65			1C	4B	L858R	bronchoscopic biopsy or crude needle biopsy specimens	adenocarcinoma		P		P	P		2019-07-17 10:16:30
B202246234	male	Y	56	2	0	0	1B	L858R	surgical resection specimens	adenocarcinoma							2022-12-16 09:58:55
B202237744	female	Y	69		3		3	19-Del	淋巴结bronchoscopic biopsy or crude needle biopsy specimens	adenocarcinoma							2022-09-24 10:15:58
B202246250	male	N	61	2	2	1C	4B	negtive	bronchoscopic biopsy or crude needle biopsy specimens	adenocarcinoma		P		P			2022-12-16 14:50:04
B202244646	male	Y	60	2	0	0	1B	19-Del	surgical resection specimens	adenocarcinoma							2022-11-18 10:05:27
B1921445	male	Y	71	X	3	1C	4B	19-Del	bronchoscopic biopsy or crude needle biopsy specimens	adenocarcinoma	P			P	P		2019-06-29 14:07:30
B202245465	female	N	51	1B	0	0	1	19-Del	surgical resection specimens	adenocarcinoma							2022-11-29 16:14:03
B202245261	female	N	72	1A	0	0	1A	KRASExon-2	surgical resection specimens	黏液adenocarcinoma							2022-11-23 15:55:07
B202245414	female	N	57	4	3	1	4	19-Del	bronchoscopic biopsy or crude needle biopsy specimens	adenocarcinoma	P						2022-11-25 15:32:47
B202244369	female	N	75	3	1	1	4	L861Q	bronchoscopic biopsy or crude needle biopsy specimens	adenocarcinoma			P	P			2022-11-16 10:21:02
H202201050	male		59					L858R	surgical resection specimens	adenocarcinoma							2022-11-11 15:13:15
B202242713	male	Y	72			1C	4B	negtive	bronchoscopic biopsy or crude needle biopsy specimens	adenocarcinoma				P		肾上腺	2022-11-03 09:58:52
H202200997	female	N	67	2		1	4	L858R	bronchoscopic biopsy or crude needle biopsy specimens	adenocarcinoma				P		肾上腺	2022-10-29 11:33:54
B202241093	male		66					L858R	bronchoscopic biopsy or crude needle biopsy specimens	adenocarcinoma							2022-10-21 10:59:46
B1921288	female	N	51	4	1	1C	4B	RET	bronchoscopic biopsy or crude needle biopsy specimens	adenocarcinoma	P	P		P	P		2019-06-28 10:20:23
B202240674	female	N	74	4	3	1	4	19-Del	bronchoscopic biopsy or crude needle biopsy specimens	adenocarcinoma	P						2022-10-18 15:50:48
B202234912	female	N	48	1C	2	0	3A	L858R	surgical resection specimens	adenocarcinoma							2022-09-02 11:47:53
B202239048	male	Y	59	1C	2	1C	4B	19-Del	bronchoscopic biopsy or crude needle biopsy specimens	adenocarcinoma	P	P		P		肾	2022-10-07 11:22:41
B202238196	male	Y	73					PIK3CA	bronchoscopic biopsy or crude needle biopsy specimens	adenocarcinoma伴neuroendocrine carcinoma内分泌分化							2022-09-28 09:11:05
B202236857	female	N	68			1B	4A	MET	肩胛骨bronchoscopic biopsy or crude needle biopsy specimens	adenocarcinoma				P			2022-09-19 09:46:37
B202236870	female	N	63	1A	0	0	1A	L858R	surgical resection specimens	adenocarcinoma							2022-09-19 10:38:58
B202236397	male	N	49	3	0	0	2B	L858R	surgical resection specimens	adenocarcinoma							2022-09-15 16:00:39
B1919041	male	Y	66	1	2	1C	4B	L858R	胸壁肿物	adenocarcinoma		P		P	P		2019-06-10 14:33:05
B202235890	male	Y	60	1	0	0	1	L858R	surgical resection specimens	adenocarcinoma							2022-09-11 11:02:51
B202230792	female	N	78	3	0	0	2B	L858R/19-Del	surgical resection specimens	adenocarcinoma							2022-08-08 15:42:03
H202200823	male		72					L858R	bronchoscopic biopsy or crude needle biopsy specimens	adenocarcinoma							2022-09-06 11:38:15
B1918232	female	Y	83	4	2	1B	4A	NRASExon-3	pleural effusion or pericardial effusion specimens	adenocarcinoma	P			P	P		2019-06-03 08:23:26
B202232141	male	Y	77	4	0	0	3A	negtive	bronchoscopic biopsy or crude needle biopsy specimens	非小细胞癌							2022-08-16 10:19:27
H202200779	male		66					KRASExon-2	surgical resection specimens	adenocarcinoma							2022-08-23 14:33:06
B202232854	female	N	54	2A	3	1A	4A	ROS1	bronchoscopic biopsy or crude needle biopsy specimens	adenocarcinoma	P						2022-08-19 14:17:38
B202232059	female	N	56	2A	0	0	1B	L858R	surgical resection specimens	adenocarcinoma							2022-08-15 16:36:03
B202207301	female	N	64	4	0	0	3A	L858R	surgical resection specimens	adenocarcinoma							2022-02-22 15:58:33
B202229517	male	N	50	1A	0	0	1A	20-ins	surgical resection specimens	adenocarcinoma							2022-07-30 15:32:17
B202227480	male	Y	77	2	3	1B	3	negtive	bronchoscopic biopsy or crude needle biopsy specimens	squamous cell carcinoma							2022-07-19 16:12:30
H202200175	male		70					negtive	淋巴结	squamous cell carcinoma							2022-02-28 10:03:13
B202224224	male	Y	74	3	0	0	2B	G719X	surgical resection specimens	adenocarcinoma							2022-06-28 15:43:20
B1914592	female	N	73	2B	2	1B	4A	KRASExon-2	pleural effusion or pericardial effusion specimens	adenocarcinoma			P	P	P		2019-05-04 16:29:41
B202223757	male	N	68	1B	1	0	2B	L858R	surgical resection specimens	adenocarcinoma							2022-06-24 16:37:41
B202224000	male	N	57	4	3	X	3C	ALK	淋巴结bronchoscopic biopsy or crude needle biopsy specimens	adenocarcinoma							2022-06-27 10:21:25
B202215399	male	N	60	1B	0	0	1	KRASExon-2	surgical resection specimens	adenocarcinoma							2022-04-25 15:45:14
B1912414	female	N	68	2	2	1C	4B	KRASExon-2	bronchoscopic biopsy or crude needle biopsy specimens	adenocarcinoma		P		P	P		2019-04-15 11:09:06
B202200157	male	N	64	4	3	1	4B	negtive	淋巴结bronchoscopic biopsy or crude needle biopsy specimens	squamous cell carcinoma	P	P		P			2022-01-04 09:57:31
B1912394	male	Y	69			1B	4A	19-Del	pleural effusion or pericardial effusion specimens	adenocarcinoma	P			P	P		2019-04-15 09:11:39
H202200459	male		72					negtive	bronchoscopic biopsy or crude needle biopsy specimens	高级别粘液表皮样癌，鳞状上皮癌							2022-05-26 11:51:07
B202217857	male	N	62	2B	3	0	3B	negtive	bronchoscopic biopsy or crude needle biopsy specimens	adenocarcinoma							2022-05-12 10:36:32
B202219850	female	N	63			1B	4A	19-Del	bronchoscopic biopsy or crude needle biopsy specimens	adenocarcinoma				P			2022-05-26 10:53:19
B202216201	female	N	67	3	2	1C	4B	L858R	bronchoscopic biopsy or crude needle biopsy specimens	adenocarcinoma				P			2022-04-29 16:06:57
B202215055	male	Y	63	2B	0	0	1B	negtive	bronchoscopic biopsy or crude needle biopsy specimens	squamous cell carcinoma							2022-04-22 10:40:56
H202200292	female		74					19-Del	surgical resection specimens	adenocarcinoma							2022-04-13 09:35:20
B202212788	male	Y	47			1C	4B	L858R	bronchoscopic biopsy or crude needle biopsy specimens	adenocarcinoma				P			2022-04-05 17:43:17
H202200271	male							ALK									2022-04-06 10:44:49
B202212601	male	Y	68	1	2	1B	4A	KRASExon-2	bronchoscopic biopsy or crude needle biopsy specimens	adenocarcinoma				P			2022-04-02 10:05:03
H202200239	female		52					19-Del									2022-03-28 08:47:42
B202210704	male	Y	67	3	3	1C	4B	L858R	淋巴结bronchoscopic biopsy or crude needle biopsy specimens	adenocarcinoma	P	P	P	P			2022-03-15 15:07:28
H202200224	male		74					19-Del	surgical resection specimens	adenocarcinoma							2022-03-16 11:23:37
B202206534	female	N	70	1B	0	0	1	19-Del	surgical resection specimens	adenocarcinoma							2022-02-17 15:51:06
H202200189	female		65					20-ins	surgical resection specimens	adenocarcinoma							2022-03-02 11:15:13
B202208463	male	N	61	2A	2	0	3A	KRASExon-2	bronchoscopic biopsy or crude needle biopsy specimens	adenocarcinoma							2022-03-01 11:29:21
B1912029	female	N	56	3		1C	4B	L858R	bronchoscopic biopsy or crude needle biopsy specimens	adenocarcinoma				P	P		2019-04-11 10:22:38
B1911353	male	N	58			1C	4B	L858R	pleural effusion or pericardial effusion specimens	adenocarcinoma	P	P		P	P		2019-04-04 17:05:14
B1910735	male	Y	60			1C	4B	negtive	bronchoscopic biopsy or crude needle biopsy specimens	adenocarcinoma	P			P	P		2019-04-01 11:32:37
B1910049	female	N	52	4	3	1C	4B	ROS1	pleural effusion or pericardial effusion specimens	adenocarcinoma	P	P		P	P	脊髓	2019-03-26 15:55:48
B202150399	female	N	63	4	0	0	3A	KRASExon-2	surgical resection specimens	adenocarcinoma							2021-12-24 11:18:37
B202201932	female	N	73				1	L858R	bronchoscopic biopsy or crude needle biopsy specimens	adenocarcinoma							2022-01-14 15:51:41
H202200052	female		63					20-ins		adenocarcinoma							2022-01-18 11:03:12
H202101069	female		57					19-Del	bronchoscopic biopsy or crude needle biopsy specimens	adenocarcinoma							2021-12-29 14:15:32
B202149925	male	Y	66			1B	4A	L858R	bronchoscopic biopsy or crude needle biopsy specimens	adenocarcinoma		P					2021-12-21 12:04:21
B1909497	male	Y	60			1C	4B	L858R	pleural effusion or pericardial effusion specimens	adenocarcinoma	P			P	P		2019-03-21 15:26:40
B1908298	female	N	86			1B	4A	negtive	pleural effusion or pericardial effusion specimens	adenocarcinoma			P	P	P		2019-03-12 16:45:52
B202147855	male	Y	53			1B	4A	KRASExon-2	bronchoscopic biopsy or crude needle biopsy specimens	adenocarcinoma		P					2021-12-07 15:38:49
B202137236	female	N	70		1	1C	4B	negtive				P					2021-09-17 08:42:53
B202143553	female	N	42	2	0	0	1B	19-Del	surgical resection specimens	adenocarcinoma							2021-11-08 11:50:34
B202146347	male	Y	70	4	3	0	3C	negtive	bronchoscopic biopsy or crude needle biopsy specimens	adenocarcinoma							2021-11-26 15:46:20
B202141668	female	N	69	3	2	0	3A	19-Del	surgical resection specimens	adenocarcinoma							2021-10-25 15:49:11
B202333301	female	N	72				4	ALK	bronchoscopic biopsy or crude needle biopsy specimens	adenocarcinoma					P		2023-08-11 11:25:23
B202325590	female	N	72				4a	19-Del	pleural effusion or pericardial effusion specimens	adenocarcinoma	P				P		2023-06-28 17:03:57
B202141314	female		72			1B	4A	ALK	脑surgical resection specimens	adenocarcinoma		P					2021-10-21 15:16:23
B202326535	female	N	73				4	negtive	pleural effusion or pericardial effusion specimens	adenocarcinoma	P				P		2023-07-04 17:13:32
201314711	female	N	64			1B	4A	negtive	脑surgical resection specimens	adenocarcinoma		P					2013-08-06 17:03:00
H202100843	male		73					negtive	bronchoscopic biopsy or crude needle biopsy specimens	adenocarcinoma							2021-10-20 08:56:06
B202140039	female	N	65	3	1	0	3A	19-Del	surgical resection specimens	adenocarcinoma							2021-10-13 08:35:29
B202139010	female	N	51				1	HER2	surgical resection specimens	adenocarcinoma							2021-10-02 09:04:23
B202140544	male	Y	73			1B	4A	L858R	淋巴结bronchoscopic biopsy or crude needle biopsy specimens	adenocarcinoma				P			2021-10-15 17:14:05
B202324743	female	N	52	1	X	1	4	19-Del	pleural effusion or pericardial effusion specimens	adenocarcinoma					P		2023-06-22 11:45:49
B202137983	male	Y	57			1C	4B	L858R	bronchoscopic biopsy or crude needle biopsy specimens	adenocarcinoma		P		P			2021-09-24 15:09:48
B202136546	female	N	58	3	0	0	2B	19-Del	surgical resection specimens	adenocarcinoma							2021-09-13 08:32:52
B202217858	male	Y	64	2B	3	1C	4B	negtive	pleural effusion or pericardial effusion specimens	squamous cell carcinoma	P				P	心包	2022-05-12 10:37:58
B202136926	male	Y	74	2B	0	0	2A	G719/S768I	bronchoscopic biopsy or crude needle biopsy specimens	adenocarcinoma							2021-09-15 09:58:23
H202100730	female		67					L858R	bronchoscopic biopsy or crude needle biopsy specimens	adenocarcinoma							2021-09-13 11:32:27
H202100714	female		59					RET	surgical resection specimens	adenocarcinoma							2021-09-07 10:34:26
B202136737	male	Y	58			1C	4B	KRASExon-2	淋巴结bronchoscopic biopsy or crude needle biopsy specimens	adenocarcinoma	P	P					2021-09-14 09:34:44
B202134687	male	N	38	2	0	0	1B	19-Del	surgical resection specimens	adenocarcinoma							2021-08-30 16:38:33
B202032934	male	N	37	2A	3	1C	4B	ALK	淋巴结bronchoscopic biopsy or crude needle biopsy specimens	adenocarcinoma	P		P	P			2020-10-19 16:07:21
H202100676	male		62					19-Del									2021-08-27 12:17:39
B202318231	female	N	85				4A	L858R	pleural effusion or pericardial effusion specimens	adenocarcinoma					P		2023-05-10 14:01:16
B202132760	female	N	88	2A	3	0	3B	19-Del	bronchoscopic biopsy or crude needle biopsy specimens	adenocarcinoma							2021-08-17 11:03:59
B202132564	male	Y	75			1A	4A	negtive	bronchoscopic biopsy or crude needle biopsy specimens	squamous cell carcinoma						肾上腺	2021-08-16 11:00:25
B202310017	female	N	52				4	BRAF	pleural effusion or pericardial effusion specimens	adenocarcinoma	P				P		2023-03-20 15:14:23
B202131901	male	Y	76	1	0	1C	4B	negtive	上臂肿物	adenocarcinoma				P		肾上腺	2021-08-11 11:31:14
B202131718	male	N	61	4	0	0	3A	19-Del	bronchoscopic biopsy or crude needle biopsy specimens	adenocarcinoma							2021-08-10 15:53:53
H202100638	female		63					L858R									2021-08-10 17:50:00
B202244692	female	N	92				4	19-Del	pleural effusion or pericardial effusion specimens	adenocarcinoma					P		2022-11-18 14:37:04
B202129363	female	N	61	3	2	0	3B	RET+L858R	surgical resection specimens	大细胞neuroendocrine carcinoma内分泌癌伴坏死							2021-07-27 09:05:14
B202129686	female	N	69		3	1B	4A	ALK	淋巴结bronchoscopic biopsy or crude needle biopsy specimens	adenocarcinoma				P			2021-07-28 14:27:04
H202100604	male		75					negtive		adenocarcinoma							2021-07-28 10:49:18
H202100614	female		70					L858R									2021-07-30 11:29:23
B202128094	male	N	65			1B	4A	KRASExon-2	脑surgical resection specimens	adenocarcinoma	P	P	P				2021-07-19 15:02:41
B202129504	female	N	71	2	0	0	1B	L858R	bronchoscopic biopsy or crude needle biopsy specimens	adenocarcinoma							2021-07-27 15:58:38
B202125000	male	N	76	1A	0	0	1A	L858R	surgical resection specimens	adenocarcinoma							2021-07-01 08:50:39
H202100534	male		57					L858R		微乳头状adenocarcinoma							2021-06-29 14:51:26
B202125284	female	N	67			1C	4B	19-Del	淋巴结bronchoscopic biopsy or crude needle biopsy specimens	adenocarcinoma	P	P		P			2021-07-02 10:30:06
B202241585	female	N	72	3	2	1A	4A	L858R	pleural effusion or pericardial effusion specimens	adenocarcinoma					P		2022-10-25 14:54:36
B202104313	female	Y	69	2	2	1B	4A	L861Q	surgical resection specimens	adenocarcinoma		P					2021-02-02 17:12:28
B202122611	male	N	49			1B	4A	19-Del	bronchoscopic biopsy or crude needle biopsy specimens	adenocarcinoma				P			2021-06-11 16:38:05
B202122098	female	N	73			1B	4A	19-Del	bronchoscopic biopsy or crude needle biopsy specimens	adenocarcinoma	P		P				2021-06-08 16:05:57
B202122038	female	N	66	4	0		3A	L858R	surgical resection specimens	adenocarcinoma							2021-06-08 11:27:39
B202121833	female	N	64	1A	0	0	1A	L858R	surgical resection specimens	adenocarcinoma							2021-06-07 15:36:06
B202241591	female	N	86			1A	4A	L858R	pleural effusion or pericardial effusion specimens	adenocarcinoma	P				P		2022-10-25 15:12:37
H202100475	female		55					19-Del	surgical resection specimens	adenosquamous carcinoma							2021-06-15 10:22:20
B202121616	female	N	59	4	0	0	3A	19-Del	surgical resection specimens	adenocarcinoma							2021-06-04 15:56:23
B202121448	female	N	59	1C	0	0	1A	L858R	surgical resection specimens	adenocarcinoma							2021-06-03 14:55:26
B202121154	male	Y	58	2B	3	1C	4B	KRASExon-2	淋巴结bronchoscopic biopsy or crude needle biopsy specimens	adenocarcinoma		P		P			2021-06-01 16:06:33
B202241129	female	N	63			1A	4A	L858R	pleural effusion or pericardial effusion specimens	adenocarcinoma					P	心包	2022-10-21 14:43:06
B202121101	male	Y	66	4	0	0	3A	negtive	bronchoscopic biopsy or crude needle biopsy specimens	adenocarcinoma							2021-06-01 11:08:47
B202120912	female	N	56	1	0	0	1	19-Del	surgical resection specimens	adenocarcinoma							2021-06-01 09:08:47
B202120900	male	Y	83	2B	2	0	3A	negtive	bronchoscopic biopsy or crude needle biopsy specimens	adenocarcinoma							2021-05-31 13:42:02
B202120868	male	Y	62			1C	4B	negtive	淋巴结bronchoscopic biopsy or crude needle biopsy specimens	adenocarcinoma			P				2021-05-31 10:19:09
B202120095	female	N	58	4	3	1	4	KRASExon-2	bronchoscopic biopsy or crude needle biopsy specimens	adenocarcinoma	P	P					2021-05-25 11:00:52
B202240920	male	Y	56	4	2	1	4	20-ins	bronchoscopic biopsy or crude needle biopsy specimens	adenocarcinoma					P		2022-10-20 09:27:38
B202120174	male	Y	68			1B	4A	negtive	淋巴结bronchoscopic biopsy or crude needle biopsy specimens	adenocarcinoma		P					2021-05-25 16:10:54
B202238398	male	Y	70	2	3	1a	4a	negtive	淋巴结	squamous cell carcinoma					P		2022-09-29 14:47:09
B202118967	male	N	68	1	2	1	4	negtive	骨bronchoscopic biopsy or crude needle biopsy specimens	adenocarcinoma				P			2021-05-18 09:09:06
B202226259	female	N	90				4	MET	淋巴结	adenocarcinoma					P		2022-07-12 15:46:27
B202120463	male	Y	73			1B	4A	KRASExon-2/PIK3CA	bronchoscopic biopsy or crude needle biopsy specimens	adenocarcinoma	P	P					2021-05-27 11:51:33
B202120159	male	Y	70	1C	1	0	2B	negtive	surgical resection specimens	adenocarcinoma							2021-05-25 15:25:22
B202120098	female	N	64		2		3A	L858R	淋巴结bronchoscopic biopsy or crude needle biopsy specimens	adenocarcinoma							2021-05-25 11:02:08
B202119954	female		58	1			1	RET	surgical resection specimens	adenocarcinoma							2021-05-24 15:50:10
B202119913	female	N	52			1B	4A	19-Del	淋巴结bronchoscopic biopsy or crude needle biopsy specimens	adenocarcinoma	P			P			2021-05-24 10:20:10
B202119477	female	N	45			1C	4B	L858R	脑surgical resection specimens	adenocarcinoma	P	P					2021-05-20 14:53:31
B202119114	female	N	83					19-Del	bronchoscopic biopsy or crude needle biopsy specimens	adenocarcinoma							2021-05-18 16:33:42
B202235167	female	N	69	2	0	1A	4A	L858R	surgical resection specimens	adenocarcinoma					P		2022-09-05 16:06:36
B202120097	male	N	76	2	3	1B	4A	L858R	bronchoscopic biopsy or crude needle biopsy specimens	adenocarcinoma		P					2021-05-25 11:01:25
B202119438	male	Y	68	2B	3	1B	4A	KRASExon-2	bronchoscopic biopsy or crude needle biopsy specimens	adenocarcinoma	P	P					2021-05-20 11:14:13
B202119110	female		59					19-Del	surgical resection specimens	adenocarcinoma							2021-05-18 16:31:39
B202119623	female	N	62	3	2	0	3A	L858R	bronchoscopic biopsy or crude needle biopsy specimens	adenocarcinoma							2021-05-21 11:43:43
B202118421	male	Y	61	1			1	L858R	surgical resection specimens	adenocarcinoma							2021-05-14 09:19:07
B202232808	female	N	69	2	0	1	4	19-Del	surgical resection specimens	adenocarcinoma					P		2022-08-19 15:41:40
B202232477	male	Y	68	4	2	1A	4A	negtive	pleural effusion or pericardial effusion specimens	adenocarcinoma					P		2022-08-17 16:05:23
B202118110	female	N	51	1B			1A	19-Del	surgical resection specimens	adenocarcinoma							2021-05-12 09:04:21
B202118980	male	Y	57				不详	negtive	bronchoscopic biopsy or crude needle biopsy specimens	adenocarcinoma							2021-05-18 09:31:52
B202118678	male	Y	76	4	2	0	3B	KRASExon-2	bronchoscopic biopsy or crude needle biopsy specimens	adenocarcinoma							2021-05-15 11:15:34
B202118605	female	N	64			1C	4B	G719X	bronchoscopic biopsy or crude needle biopsy specimens	adenocarcinoma	P			P			2021-05-14 16:14:43
B202117899	female	N	67	1			1	19-Del	surgical resection specimens	adenocarcinoma							2021-05-11 12:00:28
B202116992	male	Y	63			1A	4A	negtive	淋巴结bronchoscopic biopsy or crude needle biopsy specimens	间叶源性肿瘤	P						2021-05-05 10:26:28
B2013743	male	Y	70	2	2	0	3B	negtive	surgical resection specimens	大细胞neuroendocrine carcinoma内分泌癌							2020-05-21 17:31:42
B202118013	male	N	59			1C	4B	19-Del	bronchoscopic biopsy or crude needle biopsy specimens	adenocarcinoma	P	P		P			2021-05-11 16:18:36
B202232478	female	N	76	4	2	1A	4A	L858R	pleural effusion or pericardial effusion specimens	adenocarcinoma					P		2022-08-17 16:05:37
B202117504	female	N	62	4			3A	L858R	surgical resection specimens	adenocarcinoma							2021-05-08 16:47:21
B202117138	male	Y	57	1	3	0	3B	L858R	pleural effusion or pericardial effusion specimens	adenocarcinoma							2021-05-06 15:03:30
B202116776	male	Y	75	2A	0	0	1B	19-Del	bronchoscopic biopsy or crude needle biopsy specimens	adenocarcinoma							2021-05-01 09:36:01
B202116672	male	Y	67			1B	4A	negtive	bronchoscopic biopsy or crude needle biopsy specimens	adenocarcinoma				P			2021-04-30 15:53:26
B202226879	male	Y	74	3	2	1a	4a	negtive	bronchoscopic biopsy or crude needle biopsy specimens	adenocarcinoma					P		2022-07-15 15:40:58
B202223953	female	N	75	X	0	1A	4A	PIK3CA	pleural effusion or pericardial effusion specimens	adenocarcinoma					P		2022-06-26 10:29:28
B202116622	male	Y	82			1C	4B	KRASExon-2	bronchoscopic biopsy or crude needle biopsy specimens	adenosquamous carcinoma	P		P				2021-04-30 11:44:11
H202100329	female		82					negtive	bronchoscopic biopsy or crude needle biopsy specimens	adenocarcinoma							2021-04-26 08:42:20
B202116989	female	N	46	1B	0	0	1	L858R	surgical resection specimens	adenocarcinoma							2021-05-06 09:06:52
B202222663	female	N	73	2a	x	1b	4a	19-Del	pleural effusion or pericardial effusion specimens	adenocarcinoma		P			P		2022-06-16 14:56:47
B202116796	female	N	47	1	0	0	1	negtive	surgical resection specimens	adenocarcinoma							2021-05-01 12:33:39
B202116795	female	N	50	1	0	0	1	19-Del	surgical resection specimens	adenocarcinoma							2021-05-01 11:45:18
B202116793	male	Y	56	1	0	0	1	L858R	surgical resection specimens	adenocarcinoma							2021-05-01 10:59:08
B202116586	male	Y	66	1	0	0	1	L858R	surgical resection specimens	adenocarcinoma							2021-04-30 15:31:39
B202116581	female	N	56	3	2		3B	L858R	surgical resection specimens	adenocarcinoma							2021-04-30 11:28:59
B202221604	male	Y	71	2B	1	1C	4B	19-Del	pleural effusion or pericardial effusion specimens	adenocarcinoma		P			P		2022-06-08 13:55:29
B202220402	female	N	64	x	2	1B	4A	MET	pleural effusion or pericardial effusion specimens	非特殊类型	P				P		2022-05-30 15:24:07
B202116614	male	Y	82	3	0	0	2B	19-Del	bronchoscopic biopsy or crude needle biopsy specimens	adenocarcinoma							2021-04-30 11:36:28
B202116098	female	N	73	1	0	0	1	L858R	surgical resection specimens	adenocarcinoma							2021-04-27 16:06:53
B202115941	male	Y	71	1	0	0	1	19-Del	surgical resection specimens	adenocarcinoma							2021-04-27 08:38:05
B202115926	male	Y	77	2B	0	0	2A	negtive	surgical resection specimens	squamous cell carcinoma							2021-04-26 13:46:44
B202115881	male	Y	64	1	0	0	1	KRASExon-2	surgical resection specimens	adenocarcinoma							2021-04-26 11:47:52
B202115863	male	Y	75	4	2	X	3B	negtive	bronchoscopic biopsy or crude needle biopsy specimens	adenocarcinoma							2021-04-26 08:06:13
B202115806	female	N	48	4	0	0	3A	L858R	surgical resection specimens	adenocarcinoma							2021-04-25 13:47:51
B202115591	female	N	45	1	0	0	1	19-Del	surgical resection specimens	adenocarcinoma							2021-04-23 16:55:10
B202115542	male	Y	53	1	0	0	1	19-Del	surgical resection specimens	adenocarcinoma							2021-04-23 14:59:28
B202115816	female	N	58	1	0	0	1	19-Del	surgical resection specimens	adenocarcinoma							2021-04-25 15:34:06
B202115538	male	Y	71	2B	X	1B		negtive	bronchoscopic biopsy or crude needle biopsy specimens	adenocarcinoma							2021-04-23 11:10:56
B202115153	female	N	58	1	0	0	1	L858R	surgical resection specimens	adenocarcinoma							2021-04-21 15:37:35
B202114996	female	N	47			1C	4B	19-Del	淋巴结bronchoscopic biopsy or crude needle biopsy specimens	adenocarcinoma	P		P	P		肾上腺	2021-04-20 14:52:01
B202114826	female	N	68			1A	4A	negtive	淋巴结bronchoscopic biopsy or crude needle biopsy specimens	adenocarcinoma			P				2021-04-19 15:08:52
B202114753	female	N	63	1	0	0	1	KRASExon-2	surgical resection specimens	adenocarcinoma							2021-04-19 11:45:05
B202115535	female	N	64	3	2	1C	4B	19-Del	bronchoscopic biopsy or crude needle biopsy specimens	adenocarcinoma	P	P					2021-04-23 11:07:14
B202115337	male	N	69	1	0	0	1	L858R	surgical resection specimens	adenocarcinoma							2021-04-22 10:51:12
B202115162	female	N	77	2B	2	0	3A	19-Del	bronchoscopic biopsy or crude needle biopsy specimens	adenocarcinoma							2021-04-21 10:37:59
B202214478	female	N	65	3	3	1A	4A	KRASExon-2	pleural effusion or pericardial effusion specimens	adenocarcinoma	P				P		2022-04-18 16:39:32
B202215597	female	N	72				4	MET	pleural effusion or pericardial effusion specimens	adenocarcinoma					P		2022-04-26 14:38:01
B202214581	female	N	68	4	3	1B	4A	19-Del	pleural effusion or pericardial effusion specimens	adenocarcinoma	P				P		2022-04-19 14:36:17
B202114784	female	N	50	2	2	0	3A	L858R	surgical resection specimens	adenocarcinoma							2021-04-19 15:47:54
B202114639	female	N	69	2A	0	0	1B	L858R	surgical resection specimens	adenocarcinoma							2021-04-17 15:32:27
B202114510	male	Y	66	1	0	0	1	19-Del	bronchoscopic biopsy or crude needle biopsy specimens	adenocarcinoma							2021-04-16 15:30:16
B202114456	male	Y	59	4	0	0	3A	19-Del	surgical resection specimens	adenocarcinoma							2021-04-16 15:42:33
B202113441	male	N	66			1B	4A	KRASExon-2	bronchoscopic biopsy or crude needle biopsy specimens	adenocarcinoma		P					2021-04-09 15:46:50
B202113388	female	N	72			1B	4A	L858R	bronchoscopic biopsy or crude needle biopsy specimens	adenocarcinoma	P			P			2021-04-09 11:27:30
B202114511	female	N	80			1A		L858R+T790M+G719X	bronchoscopic biopsy or crude needle biopsy specimens	adenocarcinoma							2021-04-16 15:30:54
B2022843	male	Y	56			1A	4A	ALK	surgical resection specimens	adenocarcinoma	P						2020-07-31 14:09:20
B202114513	male	Y	62	2			1A	negtive	bronchoscopic biopsy or crude needle biopsy specimens	squamous cell carcinoma							2021-04-16 15:33:19
B202114000	female	N	52	2			1A	HER2	surgical resection specimens	adenocarcinoma							2021-04-14 09:03:18
B202113982	female	N	73	2B	2	1C	4B	L858R	bronchoscopic biopsy or crude needle biopsy specimens	adenocarcinoma		P		P			2021-04-13 15:57:17
B202113922	female	N	62	1	0	0	1	19-Del	surgical resection specimens	adenocarcinoma							2021-04-13 15:37:13
B202113715	female	N	56	1	0	0	1	L858R	surgical resection specimens	adenocarcinoma							2021-04-12 11:42:33
B202214103	male	Y	59			1A	4A	L858R	pleural effusion or pericardial effusion specimens	adenocarcinoma	P				P		2022-04-15 14:19:22
B202114275	female	N	67			1C	4B	L858R	bronchoscopic biopsy or crude needle biopsy specimens	adenocarcinoma		P		P			2021-04-15 10:59:09
B202113886	female	N	46	1	0	0	1	negtive	surgical resection specimens	adenocarcinoma							2021-04-13 09:53:17
B202113885	female	N	44			1C	4B	L858R	bronchoscopic biopsy or crude needle biopsy specimens	adenocarcinoma		P		P			2021-04-13 09:36:42
B202113501	female	N	46	1	0	0	1	negtive	surgical resection specimens	adenocarcinoma							2021-04-09 18:07:00
B202113260	male	N	56	2	2	0	3A	19-Del	surgical resection specimens	adenocarcinoma							2021-04-08 16:16:30
B202113180	female	N	54	3	0	0	2B	L858R	surgical resection specimens	adenocarcinoma							2021-04-08 16:00:25
B202112939	female	N	63	4	0	0	3A	negtive	surgical resection specimens	adenocarcinoma							2021-04-07 11:13:03
B202112761	female	N	58	1	0	0	1	negtive	surgical resection specimens	adenocarcinoma							2021-04-06 16:07:51
B202112945	female	N	57			1C	4B	L858R	bronchoscopic biopsy or crude needle biopsy specimens	adenocarcinoma		P		P		肾上腺	2021-04-07 10:14:51
B202211916	female	N	52	1	3	1C	4B	19-Del	pleural effusion or pericardial effusion specimens	adenocarcinoma	P				P		2022-03-26 11:51:27
B202112863	female	N	64	2	0	0	1B	L858R	surgical resection specimens	adenocarcinoma							2021-04-06 16:50:31
B202112829	female	N	49	2B	3	1C	4B	19-Del	bronchoscopic biopsy or crude needle biopsy specimens	adenocarcinoma	P		P	P		肾上腺	2021-04-06 16:22:46
B202112877	male	Y	65	1	0	0	1	L858R	surgical resection specimens	adenocarcinoma							2021-04-07 08:56:59
B202112827	male	Y	57		3	1A	4A	KRASExon-2	bronchoscopic biopsy or crude needle biopsy specimens	adenocarcinoma	P						2021-04-06 16:21:46
B202112729	male	Y	54	1	2	0	3A	KRASExon-2	bronchoscopic biopsy or crude needle biopsy specimens	adenocarcinoma							2021-04-06 11:14:56
B202112723	female	N	69		2	1C	4B	L858R	肝bronchoscopic biopsy or crude needle biopsy specimens	adenocarcinoma		P	P	P			2021-04-06 10:43:18
B202112708	female	N	60	4	0	0	3A	ALK	surgical resection specimens	adenocarcinoma							2021-04-06 15:40:03
B202205544	female	N	79	3	2	1A	4A	negtive	bronchoscopic biopsy or crude needle biopsy specimens	squamous cell carcinoma					P		2022-02-11 15:46:00
B202112601	female	N	62	1	0	0	1	19-Del	surgical resection specimens	adenocarcinoma							2021-04-03 11:31:15
B202112584	female	N	65	1	0	0	1	L858R	surgical resection specimens	adenocarcinoma							2021-04-03 09:17:14
B202112434	male	Y	73	4	3	1A	4A	negtive	淋巴结bronchoscopic biopsy or crude needle biopsy specimens	adenocarcinoma	P						2021-04-02 10:00:38
B202204519	female	N	73			1A	4A	L858R/19-Del	pleural effusion or pericardial effusion specimens	adenocarcinoma					P		2022-02-07 15:58:49
B202112329	male	Y	71			1C	4B	negtive	pleural effusion or pericardial effusion specimens	adenocarcinoma				P			2021-04-01 14:49:00
B202112303	female	Y	71	1			1	negtive	surgical resection specimens	adenocarcinoma							2021-04-01 15:56:18
B202112217	male	Y	61			1C	4B	negtive	surgical resection specimens	adenocarcinoma			P			肾上腺	2021-04-01 08:45:32
B202149522	male	Y	69	1B	0	1A	4A	negtive	pleural effusion or pericardial effusion specimens	adenocarcinoma					P		2021-12-17 16:46:32
B202112327	male	N	83			1C	4B	negtive	淋巴结bronchoscopic biopsy or crude needle biopsy specimens	adenocarcinoma	P			P			2021-04-01 14:48:19
B202147370	male	N	78	2	2	1A	4A	19-Del	bronchoscopic biopsy or crude needle biopsy specimens	adenocarcinoma					P		2021-12-03 15:41:35
B202149485	male	Y	73			1B	4A	negtive	pleural effusion or pericardial effusion specimens	adenocarcinoma					P		2021-12-17 16:10:07
B202111557	female	N	54	1	0	0	1	ROS1	surgical resection specimens	adenocarcinoma							2021-03-27 11:19:54
B202111521	male	Y	72		2		3A	negtive	淋巴结bronchoscopic biopsy or crude needle biopsy specimens	大细胞neuroendocrine carcinoma内分泌癌							2021-03-27 08:07:23
B202111516	female	N	73	2A	2	1B	4A	BRAF	淋巴结bronchoscopic biopsy or crude needle biopsy specimens	adenocarcinoma				P			2021-03-26 17:27:38
B202111401	male	Y	68			1C	4B	negtive	bronchoscopic biopsy or crude needle biopsy specimens	adenocarcinoma						肾上腺	2021-03-26 11:15:38
B202111215	female	N	53	1	0	0	1	L858R	surgical resection specimens	adenocarcinoma							2021-03-25 11:56:03
B202110966	male	Y	62			1C	4B	negtive	bronchoscopic biopsy or crude needle biopsy specimens	adenocarcinoma				P			2021-03-23 17:37:11
B202110854	female	N	63	2A	0	0	1B	L858R	surgical resection specimens	adenocarcinoma							2021-03-23 11:47:19
B2011167	male	Y	72	1	0	1B	4A	negtive		adenocarcinoma		P					2020-05-05 09:03:03
B202110939	male	Y	67	1	0	0	1	S768I	surgical resection specimens	adenocarcinoma							2021-03-24 08:57:37
B202110897	male	Y	70	4	0	0	3A	negtive	bronchoscopic biopsy or crude needle biopsy specimens	adenocarcinoma							2021-03-23 15:39:42
B202110323	male	Y	66			1C	4B	L858R	bronchoscopic biopsy or crude needle biopsy specimens	adenocarcinoma		P		P			2021-03-19 15:06:06
H202100221	female		71					negtive		adenocarcinoma							2021-03-22 14:20:01
B202111255	female	N	74			1A		19-Del	surgical resection specimens	adenocarcinoma							2021-03-25 13:40:17
B202110964	female	N	67			1C	4B	19-Del	bronchoscopic biopsy or crude needle biopsy specimens	adenocarcinoma		P	P	P			2021-03-23 17:35:18
B202146185	female	N	61	4	3	1	4	19-Del	pleural effusion or pericardial effusion specimens	adenocarcinoma					P		2021-11-25 15:01:42
B202110642	female	N	50	1	0	0	1	L858R	surgical resection specimens	adenocarcinoma							2021-03-22 17:22:58
B202144735	male	Y	58	3	3	1B	4A	negtive	bronchoscopic biopsy or crude needle biopsy specimens	sarcomatoid carcinoma					P	肾上腺	2021-11-16 10:53:04
B202110290	female	N	72			1A		L858R	bronchoscopic biopsy or crude needle biopsy specimens	adenocarcinoma							2021-03-19 11:25:10
B202110230	male	Y	59	2B	1		2B	negtive	surgical resection specimens	squamous cell carcinoma							2021-03-18 17:24:59
B202110127	male	Y	66	3			2B	L858R	surgical resection specimens	adenocarcinoma							2021-03-18 13:45:41
B202108222	male	Y	58			1B	4A	KRASExon-2	脑surgical resection specimens	adenocarcinoma		P					2021-03-06 09:45:35
B202110009	female	N	55			1C	4B	RET	淋巴结bronchoscopic biopsy or crude needle biopsy specimens	adenocarcinoma			P				2021-03-17 15:13:49
B202109886	male	N	71	2	0	0	1B	HER2	surgical resection specimens	adenocarcinoma							2021-03-16 18:00:27
B2011411	male	Y	62			1B	4A	negtive	淋巴结bronchoscopic biopsy or crude needle biopsy specimens	adenocarcinoma	P		P				2020-05-06 10:16:57
B202109829	female	N	58	1	0	0	1	MET	surgical resection specimens	adenocarcinoma							2021-03-17 08:41:28
B202109542	female	N	53			1C	4B	L858R	肝bronchoscopic biopsy or crude needle biopsy specimens	adenocarcinoma		P	P	P			2021-03-15 09:35:40
B202108572	female	N	68			1C	4B	19-Del	surgical resection specimens	adenosquamous carcinoma				P			2021-03-08 14:48:48
B202109736	male	Y	51			1C	4B	19-Del	bronchoscopic biopsy or crude needle biopsy specimens	adenocarcinoma	P	P		P			2021-03-16 09:59:09
B202109116	female	N	76	2A	3	1A	4A	negtive	淋巴结bronchoscopic biopsy or crude needle biopsy specimens	adenocarcinoma	P						2021-03-11 10:59:58
B202108945	female	N	56	1	0	0	1	negtive	surgical resection specimens	adenocarcinoma							2021-03-10 15:38:52
B202108848	female	N	67			1C	4B	L858R	bronchoscopic biopsy or crude needle biopsy specimens	adenocarcinoma	P	P		P			2021-03-09 17:48:40
B202108732	female	N	76	4	0	0	3A	19-Del	bronchoscopic biopsy or crude needle biopsy specimens	adenocarcinoma							2021-03-09 11:43:41
B202108692	female	N	58	1	0	0	1	L858R	surgical resection specimens	adenocarcinoma							2021-03-09 10:49:31
B202143747	male	Y	72		3	1A	4	KRASExon-2	bronchoscopic biopsy or crude needle biopsy specimens	adenocarcinoma					P		2021-11-09 10:42:53
B202107994	female	N	69	1	0	0	1	L858R	surgical resection specimens	adenocarcinoma							2021-03-04 12:04:40
B202140687	male	Y	63	2A	3	1C	4B	KRASExon-2	淋巴结bronchoscopic biopsy or crude needle biopsy specimens	adenocarcinoma	P	P			P		2021-10-18 09:46:11
B202106063	female	N	55		3		3B	L858R	淋巴结bronchoscopic biopsy or crude needle biopsy specimens	adenocarcinoma							2021-02-20 14:53:37
B202107439	male	Y	65	4	0	0	3A	negtive	surgical resection specimens	adenocarcinoma							2021-03-01 14:30:14
B202108308	male	N	63			1B	4A	L858R	bronchoscopic biopsy or crude needle biopsy specimens	adenocarcinoma		P					2021-03-05 17:21:58
B202107834	female	N	47	1	0	0	1	L858R	surgical resection specimens	adenocarcinoma							2021-03-03 15:44:30
B202107405	male	N	54	1	0	0	1	L858R	surgical resection specimens	adenocarcinoma							2021-03-01 15:44:09
B202106986	female	N	68	1	0	0	1	BRAF	surgical resection specimens	小细胞癌							2021-02-25 16:28:13
H202100133	female		70					L858R	bronchoscopic biopsy or crude needle biopsy specimens	adenocarcinoma							2021-02-22 08:16:32
B202133527	male	Y	67	2A	3	1B	4A	negtive	pleural effusion or pericardial effusion specimens	adenocarcinoma					P	肾上腺	2021-08-21 10:01:37
B202107847	male	Y	76			1C	4B	negtive	bronchoscopic biopsy or crude needle biopsy specimens	adenocarcinoma	P			P			2021-03-03 13:42:09
B202132467	male	N	42	1C	2	1C	4B	ALK	pleural effusion or pericardial effusion specimens	adenocarcinoma					P	心包	2021-08-14 11:38:33
B202106668	male	Y	67	2A			1B	negtive	surgical resection specimens	大细胞neuroendocrine carcinoma内分泌癌约95%、腺泡型adenocarcinoma约5%							2021-02-24 09:04:32
B202107641	male	Y	48	1	3	1	4	negtive	bronchoscopic biopsy or crude needle biopsy specimens	squamous cell carcinoma	P		P			脾	2021-03-02 11:02:11
B202107124	male	N	68	1	0	0	1	19-Del	surgical resection specimens	adenocarcinoma							2021-02-26 11:33:22
B202106923	female	N	53	1	0	0	1	19-Del	surgical resection specimens	adenocarcinoma							2021-02-25 09:06:28
B202106887	male	N	39	1	0	0	1	KRASExon-2	surgical resection specimens	adenocarcinoma							2021-02-25 09:03:51
B202106790	female	N	62	1	0	0	1	RET	surgical resection specimens	adenocarcinoma							2021-02-24 14:56:03
B202106764	male	Y	58	1	0	0	1	negtive	surgical resection specimens	adenocarcinoma							2021-02-24 15:53:46
B202106552	female	N	49	1	0	0	1	HER2	surgical resection specimens	adenocarcinoma							2021-02-23 16:04:05
B202106533	male	Y	68			1B	4A	negtive	bronchoscopic biopsy or crude needle biopsy specimens	squamous cell carcinoma				P			2021-02-23 11:02:45
B202106310	female	N	58	4	0	0	3A	19-Del	surgical resection specimens	adenocarcinoma							2021-02-23 09:11:45
B202042270	male	Y	65	2	0	0	1B	negtive	surgical resection specimens	large cell carcinoma							2020-12-26 11:01:39
B202106235	male	N	71	1	0	0	1	negtive	surgical resection specimens	squamous cell carcinoma							2021-02-22 16:21:13
B202106228	female	N	57	1	0	0	1	19-Del	surgical resection specimens	adenocarcinoma							2021-02-22 11:34:51
B202105609	female	N	57			1B	4A	19-Del	骨bronchoscopic biopsy or crude needle biopsy specimens	adenocarcinoma				P			2021-02-18 15:40:57
B202102297	male	Y	65			1C	4B	negtive	bronchoscopic biopsy or crude needle biopsy specimens	adenocarcinoma		P					2021-01-19 10:01:22
H202100132	male		43					ALK									2021-02-20 15:03:26
H202100131	female		68					KRASExon-2									2021-02-20 11:53:29
B202105554	female	N	78			1B	4A	MET	骨bronchoscopic biopsy or crude needle biopsy specimens	squamous cell carcinoma				P			2021-02-18 11:42:30
B202105526	male	Y	56	1	0	0	1	L858R	surgical resection specimens	adenocarcinoma							2021-02-18 15:44:03
B202104426	female	N	70		2		3A	ALK	bronchoscopic biopsy or crude needle biopsy specimens	adenocarcinoma							2021-02-02 17:19:05
B202105407	female	N	49			1C	4B	L858R	bronchoscopic biopsy or crude needle biopsy specimens	adenocarcinoma		P		P			2021-02-16 14:58:44
B202104865	male	Y	75			1A	4A	negtive	bronchoscopic biopsy or crude needle biopsy specimens	adenocarcinoma	P			P			2021-02-05 16:14:29
B202105236	female	N	54		2	1A	4A	L858R	bronchoscopic biopsy or crude needle biopsy specimens	adenocarcinoma	P						2021-02-09 11:22:06
B202105213	male	Y	33	1C	2	1C	4B	19-Del	bronchoscopic biopsy or crude needle biopsy specimens	adenocarcinoma		P	P	P		肾上腺	2021-02-09 10:20:17
B202104870	female	N	64	4	2	0	3B	19-Del	bronchoscopic biopsy or crude needle biopsy specimens	adenocarcinoma							2021-02-05 16:17:30
B202104300	female	N	70	1	0	0	1	19-Del	surgical resection specimens	adenocarcinoma							2021-02-02 14:08:47
B202104297	female	N	73	1	0	0	1	L858R	surgical resection specimens	adenocarcinoma							2021-02-02 11:21:18
B202132191	female	N	44	1C	2	1C	4B	19-Del	pleural effusion or pericardial effusion specimens	adenocarcinoma			P		P		2021-08-12 16:59:34
B202103771	female	N	57	1	0	0	1	L858R	surgical resection specimens	adenocarcinoma							2021-01-29 11:18:29
B202100736	male	Y	50			1C	4B	G719X	脑surgical resection specimens	adenocarcinoma		P		P			2021-01-07 10:11:56
B202103640	female	N	56	1	0	0	1	19-Del	surgical resection specimens	adenocarcinoma							2021-01-28 16:42:01
B202103271	male	Y	69			1B	4A	negtive	bronchoscopic biopsy or crude needle biopsy specimens	adenocarcinoma				P			2021-01-26 11:18:42
B202103072	female	N	73	2	0	0	1B	19-Del	surgical resection specimens	adenocarcinoma							2021-01-25 15:56:07
B202103443	female	N	61	4	0	0	3A	L858R/19-Del	surgical resection specimens	adenocarcinoma							2021-01-27 16:17:22
B202103143	female	N	46	1	0	0	1	L858R	surgical resection specimens	adenocarcinoma							2021-01-25 17:24:19
B202103111	male	Y	53	2	0	0	1B	19-Del	surgical resection specimens	adenocarcinoma							2021-01-25 17:24:02
B202103101	female	N	55	1	0	0	1	19-Del	surgical resection specimens	adenocarcinoma							2021-01-25 14:03:16
B202102837	male	Y	70			1B	4A	L858R	bronchoscopic biopsy or crude needle biopsy specimens	adenocarcinoma				P			2021-01-22 15:57:37
B202102761	male	N	69	1	0	0	1	ROS1	surgical resection specimens	adenocarcinoma							2021-01-22 16:01:34
B202131144	male	Y	88			1C	4B	negtive	pleural effusion or pericardial effusion specimens	adenocarcinoma		P			P		2021-08-06 14:45:11
B202102996	male	Y	68	3	2	1B	4A	negtive	淋巴结bronchoscopic biopsy or crude needle biopsy specimens	adenocarcinoma	P						2021-01-23 15:26:58
B202102790	female	N	58			1C	4B	negtive	bronchoscopic biopsy or crude needle biopsy specimens	adenocarcinoma		P	P	P			2021-01-22 11:34:45
B202102756	female	N	42	1	0	0	1	20-ins	surgical resection specimens	adenocarcinoma							2021-01-22 11:42:49
B202102295	female	N	77	3	0	0	2B	L858R	surgical resection specimens	adenocarcinoma							2021-01-19 15:59:39
B202101971	male	Y	71	3	0	1A	4A	KRASExon-2	bronchoscopic biopsy or crude needle biopsy specimens	adenocarcinoma						不详	2021-01-16 08:36:27
B202102119	female	N	50	1	0	0	1	20-ins	surgical resection specimens	adenocarcinoma							2021-01-18 15:49:14
B202102353	male	Y	74			1A	4A	negtive	bronchoscopic biopsy or crude needle biopsy specimens	adenocarcinoma	P						2021-01-19 15:10:15
B202102325	male	Y	72			1B	4A	19-Del	bronchoscopic biopsy or crude needle biopsy specimens	adenocarcinoma				P			2021-01-19 11:28:49
B202102286	male	Y	91	4	3	1	4B	negtive	bronchoscopic biopsy or crude needle biopsy specimens	adenocarcinoma	P	P		P			2021-01-19 09:07:05
B202130377	female	N	70			1B	4A	L858R	pleural effusion or pericardial effusion specimens	adenocarcinoma					P	心包	2021-08-02 15:21:40
B202102073	female	N	49	3	0	0	2B	20-ins	surgical resection specimens	adenocarcinoma							2021-01-18 08:48:21
B202102072	female	N	47	1	0	0	1	19-Del	surgical resection specimens	adenocarcinoma							2021-01-17 10:04:26
B202102068	male	Y	41	1	0	0	1	HER2	surgical resection specimens	adenocarcinoma							2021-01-17 09:40:46
B202102015	male	Y	71	4	0	0	3A	G719X	surgical resection specimens	adenocarcinoma							2021-01-18 08:34:20
B202101914	male	Y	55				3A	negtive	淋巴结bronchoscopic biopsy or crude needle biopsy specimens	adenocarcinoma							2021-01-15 15:57:38
B202130776	male	Y	60	2B			4A	KRASExon-2	pleural effusion or pericardial effusion specimens	adenocarcinoma					P		2021-08-04 15:08:43
B202101438	female	N	72	2	2	1B	4A	L858R	bronchoscopic biopsy or crude needle biopsy specimens	adenocarcinoma				P			2021-01-12 16:18:04
B202102330	female	N	66	1C	0	X	4	L858R	bronchoscopic biopsy or crude needle biopsy specimens	adenocarcinoma		P		P			2021-01-19 11:51:30
B202130154	male	N	47				4	19-Del	淋巴结bronchoscopic biopsy or crude needle biopsy specimens	adenocarcinoma					P		2021-07-31 10:19:40
B202101201	female	N	63	1	0	0	1	19-Del	surgical resection specimens	adenocarcinoma							2021-01-11 15:56:16
B202101156	male	Y	57	2	3	1B	4A	negtive	bronchoscopic biopsy or crude needle biopsy specimens	非小细胞癌（非特指）		P					2021-01-11 10:47:08
B202100996	male	Y	81		2		3a	L858R	bronchoscopic biopsy or crude needle biopsy specimens	adenocarcinoma							2021-01-09 08:12:32
B202100586	male	Y	66	3	0	0	2B	L858R	surgical resection specimens	adenocarcinoma							2021-01-06 15:24:39
B202100493	male	Y	67	2A	3	1B	4A	negtive	淋巴结bronchoscopic biopsy or crude needle biopsy specimens	squamous cell carcinoma		P		P			2021-01-05 16:53:27
B202101337	female	N	57			1B	4A	19-Del	surgical resection specimens	adenocarcinoma		P					2021-01-12 09:52:10
B202101215	female	N	63			1C	4B	G719X/S768I	bronchoscopic biopsy or crude needle biopsy specimens	adenocarcinoma				P		皮肤	2021-01-11 15:05:13
B202100726	male	N	72	2	0	0	1B	19-Del	surgical resection specimens	adenocarcinoma							2021-01-07 11:17:44
B202100596	male	N	64	2	0	0	1B	19-Del	surgical resection specimens	adenocarcinoma							2021-01-06 15:37:48
B202100376	male	Y	64			1B	4A	negtive	肝bronchoscopic biopsy or crude needle biopsy specimens	adenocarcinoma			P				2021-01-05 11:03:32
B202129509	female	N	74				4	19-Del	pleural effusion or pericardial effusion specimens	adenocarcinoma					P		2021-07-27 16:00:13
B202100160	male	N	60	2	2	0	3	L858R	surgical resection specimens	adenocarcinoma							2021-01-04 15:32:48
B202101049	female	N	58	2	0	1C	4B	19-Del	bronchoscopic biopsy or crude needle biopsy specimens	adenocarcinoma	P			P			2021-01-09 11:29:29
B202100931	male	Y	38	1	0	0	1	negtive	surgical resection specimens	adenocarcinoma							2021-01-08 15:22:25
B202100911	female	N	32	1	0	0	1	HER2	surgical resection specimens	adenocarcinoma							2021-01-08 12:22:27
B202100380	female	N	69		2		3	L858R	bronchoscopic biopsy or crude needle biopsy specimens	adenocarcinoma							2021-01-05 11:17:42
B202100373	female	N	44			1C	4B	HER2	淋巴结bronchoscopic biopsy or crude needle biopsy specimens	adenocarcinoma		P		P		乳腺	2021-01-05 10:56:41
B202100369	female	N	48	1	0	0	1	19-Del	surgical resection specimens	adenocarcinoma							2021-01-05 15:40:07
B202129930	female	N	53				4A	L861Q	pleural effusion or pericardial effusion specimens	adenocarcinoma					P		2021-07-29 16:20:32
B202100336	male	Y	72	X	X	1C	4B	L858R	bronchoscopic biopsy or crude needle biopsy specimens	adenocarcinoma	P	P		P			2021-01-05 09:19:22
B202100186	female	N	62	1	0	0	1	19-Del	surgical resection specimens	adenocarcinoma							2021-01-05 08:47:24
B202127376	female	N	75	2B	0	1A	4A	NRASExon-3	pleural effusion or pericardial effusion specimens	adenocarcinoma					P		2021-07-14 15:47:06
B202042951	male		64					19-Del	bronchoscopic biopsy or crude needle biopsy specimens	adenocarcinoma							2020-12-31 10:59:44
B202042791	female	N	64	2	0	0	1B	L858R	surgical resection specimens	adenocarcinoma							2020-12-30 15:45:44
B202042622	female	N	72	4	0	0	3A	negtive	surgical resection specimens	adenocarcinoma							2020-12-29 15:41:55
B202042605	female	N	49	1	0	0	1	negtive	surgical resection specimens	adenocarcinoma							2020-12-29 15:42:30
B202042574	female	N	48	1	0	0	1	20-ins	surgical resection specimens	adenocarcinoma							2020-12-29 15:42:45
B202042594	female	N	78			1B	4A	negtive	bronchoscopic biopsy or crude needle biopsy specimens	adenocarcinoma				P			2020-12-29 10:52:58
B202042394	female	N	47	2	0	0	2	L858R	surgical resection specimens	adenocarcinoma							2020-12-28 11:28:19
B202042315	male	Y	59	1	0	0	1	L858R	surgical resection specimens	adenocarcinoma							2020-12-26 16:45:51
B202042244	female	N	55	1	0	0	1	HER2	surgical resection specimens	adenocarcinoma							2020-12-28 08:32:07
B202042242	male	Y	82			1C	4B	19-Del	bronchoscopic biopsy or crude needle biopsy specimens	adenocarcinoma	P		P	P			2020-12-26 09:30:35
B202041956	female	N	54	1	0	0	1	HER2	surgical resection specimens	adenocarcinoma							2020-12-24 16:20:09
B202041641	female	N	46	1	0	0	1	ALK	surgical resection specimens	adenocarcinoma							2020-12-22 15:46:03
B202126284	female	N	48			2B	4A	ALK	pleural effusion or pericardial effusion specimens	adenocarcinoma					P		2021-07-08 15:00:57
B202041219	male	Y	66	2	0	0	1B	negtive	surgical resection specimens	adenocarcinoma							2020-12-18 15:58:38
B202042264	female	N	75		2	1C	4B	L858R	淋巴结bronchoscopic biopsy or crude needle biopsy specimens	adenocarcinoma	P			P			2020-12-26 10:46:14
B202041603	male	N	50	1	0	0	1	negtive	surgical resection specimens	adenocarcinoma							2020-12-22 15:46:50
B202041425	male	N	52	1C	0	0	1A	negtive	surgical resection specimens	squamous cell carcinoma							2020-12-21 15:49:31
B202041367	female	N	49	4			3A	negtive	surgical resection specimens	adenocarcinoma							2020-12-20 14:29:43
B202041363	female	N	64	3	0	0	2B	19-Del	surgical resection specimens	adenocarcinoma							2020-12-20 15:28:03
B202041357	female	N	69	1	0	0	1	L858R	surgical resection specimens	adenocarcinoma							2020-12-20 10:08:39
B202123869	male	N	67	1C	0	1A	4A	L858R	pleural effusion or pericardial effusion specimens	adenocarcinoma	P				P		2021-06-22 15:55:59
B202041366	male	N	67	1	0	0	1	19-Del	surgical resection specimens	adenocarcinoma							2020-12-20 14:25:32
B202041352	male	Y	62	1	0	0	1	negtive	surgical resection specimens	squamous cell carcinoma							2020-12-20 15:26:15
B202041350	female	N	50	1	0	0	1	19-Del	surgical resection specimens	adenocarcinoma							2020-12-21 10:10:12
B202041333	male	Y	66	2	2	0	3A	L858R	surgical resection specimens	adenocarcinoma							2020-12-19 14:27:58
B202041035	female	N	50	4	0	0	3A	19-Del	surgical resection specimens	adenocarcinoma							2020-12-18 08:41:07
B202040914	female	N	55	3	0	0	2B	L858R	surgical resection specimens	adenocarcinoma							2020-12-17 09:02:03
B202040647	male	Y	67			1C	4B	negtive	淋巴结bronchoscopic biopsy or crude needle biopsy specimens	adenocarcinoma						肾上腺	2020-12-15 11:46:01
B202123739	female	N	63			1A	4A	BRAF	pleural effusion or pericardial effusion specimens	adenocarcinoma	P				P		2021-06-21 17:23:37
B202041209	male	Y	67			1B	4A	KRASExon-2	bronchoscopic biopsy or crude needle biopsy specimens	adenocarcinoma		P					2020-12-18 15:22:25
B202040820	female	N	46	4	0	0	3A	HER2	surgical resection specimens	adenocarcinoma							2020-12-16 15:56:10
B202040786	male	Y	54	1	0	0	1	19-Del	surgical resection specimens	adenocarcinoma							2020-12-16 12:02:53
B202122094	male	Y	71			1A	4	NRASExon-3		adenocarcinoma					P		2021-06-08 16:03:46
B202033583	female	N	66	3	0	0	2B	L858R	surgical resection specimens	adenocarcinoma							2020-10-23 16:14:09
B202040653	female	N	61	1	0	0	1	negtive	surgical resection specimens	adenocarcinoma							2020-12-15 15:15:39
B202040624	female	N	58	1	0	0	1	19-Del	surgical resection specimens	adenocarcinoma							2020-12-15 16:19:03
B202040484	male	Y	63	1	0	0	1	negtive	surgical resection specimens	adenocarcinoma							2020-12-14 14:41:08
B202040343	female	N	36	1	0	0	1	HER2	surgical resection specimens	adenocarcinoma							2020-12-13 08:41:34
B202040332	female	N	55	2B	0	0	2A	negtive	surgical resection specimens	adenocarcinoma							2020-12-12 11:16:30
B202040309	female	N	49	1	0	0	1	HER2	surgical resection specimens	adenocarcinoma							2020-12-12 16:11:14
B202040241	male	Y	66	X	2	0	3	negtive	淋巴结bronchoscopic biopsy or crude needle biopsy specimens	squamous cell carcinoma							2020-12-11 16:00:42
B202039909	male	Y	42	1	0	0	1	L858R	surgical resection specimens	adenocarcinoma							2020-12-09 15:35:12
B202039889	female	N	55	4	0	0	3A	19-Del	surgical resection specimens	adenocarcinoma							2020-12-09 15:35:47
B202039796	female	N	63	1	0	0	1	L858R	surgical resection specimens	adenocarcinoma							2020-12-09 08:54:21
B202038914	female	N	65	1	0	0	1	L858R	surgical resection specimens	adenocarcinoma							2020-12-02 16:08:22
B202040314	male	Y	71	3	1	0	3B	KRASExon-2	surgical resection specimens	肺肠型adenocarcinoma							2020-12-12 10:40:03
B202039729	female	N	56	1	0	0	1	L858R	surgical resection specimens	adenocarcinoma							2020-12-08 15:58:11
B202039663	female	N	63	1	0	0	1	19-Del	surgical resection specimens	adenocarcinoma							2020-12-08 15:34:34
B202039662	female	N	68	3	3	1C	4B	L858R	淋巴结bronchoscopic biopsy or crude needle biopsy specimens	adenocarcinoma		P					2020-12-08 11:12:36
B202039595	female	N	56	3	0	0	2B	19-Del	surgical resection specimens	adenocarcinoma							2020-12-08 08:57:49
B202039483	female	N	53	2	0	0	1B	19-Del	surgical resection specimens	adenocarcinoma							2020-12-07 15:37:32
B202039475	male	Y	71	1C	2	0	3B	L858R	surgical resection specimens	adenosquamous carcinoma							2020-12-07 14:03:40
B202039350	male	N	64	1	0	0	1	19-Del	surgical resection specimens	adenocarcinoma							2020-12-05 13:50:47
B202039116	female	N	65	1	0	0	1	negtive	surgical resection specimens	黏液adenocarcinoma							2020-12-04 08:49:54
B202122468	female	N	67	4	0	1A	4A	19-Del+T790M	pleural effusion or pericardial effusion specimens	adenocarcinoma					P		2021-06-10 16:18:34
B202039090	female	N	52	1	0	0	1	L858R	surgical resection specimens	adenocarcinoma							2020-12-03 16:42:38
B202039075	male	Y	70			1B	4A	L858R	bronchoscopic biopsy or crude needle biopsy specimens	adenocarcinoma		P					2020-12-03 11:02:45
B202039006	female	N	52	1	0	0	1	negtive	surgical resection specimens	adenocarcinoma							2020-12-03 09:07:13
B202038903	female	N	54	4	0	0	3A	L858R	surgical resection specimens	adenocarcinoma							2020-12-02 16:08:42
B202316128	male	N	56			1A	4A	19-Del	pleural effusion or pericardial effusion specimens	adenocarcinoma					P		2023-04-26 17:25:45
B202036575	male	N	57	1	0	0	1	L858R	surgical resection specimens	adenocarcinoma							2020-11-14 16:30:18
B202038359	male	Y	75		2		3A	negtive	bronchoscopic biopsy or crude needle biopsy specimens	adenocarcinoma							2020-11-27 15:52:20
B202038506	female	N	63	1	0	0	1	L858R	surgical resection specimens	adenocarcinoma							2020-11-29 10:23:58
B202038545	male	Y	57	1B	3	1C	4B	RET	右肩胛骨bronchoscopic biopsy or crude needle biopsy specimens	adenocarcinoma		P		P			2020-11-30 09:31:49
B202038589	male	N	47	1	0	0	1	KRASExon-2	surgical resection specimens	adenocarcinoma							2020-12-01 09:23:56
B202038757	female	N	41			1B	4A	ALK	淋巴结bronchoscopic biopsy or crude needle biopsy specimens	adenocarcinoma		P					2020-12-01 11:21:57
B202038899	male	Y	75			1A		KRASExon-2	bronchoscopic biopsy or crude needle biopsy specimens	adenocarcinoma							2020-12-02 09:51:45
B202038295	female	N	59	1	0	0	1	HER2	surgical resection specimens	adenocarcinoma							2020-11-27 15:35:30
B202038308	female	N	73			1A	4A	L861Q	bronchoscopic biopsy or crude needle biopsy specimens	adenocarcinoma	P						2020-11-27 11:12:35
B202038299	female	N	78			1B	4A	L858R	bronchoscopic biopsy or crude needle biopsy specimens	adenocarcinoma				P			2020-11-27 10:28:07
B202037928	female	N	80			1B	4A	MET	bronchoscopic biopsy or crude needle biopsy specimens	adenocarcinoma		P					2020-11-24 17:25:01
B202037864	male	Y	74	1	0	0	1	ALK	surgical resection specimens	adenocarcinoma							2020-11-25 08:49:02
B202037820	female	N	67	3	3	0	3C	L858R	bronchoscopic biopsy or crude needle biopsy specimens	adenocarcinoma							2020-11-24 11:41:52
B202037818	female	N	56			1C	4B	19-Del	bronchoscopic biopsy or crude needle biopsy specimens	adenocarcinoma			P	P			2020-11-24 11:40:38
B202037779	female	N	63	1	0	0	1	negtive	surgical resection specimens	adenocarcinoma							2020-11-24 09:49:52
B202318654	female	N	62	2	X	1	4	ALK	淋巴结bronchoscopic biopsy or crude needle biopsy specimens	adenocarcinoma					P		2023-05-12 14:31:40
B202037629	female	N	52	1	2	0	3A	RET	surgical resection specimens	adenocarcinoma							2020-11-23 16:13:29
B202037490	male	Y	64	4	1	0	3A	KRASExon-2	surgical resection specimens	adenocarcinoma							2020-11-21 11:27:55
B202037143	male	Y	63	3	1	0	3A	negtive	surgical resection specimens	adenocarcinoma							2020-11-19 08:41:14
B202037199	male	Y	70	1	0	0	1	MET	surgical resection specimens	adenocarcinoma							2020-11-19 15:43:47
B202037346	male	Y	61	1	0	0	1	L858R	surgical resection specimens	adenocarcinoma							2020-11-20 16:03:56
B202036864	female	N	72	2	1	0	2B	L858R/T790M	surgical resection specimens	adenocarcinoma							2020-11-17 11:41:04
B202036872	female	N	64	4	0	0	3A	L858R	surgical resection specimens	adenocarcinoma							2020-11-17 15:49:20
B202036588	female	N	51	2	0	0	1B	negtive	surgical resection specimens	adenocarcinoma							2020-11-14 14:59:56
B202036576	male	N	71	1	0	0	1	19-Del	surgical resection specimens	adenocarcinoma							2020-11-14 16:32:06
B202036536	male	N	54	1	0	0	1	KRASExon-2	surgical resection specimens	adenocarcinoma							2020-11-14 09:37:26
B202036462	male	Y	53	3	2	1B	4A	KRASExon-2	淋巴结	adenocarcinoma	P	P		P			2020-11-13 15:00:14
B202036433	female	N	60			1B	4A	L858R	bronchoscopic biopsy or crude needle biopsy specimens	adenocarcinoma	P	P					2020-11-13 11:27:05
B202036431	male	Y	54			1B	4A	negtive	bronchoscopic biopsy or crude needle biopsy specimens	adenocarcinoma						肾	2020-11-13 11:24:22
B202036406	female	N	68	2	0	0	1B	L858R	surgical resection specimens	adenocarcinoma							2020-11-13 15:00:28
B202036401	female	N	57					L858R	bronchoscopic biopsy or crude needle biopsy specimens	adenocarcinoma							2020-11-13 09:55:41
B202036032	male	Y	49			1C	4B	L858R	淋巴结	adenocarcinoma		P	P	P			2020-11-10 16:31:15
B202036028	male	Y	70	2	2	1A	4A	L858R	淋巴结	adenocarcinoma	P						2020-11-10 16:29:36
B202313511	male	Y	64	2	0	1	4A	19-Del	surgical resection specimens	adenocarcinoma					P		2023-04-11 13:50:37
B202035534	male	Y	59			1B	4A	BRAF/RET	淋巴结	adenocarcinoma		P					2020-11-06 16:09:35
B202035313	female	N	53	1	0	0	1	HER2	surgical resection specimens	adenocarcinoma							2020-11-05 15:57:28
B202036545	male	Y	57	3	0	0	2B	19-Del	bronchoscopic biopsy or crude needle biopsy specimens	adenocarcinoma							2020-11-14 10:25:11
B202306603	female	N	67			1A	4A	19-Del	pleural effusion or pericardial effusion specimens	adenocarcinoma	P				P		2023-02-27 14:32:01
B202036138	female	N	73	1	0	0	1	L858R	surgical resection specimens	adenocarcinoma							2020-11-11 15:39:20
B202036111	female	N	63	1	0	0	1	19-Del	surgical resection specimens	adenocarcinoma							2020-11-11 14:16:31
B202036031	female	N	52			1B	4A	L861Q	bronchoscopic biopsy or crude needle biopsy specimens	adenocarcinoma	P	P					2020-11-10 16:30:47
B202036030	female	N	70		2	1A		19-Del	bronchoscopic biopsy or crude needle biopsy specimens	adenocarcinoma							2020-11-10 16:30:20
B202035911	female	N	57		3	0	3B	negtive	淋巴结	adenocarcinoma							2020-11-10 16:03:20
B202035778	male	Y	47	4	2	0	3B	L858R	surgical resection specimens	adenocarcinoma							2020-11-10 08:49:18
B202035111	female	N	63	1	0	0	1	L858R	surgical resection specimens	adenocarcinoma							2020-11-05 09:07:29
B202034756	male	N	68	1	0	0	1	L858R	surgical resection specimens	adenocarcinoma							2020-11-02 16:00:52
H202000714	male		56					L858R		adenocarcinoma							2020-11-06 08:55:40
B202035557	female	N	65			1C	4B	19-Del	bronchoscopic biopsy or crude needle biopsy specimens	adenocarcinoma		P		P			2020-11-06 17:11:54
H202300155	female		53				4	19-Del	pleural effusion or pericardial effusion specimens	adenocarcinoma					P		2023-03-02 10:39:30
B202035261	male	Y	55	0	0	1B	4A	L858R	surgical resection specimens	adenocarcinoma						肾上腺	2020-11-05 09:08:51
B202034976	male	Y	53	1	0	0	1	L858R	surgical resection specimens	adenocarcinoma							2020-11-04 08:57:05
B202034948	female	N	64	1	0	0	1	L858R	surgical resection specimens	adenocarcinoma							2020-11-03 15:36:43
B202034917	female	N	60	1	0	0	1	L858R	surgical resection specimens	adenocarcinoma							2020-11-03 16:06:06
B202034901	male	Y	55	1	0	0	1	19-Del	surgical resection specimens	adenocarcinoma							2020-11-03 16:07:00
B202034757	female	N	75	2A	0	0	1B	KRASExon-2	surgical resection specimens	黏液adenocarcinoma							2020-11-02 16:00:33
B202303146	female	N	58	2A	0	1A	4A	19-Del	surgical resection specimens	adenocarcinoma					P		2023-02-05 08:27:43
B202034560	male	Y	65	1C	2	0	3A	negtive	bronchoscopic biopsy or crude needle biopsy specimens	adenocarcinoma							2020-10-30 16:43:24
H202300047	male		59				4	negtive	pleural effusion or pericardial effusion specimens	adenocarcinoma					P		2023-01-29 09:42:03
B202300812	male	Y	55	4	3	1	4	L858R	bronchoscopic biopsy or crude needle biopsy specimens	adenocarcinoma	P		P		P		2023-01-13 11:31:57
B202245840	female	N	71		3		4	19-Del	pleural effusion or pericardial effusion specimens	adenocarcinoma					P		2022-12-08 17:15:51
B202034288	male	N	38	1	0	0	1	negtive	surgical resection specimens	adenocarcinoma							2020-10-29 11:10:42
B202034938	female	N	73			1C	4B	L858R	bronchoscopic biopsy or crude needle biopsy specimens	adenocarcinoma		P		P			2020-11-03 11:24:32
B202034359	female	N	58	1	0	0	1	L858R	surgical resection specimens	adenocarcinoma							2020-10-29 17:03:53
B202034309	male	Y	75		2		3A	negtive	bronchoscopic biopsy or crude needle biopsy specimens	adenocarcinoma							2020-10-29 11:06:05
B202033802	male	Y	57	1C	0	0	1A	KRASExon-2	surgical resection specimens	adenocarcinoma							2020-10-26 11:51:43
B202033801	male	Y	62	2	0	0	1B	L858R	surgical resection specimens	adenocarcinoma							2020-10-26 11:50:56
B202034563	male	N	60	2A	0	1B	4A	ALK	bronchoscopic biopsy or crude needle biopsy specimens	adenocarcinoma		P					2020-10-30 16:46:42
B202034330	female	N	54	3	2	0	3B	RET	bronchoscopic biopsy or crude needle biopsy specimens	adenosquamous carcinoma							2020-10-29 13:37:47
H202201072	male		78				4	negtive	pleural effusion or pericardial effusion specimens	adenocarcinoma					P		2022-11-17 14:28:50
B202034298	male	Y	66			1A	4A	L858R	bronchoscopic biopsy or crude needle biopsy specimens	adenocarcinoma	P						2020-10-29 10:32:42
B202034242	female	N	57	1	0	0	1	negtive	surgical resection specimens	adenocarcinoma							2020-10-29 09:05:31
B202033980	male	N	34	1	0	0	1	HER2	surgical resection specimens	adenocarcinoma							2020-10-27 16:40:58
B202033612	female	N	76			1B	4A	19-Del	淋巴结	adenocarcinoma	P						2020-10-23 17:43:33
B202033556	male	Y	59	1	2		2B	negtive	surgical resection specimens	adenocarcinoma							2020-10-24 09:19:09
B202234461	male	Y	81			1C	4B	L858R	pleural effusion or pericardial effusion specimens	adenocarcinoma	P				P		2022-08-30 14:45:58
B2030813	male	Y	57			1A		L858R	bronchoscopic biopsy or crude needle biopsy specimens	adenocarcinoma							2020-09-29 16:30:38
B202033633	female	N	62			1C	4B	KRASExon-2	bronchoscopic biopsy or crude needle biopsy specimens	肠型adenocarcinoma			P	P		肾上腺	2020-10-24 09:54:33
B202033264	male	Y	57	4	0	0	3A	20-ins	surgical resection specimens	adenocarcinoma							2020-10-22 08:48:07
B202032850	female	N	70	1	0	0	1	L858R	surgical resection specimens	adenocarcinoma							2020-10-19 13:53:47
B202225176	male	Y	65	1	3	1A	4A	L861Q	bronchoscopic biopsy or crude needle biopsy specimens	adenocarcinoma	P				P		2022-07-05 15:46:28
B202033786	female	N	54			1C	4B	19-Del	bronchoscopic biopsy or crude needle biopsy specimens	adenocarcinoma	P	P					2020-10-26 11:28:15
B202222026	female	N	84			1B	4A	L858R	pleural effusion or pericardial effusion specimens	adenocarcinoma		P			P		2022-06-11 11:13:19
B202033344	female	N	60	1	0	0	1	19-Del	surgical resection specimens	adenocarcinoma							2020-10-22 10:31:01
B202033009	female	N	54	1	0	0	1	19-Del	surgical resection specimens	adenocarcinoma							2020-10-20 11:23:37
B202032891	female	N	45	1	0	0	1	HER2	surgical resection specimens	adenocarcinoma							2020-10-19 16:23:55
B202032751	female	N	49	1	0	0	1	L858R	surgical resection specimens	adenocarcinoma							2020-10-17 16:09:51
B202032688	female	N	51	1	0	0	1	L858R	surgical resection specimens	adenocarcinoma							2020-10-17 16:43:45
B202032624	female	N	65			1B	4A	L858R	淋巴结	adenocarcinoma				P			2020-10-16 16:15:33
B202032725	female	N	63	2	0	0	1B	KRASExon-2	surgical resection specimens	粘液型adenocarcinoma							2020-10-17 16:42:13
B202032708	female	N	66	1	0	0	1	L858R/KRASExon-2	surgical resection specimens	adenocarcinoma							2020-10-17 16:44:57
B202032087	male	Y	53			1C	4B	negtive	淋巴结	adenocarcinoma	P		P			肾上腺	2020-10-13 15:48:56
B202032086	male	N	49			1A	4A	19-Del	bronchoscopic biopsy or crude needle biopsy specimens	adenocarcinoma	P						2020-10-13 15:48:42
B202032975	male	N	69	2B	3	1C	4B	19-Del	淋巴结	adenocarcinoma		P	P	P		肾上腺	2020-10-19 16:27:53
B202032519	male	N	70	1	0	0	1	19-Del	surgical resection specimens	adenocarcinoma							2020-10-16 09:02:17
B202215097	female	N	70	4	3	1A	4A	19-Del	pleural effusion or pericardial effusion specimens	adenocarcinoma	P				P		2022-04-22 14:24:55
B202032586	male	Y	76	4	0	0	3A	G719X	bronchoscopic biopsy or crude needle biopsy specimens	adenocarcinoma							2020-10-16 11:16:16
B202032262	female	N	70	1	0	0	1	negtive	surgical resection specimens	adenocarcinoma							2020-10-14 11:14:06
B2031607	male	N	70	2B	2	X	3A	19-Del	淋巴结	adenocarcinoma							2020-10-09 16:42:14
B2031606	female	N	64			1B	4A	L858R	bronchoscopic biopsy or crude needle biopsy specimens	adenocarcinoma	P	P					2020-10-09 16:41:31
B202031840	female	N	53		2		3A	L858R	bronchoscopic biopsy or crude needle biopsy specimens	adenocarcinoma							2020-10-12 10:53:58
B2031603	male	N	69	4	0	0	3A	KRASExon-2	bronchoscopic biopsy or crude needle biopsy specimens	adenocarcinoma							2020-10-09 16:38:49
B202031611	female	N	52	1	0	0	1	19-Del	surgical resection specimens	adenocarcinoma							2020-10-10 09:19:48
B2030812	male	Y	57			1B	4A	19-Del	bronchoscopic biopsy or crude needle biopsy specimens	adenocarcinoma	P	P					2020-09-29 16:29:26
B2030737	male	Y	76			1A		L858R	bronchoscopic biopsy or crude needle biopsy specimens	adenocarcinoma							2020-09-29 11:30:45
B202206023	female		64				4	19-Del	pleural effusion or pericardial effusion specimens	adenocarcinoma					P		2022-02-14 16:25:54
H202000741	female		64					19-Del		adenocarcinoma							2020-10-12 11:45:39
B2031021	female	N	73	1	0	0	1	negtive	surgical resection specimens	adenocarcinoma							2020-10-02 15:48:28
B2031018	female	N	68	1	0	0	1	L858R	surgical resection specimens	adenocarcinoma							2020-10-02 11:40:32
B2031016	female	Y	50	1	0	0	1	HER2	surgical resection specimens	adenocarcinoma							2020-10-02 09:28:40
B2030903	female	N	49	1	0	0	1	HER2	surgical resection specimens	adenocarcinoma							2020-09-30 16:42:22
B2030876	male	Y	69	1	0	0	1	negtive	surgical resection specimens	adenocarcinoma							2020-09-30 16:26:06
B202205743	female	N	60			1B	4A	BRAF	pleural effusion or pericardial effusion specimens	adenocarcinoma					P		2022-02-12 11:46:22
B2030557	female	N	69	1	0	0	1	L858R	surgical resection specimens	adenocarcinoma							2020-09-28 14:48:29
B202203092	female	N	69			1A	4A	L858R	surgical resection specimens	adenocarcinoma					P		2022-01-21 15:49:07
B2030386	male	Y	67			1B	4A	negtive	bronchoscopic biopsy or crude needle biopsy specimens	squamous cell carcinoma		P					2020-09-25 17:25:16
B2030313	male	Y	73	1	0	0	1	KRASExon-2	surgical resection specimens	adenocarcinoma							2020-09-26 08:44:18
B2027237	female	N	54			1B	4A	19-Del	淋巴结	adenocarcinoma				P			2020-09-01 14:40:51
B2029021	female	N	72	2B	2	1B	4A	L858R	bronchoscopic biopsy or crude needle biopsy specimens	adenocarcinoma				P			2020-09-15 16:15:19
B2030356	male	N	67	0	2	1C	4B	L858R	surgical resection specimens	adenocarcinoma		P		P			2020-09-26 08:41:23
B202205300	female	N	76	4	2	1A	4A	19-Del	pleural effusion or pericardial effusion specimens	adenocarcinoma	P				P		2022-02-10 15:57:15
B2029988	male	Y	76					KRASExon-2	bronchoscopic biopsy or crude needle biopsy specimens	adenocarcinoma							2020-09-23 11:13:32
B2029964	male	Y	68	X	2	1C	4B	L858R	bronchoscopic biopsy or crude needle biopsy specimens	adenocarcinoma		P		P			2020-09-23 09:29:19
B2029571	male	Y	60	2	0	1B	4A	L858R	surgical resection specimens	adenocarcinoma		P		P			2020-09-19 15:58:23
B2029428	female	N	59	1	0	0	1	HER2	surgical resection specimens	adenocarcinoma							2020-09-18 16:23:55
B2028784	female	N	69	1	0	0	1	negtive	surgical resection specimens	adenocarcinoma							2020-09-14 13:58:40
B2026606	male	Y	62	4	2	0	3B	KRASExon-2	bronchoscopic biopsy or crude needle biopsy specimens	adenocarcinoma							2020-08-27 11:16:25
B2029426	male	Y	83	X	2	0	3A	negtive	bronchoscopic biopsy or crude needle biopsy specimens	squamous cell carcinoma							2020-09-18 11:44:10
B2029245	female	N	65	1	0	0	1	negtive	surgical resection specimens	adenocarcinoma							2020-09-17 10:01:12
B2029022	female	N	74	4	3	1B	4A	KRASExon-2	bronchoscopic biopsy or crude needle biopsy specimens	黏液adenocarcinoma		P		P			2020-09-15 16:15:52
H202100996	male		57				4	19-Del	pleural effusion or pericardial effusion specimens	adenocarcinoma					P		2021-12-08 10:31:37
B2028360	female	N	66	1	0	0	1	19-Del	surgical resection specimens	adenocarcinoma							2020-09-10 13:40:55
B2028520	female	N	76	1	0	0	1	L858R	bronchoscopic biopsy or crude needle biopsy specimens	adenocarcinoma							2020-09-11 11:12:34
B2024221	male	Y	57	2B	2	1C		20-ins	bronchoscopic biopsy or crude needle biopsy specimens	squamous cell carcinoma							2020-08-11 11:10:35
B2027789	male	N	78	4	0	0	3A	19-Del	surgical resection specimens	adenocarcinoma							2020-09-07 08:29:51
B2028496	female	N	48			1B	4A	L858R/T790M	腰椎占位)bronchoscopic biopsy or crude needle biopsy specimens	adenocarcinoma				P			2020-09-11 09:34:03
B2028250	male	N	64	1	2		3A	L858R	surgical resection specimens	adenocarcinoma							2020-09-09 14:13:58
B2028148	female	N	55	1	0	0	1	19-Del	surgical resection specimens	adenocarcinoma							2020-09-09 08:49:33
B2028078	female	N	71	3	2	0	3B	19-Del	surgical resection specimens	adenocarcinoma							2020-09-09 09:21:12
B2028030	female	N	49	1	0	0	1	HER2	surgical resection specimens	adenocarcinoma							2020-09-08 16:05:01
B2027912	male	Y	59	1	0	0	1	L858R	surgical resection specimens	adenocarcinoma							2020-09-07 17:18:22
B2027859	female	N	48	1	0	0	1	L858R	surgical resection specimens	adenocarcinoma							2020-09-07 16:01:16
B2027857	male	Y	71	2	0	1C	4B	negtive	bronchoscopic biopsy or crude needle biopsy specimens	adenocarcinoma				P			2020-09-07 10:34:54
H2000578	female		52					RET									2020-09-08 10:12:45
B2027484	male	Y	58					negtive	surgical resection specimens	squamous cell carcinoma							2020-09-03 16:39:27
B202144608	female	N	87			1A	4A	L858R	pleural effusion or pericardial effusion specimens	adenocarcinoma					P		2021-11-15 15:31:36
201811227	female	N	68			1A	4A	ALK	surgical resection specimens	adenocarcinoma	P				P		2018-04-20 09:13:00
H2000533	male		61					L858R		adenocarcinoma							2020-08-22 09:51:26
B2027340	female	N	65			1C	4A	L858R	bronchoscopic biopsy or crude needle biopsy specimens	adenocarcinoma	P	P		P			2020-09-02 09:20:45
B2027061	female	N	52			1B	4A	negtive	脑surgical resection specimens	adenocarcinoma		P					2020-09-01 09:49:38
B202137618	male	Y	81			1A	4A	BRAF	淋巴结bronchoscopic biopsy or crude needle biopsy specimens	adenocarcinoma					P	乙状结肠	2021-09-22 10:51:51
B2026452	female	N	56	1	0	0	1	negtive	surgical resection specimens	adenocarcinoma							2020-08-26 16:36:11
B2027225	male	N	62			1C	4B	L858R	bronchoscopic biopsy or crude needle biopsy specimens	adenocarcinoma		P		P		肾上腺	2020-09-01 13:48:30
B2027059	male	N	50	1	0	0	1	19-Del	surgical resection specimens	adenocarcinoma							2020-08-31 14:42:00
B2026608	male	Y	55			1C	4B	BRAF	bronchoscopic biopsy or crude needle biopsy specimens	adenocarcinoma				P		肾上腺	2020-08-27 11:18:56
B202131721	female	N	68	4	2	1A	4A	20-ins	bronchoscopic biopsy or crude needle biopsy specimens	adenocarcinoma					P		2021-08-10 16:25:23
B2026380	male	Y	63	3	0	0	2B	negtive	bronchoscopic biopsy or crude needle biopsy specimens	squamous cell carcinoma							2020-08-25 17:44:27
B2026379	male	N	62			1B	4A	negtive	bronchoscopic biopsy or crude needle biopsy specimens	adenocarcinoma				P			2020-08-25 17:42:49
B2026265	male	N	50	4	2	1	4	RET	淋巴结	adenocarcinoma				P			2020-08-25 11:25:36
B2025815	male	Y	69		2	0	3A	negtive	bronchoscopic biopsy or crude needle biopsy specimens	adenocarcinoma							2020-08-21 16:22:51
B2025759	female	N	57			1C	4B	HER2	淋巴结	adenocarcinoma			P	P			2020-08-21 15:16:37
B2024650	male	Y	55	4	3	1	4	negtive	淋巴结	squamous cell carcinoma	P						2020-08-13 16:17:52
B2025317	male	Y	71			1C	4B	negtive	bronchoscopic biopsy or crude needle biopsy specimens	肠型adenocarcinoma		P	P			脾	2020-08-18 16:34:30
B2025234	female	N	56			1C	4B	19-Del	surgical resection specimens	adenocarcinoma						皮肤	2020-08-18 16:30:17
B2025433	female	N	62			1C	4B	HER2	淋巴结	adenocarcinoma			P	P			2020-08-19 14:24:30
B2025421	male	Y	80			1A	4A	negtive	bronchoscopic biopsy or crude needle biopsy specimens	adenocarcinoma	P						2020-08-19 11:37:30
B2025354	female	N	50			1C	4B	L858R	淋巴结	adenocarcinoma				P			2020-08-18 17:31:21
B202131099	male	Y	66	3	2	1A	4A	KRASExon-2	淋巴结bronchoscopic biopsy or crude needle biopsy specimens	adenocarcinoma					P		2021-08-06 10:36:51
B2025014	male	Y	74		3		3B	negtive	淋巴结	squamous cell carcinoma							2020-08-17 10:08:26
B202130777	female	N	56	2A	2	1A	4A	BRAF	pleural effusion or pericardial effusion specimens	adenocarcinoma					P		2021-08-04 15:08:52
B2024375	male	Y	54	0	0	1C	4B	negtive	左肋骨	adenocarcinoma				P		肾上腺	2020-08-12 09:03:24
B202121683	male	Y	75			1A	4A	negtive	bronchoscopic biopsy or crude needle biopsy specimens	squamous cell carcinoma	P				P		2021-06-04 17:30:25
B202120171	female	N	70	1B	2	1A	4A	negtive	bronchoscopic biopsy or crude needle biopsy specimens	adenocarcinoma					P		2021-05-25 16:08:45
B2024381	female	N	50	3	2	1C	4B	19-Del	bronchoscopic biopsy or crude needle biopsy specimens	adenocarcinoma	P	P					2020-08-12 09:20:34
B2024263	male	Y	62	1	0	0	1	19-Del	surgical resection specimens	adenocarcinoma							2020-08-11 17:14:10
B2024052	female	Y	69	1	0	0	1	L858R	surgical resection specimens	adenocarcinoma							2020-08-10 15:59:58
B2024906	female	Y	87	1	0	1B	4A	negtive	bronchoscopic biopsy or crude needle biopsy specimens	复合型小细胞癌，其他成分为adenocarcinoma				P			2020-08-15 11:12:36
H202100414	male		78				4	negtive	pleural effusion or pericardial effusion specimens	adenocarcinoma					P		2021-05-25 09:34:50
B2024382	female	N	54			1C	4B	19-Del	bronchoscopic biopsy or crude needle biopsy specimens	adenocarcinoma		P		P		肾上腺	2020-08-12 09:23:44
B202118939	female	N	34	1A	3	1B	4A	ROS1	pleural effusion or pericardial effusion specimens	adenocarcinoma					P		2021-05-17 17:24:48
B2023826	female	N	74	1	0	0	1	negtive	surgical resection specimens	adenocarcinoma							2020-08-07 14:40:14
B2023806	male	Y	33			1B	4A	RET	淋巴结	adenocarcinoma	P			P			2020-08-07 11:41:49
B202118214	male	Y	42			1B	4A	19-Del	pleural effusion or pericardial effusion specimens	adenocarcinoma	P				P		2021-05-12 15:59:26
B2023822	female	N	42		2	1B	4A	ROS1	淋巴结	adenocarcinoma				P			2020-08-07 14:26:56
B2023810	male	Y	57	1B	0	1C	4B	KRASExon-2	肋骨bronchoscopic biopsy or crude needle biopsy specimens	肠型adenocarcinoma				P			2020-08-07 11:56:23
B2023777	male	Y	67	4	2	1C	4B	KRASExon-2	bronchoscopic biopsy or crude needle biopsy specimens	adenocarcinoma	P	P	P	P			2020-08-07 09:47:19
B2023291	male	Y	75	4	3	1	4	negtive	bronchoscopic biopsy or crude needle biopsy specimens	adenocarcinoma						脾	2020-08-04 11:37:52
B2023788	male	Y	69			1B	4A	negtive	bronchoscopic biopsy or crude needle biopsy specimens	adenocarcinoma				P			2020-08-07 10:49:02
B2023471	female	N	64	1A	2	1B	4A	L858R	bronchoscopic biopsy or crude needle biopsy specimens	adenocarcinoma				P			2020-08-05 11:11:48
B2023470	female	N	71	1A	3	0	3B	KRASExon-2	bronchoscopic biopsy or crude needle biopsy specimens	黏液adenocarcinoma							2020-08-05 11:10:28
B2023312	female	N	58			1C	4B	19-Del	淋巴结	adenocarcinoma	P	P		P		肾上腺	2020-08-04 11:43:03
B2023313	female	N	79			1A	4A	negtive	bronchoscopic biopsy or crude needle biopsy specimens	adenocarcinoma	P						2020-08-04 11:54:00
B202117971	female	N	60			1A	4A	ALK	pleural effusion or pericardial effusion specimens	adenocarcinoma					P		2021-05-11 15:10:12
B202117022	female	N	69			1A	4A	L858R	surgical resection specimens	adenocarcinoma					P		2021-05-06 09:07:48
B2022942	female	N	63	1	0	0	1	negtive	surgical resection specimens	adenocarcinoma							2020-08-01 08:47:26
B2023122	male	Y	68			1C	4B	negtive	bronchoscopic biopsy or crude needle biopsy specimens	肠型adenocarcinoma	P	P		P			2020-08-03 10:32:13
B2022951	male	Y	61	1	0	0	1	L858R	surgical resection specimens	adenocarcinoma							2020-08-01 08:52:33
B2022738	female	N	60	1	0	0	1	19-Del	surgical resection specimens	adenocarcinoma							2020-07-30 16:31:30
B2022697	female	N	62	2	0	0	1B	19-Del	surgical resection specimens	adenocarcinoma							2020-07-30 16:31:14
B202116491	female	N	58	4	3	1A	4A	ROS1	pleural effusion or pericardial effusion specimens	adenocarcinoma	P				P		2021-04-29 15:44:22
B2022206	male	Y	69	2	0	0	1B	negtive	surgical resection specimens	adenocarcinoma							2020-07-27 14:56:51
B2022042	male	Y	66	1	0	0	1	negtive	surgical resection specimens	adenocarcinoma							2020-07-25 15:30:16
B2022945	female	N	68	1	0	0	1	19-Del	surgical resection specimens	adenocarcinoma							2020-07-31 17:14:16
B2022708	male	Y	67	2A	3	1B	4A	negtive	淋巴结	adenocarcinoma				P			2020-07-30 11:37:13
B2022400	male	Y	58	2	0	0	1B	KRASExon-2	surgical resection specimens	adenocarcinoma							2020-07-28 17:09:51
B2022312	male	Y	51	1	0	0	1	negtive	surgical resection specimens	adenocarcinoma							2020-07-28 08:42:20
B2021900	male	N	49	4	3	0	3B	19-Del	bronchoscopic biopsy or crude needle biopsy specimens	adenocarcinoma							2020-07-24 11:14:28
B2021895	male	Y	55	1	1	0	2B	negtive	surgical resection specimens	squamous cell carcinoma							2020-07-24 11:08:55
B2021828	female	N	47	1	0	0	1	ROS1	surgical resection specimens	adenocarcinoma							2020-07-24 08:33:01
B2018436	male	Y	55	4	3	X	3C	negtive	淋巴结	squamous cell carcinoma							2020-06-29 16:00:53
B2022080	female	N	61	1	0	0	1A	L858R	surgical resection specimens	adenocarcinoma							2020-07-26 08:38:41
B2021739	male	Y	69	1A	1	2A		negtive	bronchoscopic biopsy or crude needle biopsy specimens	adenocarcinoma							2020-07-23 14:20:08
B2021668	male		70					19-Del	bronchoscopic biopsy or crude needle biopsy specimens	adenocarcinoma							2020-07-22 17:06:45
B2021535	female	N	64			1C	4B	19-Del	bronchoscopic biopsy or crude needle biopsy specimens	adenocarcinoma	P			P		脾	2020-07-22 09:38:18
B202116118	male	Y	67			1A	4A	negtive	pleural effusion or pericardial effusion specimens	adenocarcinoma					P		2021-04-29 10:07:29
B2021029	female	N	63			1B	4A	KRASExon-2	bronchoscopic biopsy or crude needle biopsy specimens	adenocarcinoma		P					2020-07-18 10:06:39
B2020368	female	N	65	1	0	0	1	L858R	surgical resection specimens	adenocarcinoma							2020-07-14 11:54:47
B202115095	female	N	60	2	0	1A	4A	L858R	bronchoscopic biopsy or crude needle biopsy specimens	adenocarcinoma	P				P		2021-04-21 08:04:11
M2000055	female		50					ALK									2020-07-16 09:55:25
B2020168	male	Y	68	2	1	0	2B	19-Del	surgical resection specimens	adenocarcinoma							2020-07-13 12:00:21
B2020032	female	N	64			1C	4B	L858R	bronchoscopic biopsy or crude needle biopsy specimens	adenocarcinoma		P		P			2020-07-11 09:06:42
B2019912	female	N	58	2	0	0	1B	19-Del	surgical resection specimens	adenocarcinoma							2020-07-10 11:58:43
B2019723	male	Y	65	2	3	1C	4B	19-Del	surgical resection specimens	adenocarcinoma			P			胰腺	2020-07-09 08:47:42
B202114823	male	Y	76	4	0	1A	4A	negtive	pleural effusion or pericardial effusion specimens	adenocarcinoma		P			P		2021-04-19 15:08:00
B2019659	female	N	71	1	0	0	1	L858R	surgical resection specimens	adenocarcinoma							2020-07-09 08:47:55
B2019948	male	Y	53	2B	3	1C	4B	G719X	bronchoscopic biopsy or crude needle biopsy specimens	adenocarcinoma	P	P				肾上腺	2020-07-10 11:54:32
B2019584	female	N	51	1A	0	0	1A	19-Del	surgical resection specimens	adenocarcinoma							2020-07-08 14:01:50
B2019403	male	N	75	1	0	0	1	KRASExon-2	surgical resection specimens	adenocarcinoma							2020-07-07 13:39:09
B2019375	female	N	74	2	0	0	2A	L858R	bronchoscopic biopsy or crude needle biopsy specimens	adenocarcinoma							2020-07-07 08:34:27
B2019282	male	Y	55			1C	4B	L858R	淋巴结			P	P				2020-07-06 15:21:54
B2019145	female	N	41	4	0	0	3A	20-ins	bronchoscopic biopsy or crude needle biopsy specimens	adenocarcinoma							2020-07-04 15:58:58
B2017723	male	Y	68	2B	0	0	2A	negtive	surgical resection specimens	squamous cell carcinoma							2020-06-23 08:51:26
B2017709	male	Y	70	3	3	0	3C	negtive	bronchoscopic biopsy or crude needle biopsy specimens	adenocarcinoma							2020-06-22 16:04:56
B2018831	male	Y	76	4		1B	4A	NRASExon-3	bronchoscopic biopsy or crude needle biopsy specimens	adenocarcinoma	P			P			2020-07-02 09:52:39
B2018368	male	Y	65	2	0	0	2A	negtive	bronchoscopic biopsy or crude needle biopsy specimens	adenocarcinoma							2020-06-29 11:35:32
B2018340	male	Y	47	1	3	1C	4B	19-Del	淋巴结	squamous cell carcinoma	P		P			脾	2020-06-29 10:32:14
B2018248	female	N	68	1	0	0	1	19-Del	surgical resection specimens	adenocarcinoma							2020-06-28 15:54:00
B2018235	male	N	67	1	0	0	1	MET	surgical resection specimens	adenocarcinoma							2020-06-28 14:09:47
H2000323	male		57					KRASExon-2									2020-06-24 11:26:24
B2017124	male	Y	57	1	0	0	1	L858R	surgical resection specimens	adenocarcinoma							2020-06-17 10:26:54
B2017963	male	Y	59			1C	4B	19-Del	bronchoscopic biopsy or crude needle biopsy specimens	adenocarcinoma	P		P			肾上腺	2020-06-24 11:28:23
B2017649	female		69					L858R	bronchoscopic biopsy or crude needle biopsy specimens	adenocarcinoma							2020-06-22 11:10:14
B2017517	male	Y	73	1	0	0	1	negtive	surgical resection specimens	adenocarcinoma							2020-06-20 15:29:23
B2018351	male	Y	77	1C	0	1B	4A	L858R	bronchoscopic biopsy or crude needle biopsy specimens	adenocarcinoma		P					2020-06-29 11:05:28
B2018339	male	Y	37	1B	0	1A	4A	19-Del	bronchoscopic biopsy or crude needle biopsy specimens	adenocarcinoma	P	P					2020-06-29 10:31:19
B202113670	female	N	85			1A	4A	L858R	pleural effusion or pericardial effusion specimens	adenocarcinoma	P				P		2021-04-11 11:30:10
B2017387	female	N	62	1	0	0	1	20-ins	surgical resection specimens	adenocarcinoma							2020-06-19 13:39:56
B2017263	male	Y	50	1	0	0	1	negtive	surgical resection specimens	adenocarcinoma							2020-06-18 11:40:45
B202112919	female	N	58	2	1	1A	4A	L858R	surgical resection specimens	adenocarcinoma					P		2021-04-07 08:58:09
B2008543	male	Y	64	X	3	0	3B	negtive	淋巴结	adenocarcinoma							2020-04-13 17:07:55
B202106060	male	Y	66			1C	4B	L858R	pleural effusion or pericardial effusion specimens	adenocarcinoma		P			P		2021-02-20 14:52:46
B2017539	female	N	67			1C	4B	19-Del	淋巴结	adenocarcinoma				P		皮肤	2020-06-20 11:57:22
B2017364	female	N	62			1C	4B	ROS1	淋巴结	adenocarcinoma		P				肾上腺	2020-06-19 08:26:35
B2017163	male	Y	58	1	0	0	1	KRASExon-2	surgical resection specimens	adenocarcinoma							2020-06-18 08:38:30
B2016981	male	Y	69			1B	4A	L858R	surgical resection specimens	adenocarcinoma				P			2020-06-16 11:21:34
B2016924	female	N	75			1B	4A	MET	bronchoscopic biopsy or crude needle biopsy specimens	adenocarcinoma		P					2020-06-16 08:16:58
B2016861	female	N	55	2B	2	1B	4A	19-Del	bronchoscopic biopsy or crude needle biopsy specimens	adenocarcinoma	P	P		P			2020-06-15 15:12:54
B202110558	male	Y	57			1A	4A	negtive	pleural effusion or pericardial effusion specimens	adenocarcinoma					P		2021-03-21 14:42:22
B2016827	male	N	75	1	2	0	2B	negtive	surgical resection specimens	adenocarcinoma							2020-06-16 10:08:34
B2016807	male	Y	51			1C	4B	negtive	surgical resection specimens	squamous cell carcinoma		P	P				2020-06-15 11:29:33
B202108466	male	Y	69			1A	4A	negtive	pleural effusion or pericardial effusion specimens	adenocarcinoma			P		P		2021-03-07 10:59:11
B2016332	female	N	64	1	2	0	2B	ALK	surgical resection specimens	adenosquamous carcinoma							2020-06-10 17:24:56
B2016037	female	N	68	2	0	0	1B	L858R	surgical resection specimens	adenocarcinoma							2020-06-09 10:05:32
H2000297	female	N	30				4	L858R	bronchoscopic biopsy or crude needle biopsy specimens	adenocarcinoma		P		P			2020-06-16 11:47:49
B2016859	female	N	37			1C	4B	ALK	bronchoscopic biopsy or crude needle biopsy specimens	adenocarcinoma		P		P			2020-06-15 15:12:29
B2016412	male	Y	63	3	2	0	3B	negtive	淋巴结	adenocarcinoma							2020-06-11 13:53:39
B202107665	male	Y	63			1A	4A	KRASExon-2	bronchoscopic biopsy or crude needle biopsy specimens	adenocarcinoma					P		2021-03-02 11:59:36
B2015894	male	N	43	1	0	0	1	HER2	surgical resection specimens	adenocarcinoma							2020-06-08 14:35:42
B202107184	female	N	66	4	3	1	4	ROS1	淋巴结bronchoscopic biopsy or crude needle biopsy specimens	adenocarcinoma	P				P		2021-02-26 14:38:23
B202103004	female	N	65	4	2	1A	4A	19-Del	pleural effusion or pericardial effusion specimens	adenocarcinoma	P				P		2021-01-24 08:08:34
B202102074	male	Y	84			1A	4A	negtive	pleural effusion or pericardial effusion specimens	adenocarcinoma					P		2021-01-17 11:47:52
B2014534	male	N	67	1	0	0	1	L858R	surgical resection specimens	adenocarcinoma							2020-05-28 10:44:56
B2015258	female	N	56	3	0	0	2B	negtive	surgical resection specimens	adenocarcinoma							2020-06-03 08:51:55
B2015192	female	N	57			1B	4A	L858R	bronchoscopic biopsy or crude needle biopsy specimens	adenocarcinoma		P					2020-06-02 11:43:56
B2015043	female	N	57	1	0	0	1	negtive	surgical resection specimens	adenocarcinoma							2020-06-01 14:54:47
B2014983	male	Y	48	4	3	1C	4B	BRAF	腰椎转移	adenocarcinoma	P			P		肾上腺	2020-06-01 10:20:31
B2014957	male	N	70	2	0	0	1B	L858R	surgical resection specimens	adenocarcinoma							2020-06-01 11:55:57
B2014685	male	Y	79	3	0	0	2B	KRASExon-2	bronchoscopic biopsy or crude needle biopsy specimens	adenocarcinoma							2020-05-28 16:50:05
B2014392	female	N	40	1	0	0	1	HER2	surgical resection specimens	adenocarcinoma							2020-05-27 11:22:29
B2014301	female	N	63	3	0	0	2B	L858R	surgical resection specimens	adenocarcinoma							2020-05-26 17:33:01
B202101903	female	N	72			1A	4A	L858R	pleural effusion or pericardial effusion specimens	adenocarcinoma					P		2021-01-15 15:43:18
B202100203	female	N	71			1C	4B	G719X	pleural effusion or pericardial effusion specimens	adenocarcinoma	P	P			P		2021-01-04 14:59:02
B2014079	female	N	57	1	0	0	1	L858R	surgical resection specimens	adenocarcinoma							2020-05-25 16:11:09
B2013190	male	Y	74			1B	4A	KRASExon-2	surgical resection specimens	adenocarcinoma						皮肤	2020-05-18 16:39:20
B2013112	male	N	70			1B	4A	negtive	bronchoscopic biopsy or crude needle biopsy specimens	NUT癌				P			2020-05-18 14:33:31
B2013096	female	N	69	1	0	0	1	L858R	surgical resection specimens	adenocarcinoma							2020-05-18 15:14:05
B2011850	female	N	55		3		3B	negtive	淋巴结	adenocarcinoma							2020-05-08 15:14:21
B2013616	female	N	65	4	0	1C	4B	L858R	bronchoscopic biopsy or crude needle biopsy specimens	adenocarcinoma		P		P			2020-05-21 10:28:58
B2013143	male	Y	63		3		3B	negtive	淋巴结	adenocarcinoma							2020-05-18 15:37:57
B2013075	female	N	56	1	0	0	1	19-Del	surgical resection specimens	adenocarcinoma							2020-05-18 16:01:38
B2012822	male	Y	66			1B	4A	negtive	surgical resection specimens	adenocarcinoma		P					2020-05-15 14:02:45
B202100364	male	Y	76	2B	2	1A	4A	negtive	bronchoscopic biopsy or crude needle biopsy specimens	adenocarcinoma					P		2021-01-05 10:28:04
B2012458	male	Y	56	1	0	0	1	negtive	surgical resection specimens	adenocarcinoma							2020-05-13 10:57:05
B2012153	male	Y	57	1	0	0	1	19-Del	surgical resection specimens	adenocarcinoma							2020-05-11 13:47:15
B2012760	female	N	62	3	2	0	3B	KRASExon-2	bronchoscopic biopsy or crude needle biopsy specimens	黏液adenocarcinoma							2020-05-14 16:38:01
B2012706	female	N	57	1	0	0	1	L858R	surgical resection specimens	adenocarcinoma							2020-05-15 08:28:35
B2012426	female	N	61	1	0	0	1	negtive	surgical resection specimens	adenocarcinoma							2020-05-13 09:11:51
B2012350	male	N	58	1	0	0	1	KRASExon-2	surgical resection specimens	adenocarcinoma							2020-05-12 17:27:57
B2012344	male	Y	58	1	0	0	1	20-ins	surgical resection specimens	adenocarcinoma							2020-05-12 16:06:41
B2012253	male	N	69		2		3A	negtive	淋巴结	adenocarcinoma							2020-05-11 16:47:51
B2012244	female	N	64	4	0	1A	4A	L858R	bronchoscopic biopsy or crude needle biopsy specimens	adenocarcinoma	P						2020-05-11 16:40:53
B2012169	female	N	63	1	0	0	1	negtive	surgical resection specimens	adenocarcinoma							2020-05-11 15:24:11
B2012142	male	Y	66			1C	4B	KRASExon-2	bronchoscopic biopsy or crude needle biopsy specimens	squamous cell carcinoma	P	P		P			2020-05-11 11:25:28
B2012125	female	N	54	2	0	0	1B	19-Del	surgical resection specimens	adenocarcinoma							2020-05-11 13:48:00
B2012117	female	N	46	2	2	1C	4B	ALK	肝bronchoscopic biopsy or crude needle biopsy specimens	adenocarcinoma		P	P	P			2020-05-11 10:17:40
B2011998	male	Y	57	1	0	0	1	negtive	surgical resection specimens	adenocarcinoma							2020-05-09 15:37:01
B2011966	male	N	41	1	0	0	1	19-Del	surgical resection specimens	adenocarcinoma							2020-05-09 10:50:13
B202040753	female	N	67			1A	4A	19-Del	pleural effusion or pericardial effusion specimens	adenocarcinoma					P		2020-12-15 17:28:41
B2011828	male	Y	71	2	2		3A	L858R	surgical resection specimens	adenocarcinoma							2020-05-08 13:48:56
B2011584	female	N	49	1	0	0	1	19-Del	surgical resection specimens	adenocarcinoma							2020-05-07 16:12:54
B2011209	female	N	62	2	1	0	2B	19-Del	surgical resection specimens	adenocarcinoma							2020-05-05 11:55:19
B2012660	female	N	59	1	1	1B	4A	L858R	椎体)bronchoscopic biopsy or crude needle biopsy specimens	adenocarcinoma				P			2020-05-14 11:22:49
B2011657	female	N	58	1	0	0	1	19-Del	surgical resection specimens	adenocarcinoma							2020-05-07 16:39:55
B2011282	female	N	77	1	0	0	1	19-Del	surgical resection specimens	adenocarcinoma							2020-05-05 15:59:41
B2011244	female	N	68			1A		L858R	bronchoscopic biopsy or crude needle biopsy specimens	adenocarcinoma							2020-05-05 13:37:52
B2011207	female	N	55	1	0	0	1	19-Del	surgical resection specimens	adenocarcinoma							2020-05-05 11:55:41
B2011080	female	N	69	1B	2	1C	4B	L858R	bronchoscopic biopsy or crude needle biopsy specimens	adenocarcinoma		P		P			2020-05-01 09:58:29
B2011056	male	Y	67			1B	4A	negtive	surgical resection specimens	sarcomatoid carcinoma60%（多形性癌）、浸润性adenocarcinoma40%				P			2020-05-01 08:31:24
B2011052	female	N	70	1	0	0	1	19-Del	surgical resection specimens	adenocarcinoma							2020-05-01 08:31:08
B2011050	female	N	56			1B	4A	HER2	bronchoscopic biopsy or crude needle biopsy specimens	adenocarcinoma		P					2020-05-01 10:26:35
B202040645	female	N	55	4	0	1A	4A	L858R	bronchoscopic biopsy or crude needle biopsy specimens	adenocarcinoma	P				P		2020-12-15 11:44:39
B1900079	male	Y	65			1A	4A	KRASExon-2	surgical resection specimens	黏液adenocarcinoma	P						2019-01-01 17:26:46
M2000035	male	Y	56	1	2		3A	L858R	surgical resection specimens	adenocarcinoma							2020-04-30 11:10:46
B2010499	female	N	62	2	0	0	1B	19-Del	surgical resection specimens	adenocarcinoma							2020-04-27 15:38:50
B2010461	male	N	48	1	0	0	1	negtive	surgical resection specimens	adenocarcinoma							2020-04-27 11:42:23
B2009477	male	N	67	2	2		3A	negtive	surgical resection specimens	adenocarcinoma							2020-04-20 14:32:21
B2004106	male	N	52	1	0	0	1	L858R	surgical resection specimens	adenocarcinoma							2020-03-07 16:57:19
B202038797	male	Y	77			1A	4A	negtive	pleural effusion or pericardial effusion specimens	adenocarcinoma					P		2020-12-01 14:59:27
H2000177	male		58					KRASExon-2									2020-04-22 10:11:23
B2010153	male	N	43	1	0	0	1	19-Del	surgical resection specimens	adenocarcinoma							2020-04-24 16:06:32
B2010130	female	N	54		2		3A	ALK	淋巴结	adenocarcinoma							2020-04-24 08:34:23
B2009868	male	Y	57	2	0	0	1B	ALK	surgical resection specimens	adenocarcinoma							2020-04-23 08:43:07
B2009784	female	N	36	1	0	0	1A	HER2	surgical resection specimens	adenocarcinoma							2020-04-22 10:57:51
B2009759	female	N	62	1	0	0	1	19-Del	surgical resection specimens	adenocarcinoma							2020-04-22 08:54:53
B202037688	female	N	74			1A	4A	negtive	pleural effusion or pericardial effusion specimens	adenocarcinoma					P		2020-11-23 15:42:03
B2009187	male	Y	72			1A		negtive	surgical resection specimens	squamous cell carcinoma							2020-04-17 16:09:18
B202036481	female	N	71			1A	4A	L858R	bronchoscopic biopsy or crude needle biopsy specimens	adenocarcinoma					P		2020-11-13 16:26:50
B2009025	male	N	72	1	0	0	1	negtive	surgical resection specimens	adenocarcinoma							2020-04-16 16:38:05
B2008991	female	N	57	1	0	0	1	19-Del	surgical resection specimens	adenocarcinoma							2020-04-16 10:40:45
B2008710	male	Y	52	3	2	1C	4B	KRASExon-2	surgical resection specimens	adenocarcinoma				P		肾上腺	2020-04-14 16:32:29
B2007570	male	Y	58	1B	3	1C	4B	KRASExon-2	肝bronchoscopic biopsy or crude needle biopsy specimens	adenocarcinoma			P	P			2020-04-07 14:28:07
B202035305	male	N	77		3	1A	4A	negtive	淋巴结	adenocarcinoma					P		2020-11-05 11:26:18
B202034536	male	N	80	4	3	1C	4B	negtive	pleural effusion or pericardial effusion specimens	adenocarcinoma	P	P			P		2020-10-30 16:11:52
B202034361	female	N	72			1B	4A	negtive	pleural effusion or pericardial effusion specimens	adenocarcinoma					P		2020-10-29 15:24:37
B2008821	female	N	79			1B	4A	negtive	腰椎)bronchoscopic biopsy or crude needle biopsy specimens	adenocarcinoma				P			2020-04-15 11:01:54
B2008809	female	N	86		2		3A	negtive	bronchoscopic biopsy or crude needle biopsy specimens	小细胞癌							2020-04-15 10:13:08
B2008792	female	N	55	1	0	0	1	HER2	surgical resection specimens	adenocarcinoma							2020-04-15 09:32:23
B202034360	male	Y	68			1B	4A	KRASExon-2	pleural effusion or pericardial effusion specimens	adenocarcinoma		P			P		2020-10-29 15:24:19
B2008054	male	N	62	2	0	0	1B	negtive	surgical resection specimens	adenocarcinoma							2020-04-10 14:34:44
B2007927	female	N	62	4	0	0	3A	L858R	surgical resection specimens	adenocarcinoma							2020-04-09 14:14:53
B2007762	male	Y	64	2	0	0	1B	19-Del	surgical resection specimens	adenocarcinoma							2020-04-08 14:14:30
B2007911	female	N	71			1B	4A	L858R	bronchoscopic biopsy or crude needle biopsy specimens	adenocarcinoma				P			2020-04-09 11:12:26
B2007563	male	N	53	4	0	0	3A	negtive	surgical resection specimens	adenocarcinoma							2020-04-07 15:34:49
B2007530	female	N	59	2	0	0	1B	19-Del	surgical resection specimens	adenocarcinoma							2020-04-08 08:26:37
B202034302	female	N	55			1A	4A	19-Del	bronchoscopic biopsy or crude needle biopsy specimens	adenocarcinoma	P				P		2020-10-29 10:49:50
B2007281	male	N	64	1	0	0	1	L858R	surgical resection specimens	adenocarcinoma							2020-04-03 16:55:38
B2026971	male	Y	57			1B	4A	negtive	pleural effusion or pericardial effusion specimens	adenocarcinoma					P		2020-08-30 15:08:29
B1939645	male	Y	45	1	2		3A	negtive	surgical resection specimens	adenocarcinoma							2019-11-21 11:35:59
H2000128	male		75					negtive									2020-03-31 10:19:34
B202033533	male	Y	71			1A	4A	negtive	bronchoscopic biopsy or crude needle biopsy specimens	小细胞癌					P		2020-10-23 13:34:19
B2007226	male	N	69			1B	4A	negtive	bronchoscopic biopsy or crude needle biopsy specimens	squamous cell carcinoma				P			2020-04-02 16:40:53
B2007103	male	Y	78	2	3	1B	4A	negtive	bronchoscopic biopsy or crude needle biopsy specimens	adenocarcinoma		P					2020-04-02 10:25:34
B2006975	female	N	85	3	2	1A	4A	19-Del	bronchoscopic biopsy or crude needle biopsy specimens	adenocarcinoma	P						2020-04-01 16:12:03
B2006823	female	N	60	2	0	0	1B	20-ins	surgical resection specimens	adenocarcinoma							2020-04-01 08:54:39
B2030513	female		58				4	L858R	pleural effusion or pericardial effusion specimens	adenocarcinoma					P		2020-09-27 14:53:44
B2006714	female	N	67	2	0	0	1B	L858R	surgical resection specimens	adenocarcinoma							2020-03-31 14:25:45
B2006566	male	Y	66	4	0	1C	4B	negtive	bronchoscopic biopsy or crude needle biopsy specimens	adenocarcinoma	P	P	P				2020-03-30 10:33:15
B2006340	female	N	52	1	0	0	1	L858R	surgical resection specimens	adenocarcinoma							2020-03-27 16:48:58
B2030617	female	N	48			1A	4A	19-Del	pleural effusion or pericardial effusion specimens	adenocarcinoma	P				P		2020-09-28 15:40:50
B2004252	female	N	80			1C	4B	negtive	淋巴结	adenocarcinoma				P			2020-03-09 15:39:45
B2030514	male	Y	50			1A	4A	19-Del	pleural effusion or pericardial effusion specimens	adenocarcinoma					P		2020-09-27 14:54:35
B2030009	female	N	83			1A	4A	HER2	pleural effusion or pericardial effusion specimens	adenocarcinoma					P		2020-09-23 15:00:21
M2000019	female		71					L858R									2020-03-31 15:41:27
B2006286	female	N	34	1	0	0	1	L858R	surgical resection specimens	adenocarcinoma							2020-03-27 09:05:52
B2006140	female	N	59	2	0	0	1B	L858R	surgical resection specimens	adenocarcinoma							2020-03-26 09:46:44
B2006028	female	N	74			1A	4A	L858R	bronchoscopic biopsy or crude needle biopsy specimens	adenocarcinoma	P						2020-03-25 10:21:18
B2005928	male	Y	69	1	0	0	1	RET	surgical resection specimens	adenocarcinoma							2020-03-24 16:33:56
B2003134	female	N	58	2	0	0	2A	19-Del	surgical resection specimens	adenocarcinoma							2020-02-05 11:57:53
B2006452	male	Y	66	2A	1	1C	4B	G719X	bronchoscopic biopsy or crude needle biopsy specimens	adenocarcinoma		P		P			2020-03-28 13:53:46
M2000063	female	N	58			1B	4A	L858R	pleural effusion or pericardial effusion specimens	adenocarcinoma		P			P		2020-09-05 11:11:31
B2005397	female	N	67		2		3A	19-Del/T790M	surgical resection specimens	adenocarcinoma							2020-03-19 15:57:31
B2005104	male	N	76			1B	4A	MET	pleural effusion or pericardial effusion specimens	adenocarcinoma				P			2020-03-17 15:15:47
B2005058	male	Y	71			1B	4A	19-Del	bronchoscopic biopsy or crude needle biopsy specimens	adenocarcinoma				P			2020-03-17 09:52:04
B2004982	male	N	57			1C	4B	20ins/PIK3CA	bronchoscopic biopsy or crude needle biopsy specimens	adenocarcinoma		P				肾上腺	2020-03-16 16:09:07
B2004933	female	N	46	1	0	0	1	19-Del	surgical resection specimens	adenocarcinoma							2020-03-16 16:32:35
B2004587	female	N	54	1	0	0	1	L858R/S768I	surgical resection specimens	adenocarcinoma							2020-03-12 16:33:57
B2004320	female	N	64			1B	4A	19-Del	surgical resection specimens	adenocarcinoma	P		P	P			2020-03-10 12:00:00
B2004236	male	Y	62	1	0	0	1	negtive	surgical resection specimens	adenocarcinoma							2020-03-09 16:56:28
B2004190	female	N	49			1B	4A	L858R	脑surgical resection specimens	adenocarcinoma		P					2020-03-10 10:03:05
B2026918	male	Y	77			1A	4A	negtive	pleural effusion or pericardial effusion specimens	squamous cell carcinoma					P		2020-08-29 11:59:18
B2004690	female	N	63	1	0	0	1	L861Q	surgical resection specimens	adenocarcinoma							2020-03-13 11:35:38
B2004634	male	Y	76	3	3	1B	4A	negtive	bronchoscopic biopsy or crude needle biopsy specimens	adenocarcinoma	P	P		P			2020-03-12 16:10:05
B2025318	female	N	50	2A	1	1A	4A	19-Del	bronchoscopic biopsy or crude needle biopsy specimens	adenocarcinoma					P		2020-08-18 16:35:10
B2024999	female	N	70			1A	4A	L858R	pleural effusion or pericardial effusion specimens	adenocarcinoma					P		2020-08-16 17:12:10
B2004601	male	Y	69	1B	1	1B	4A	negtive	bronchoscopic biopsy or crude needle biopsy specimens	adenocarcinoma		P		P			2020-03-12 11:15:21
B2004599	male	N	52			1A	2	L858R	bronchoscopic biopsy or crude needle biopsy specimens	adenocarcinoma							2020-03-12 11:14:54
B2004580	male	Y	68			1A	4A	L858R	bronchoscopic biopsy or crude needle biopsy specimens	adenocarcinoma	P						2020-03-12 10:03:02
B1928349	female		71				4	19-Del	pleural effusion or pericardial effusion specimens	adenocarcinoma					P		2019-08-19 16:38:59
B2004192	male	Y	63	2	2		3A	negtive	surgical resection specimens	squamous cell carcinoma							2020-03-09 11:41:06
B2004142	male	Y	54	2	2		3A	negtive	surgical resection specimens	squamous cell carcinoma							2020-03-08 09:42:16
B2004094	male	Y	70	1	0	0	1	L858R	surgical resection specimens	adenocarcinoma							2020-03-07 11:54:54
B2004079	female	N	56	1	0	0	1	19-Del	surgical resection specimens	adenocarcinoma							2020-03-06 16:37:22
B2003821	male	N	53	3	2	0	3B	negtive	surgical resection specimens	adenocarcinoma							2020-03-04 08:35:58
B2025009	female	N	57			1A	4A	ALK	surgical resection specimens	adenocarcinoma					P		2020-08-17 09:36:25
B2004185	male	N	66			1B	4A	BRAF	bronchoscopic biopsy or crude needle biopsy specimens	adenocarcinoma		P					2020-03-09 11:14:45
B2003928	female	N	66	2	0	0	1B	L858R	surgical resection specimens	adenocarcinoma							2020-03-05 16:07:11
B2003817	male	N	42			1A	4A	19-Del	淋巴结	adenocarcinoma	P						2020-03-03 14:40:16
B2003377	female	N	49	4	3	1B	4A	19-Del	淋巴结	adenocarcinoma	P						2020-02-21 16:33:09
B1934659	male	Y	55	3	2	0	3B	negtive	bronchoscopic biopsy or crude needle biopsy specimens	adenosquamous carcinoma							2019-10-14 10:56:41
B2024696	female	N	41			1B	4A	19-Del	pleural effusion or pericardial effusion specimens	adenocarcinoma					P		2020-08-13 17:41:01
B2023052	male	Y	58			1A	4A	19-Del	surgical resection specimens	adenocarcinoma					P		2020-08-01 16:36:13
B2003422	female	N	63	2A	3	1C	4B	19-Del	淋巴瘤	adenocarcinoma		P		P			2020-02-24 11:28:06
B2003415	male	Y	70	2	1		2B	negtive	surgical resection specimens	squamous cell carcinoma							2020-02-24 11:01:11
B2022995	female	N	74			1A	4A	L858R	pleural effusion or pericardial effusion specimens	adenocarcinoma	P				P		2020-08-01 11:57:30
B2022541	female	N	69			1A	4A	L858R	surgical resection specimens	adenocarcinoma					P		2020-07-29 13:38:52
B2019660	male	N	71		3	1B	4A	19-Del	pleural effusion or pericardial effusion specimens	adenocarcinoma	P				P		2020-07-08 15:56:59
H2000051	male		66					MET	淋巴结	adenocarcinoma							2020-02-11 12:38:43
B2003218	female	N	54	1	1	1B	4A	L858R	bronchoscopic biopsy or crude needle biopsy specimens	adenocarcinoma	P			P			2020-02-12 08:20:44
B2003166	female	Y	53	2	0	0	1B	L858R	surgical resection specimens	adenocarcinoma							2020-02-07 14:09:18
B2003158	male	Y	50	4	2		3B	ALK	surgical resection specimens	adenocarcinoma							2020-02-06 17:25:00
B2003047	female	N	43			1C	4B	HER2	surgical resection specimens	adenocarcinoma		P				乳腺	2020-02-03 15:49:38
B2003039	male	Y	70	2A	3	1C	4B	negtive	淋巴结	adenocarcinoma				P		肾上腺	2020-02-03 09:13:46
B2018276	female	N	71			1A	4A	negtive	pleural effusion or pericardial effusion specimens	adenocarcinoma					P		2020-06-28 15:46:58
B2017042	female	N	59			1A	4A	ROS1	pleural effusion or pericardial effusion specimens	adenocarcinoma	P				P		2020-06-16 16:11:19
B2002469	female	N	51	1	0	0	1	L858R	surgical resection specimens	adenocarcinoma							2020-01-19 11:46:23
B2002228	male	N	45	1	0	0	1	L858R	surgical resection specimens	adenocarcinoma							2020-01-18 08:50:09
B2017643	male	Y	59	2	0	1	4A	19-Del	bronchoscopic biopsy or crude needle biopsy specimens	adenocarcinoma	P				P		2020-06-22 10:54:46
B2016860	male	Y	79			1A	4A	negtive	bronchoscopic biopsy or crude needle biopsy specimens	squamous cell carcinoma					P		2020-06-15 15:12:42
B2002665	male	N	71	4	1	1C	4B	negtive	bronchoscopic biopsy or crude needle biopsy specimens	adenocarcinoma	P	P		P		肾上腺	2020-01-21 10:06:52
B2002360	female	N	65	3	0	0	2B	L858R	surgical resection specimens	adenocarcinoma							2020-01-18 15:43:25
B2016001	female	N	46			1A	4A	negtive	bronchoscopic biopsy or crude needle biopsy specimens	adenocarcinoma					P		2020-06-08 16:56:25
B2002031	male	Y	64			1A	1	19-Del/L858R	surgical resection specimens	adenocarcinoma							2020-01-16 17:17:36
B2001790	male	Y	61	2	2	1C	4B	KRASExon-2	surgical resection specimens	adenocarcinoma				P		胰腺皮肤	2020-01-14 17:30:56
B2015619	male	N	60			1A	4A	negtive	pleural effusion or pericardial effusion specimens	adenocarcinoma					P		2020-06-04 16:34:23
B2015215	female	N	75			1A	4A	L858R	pleural effusion or pericardial effusion specimens	adenocarcinoma					P		2020-06-02 14:56:14
B2001530	female	N	62		3		3B	negtive	bronchoscopic biopsy or crude needle biopsy specimens	adenocarcinoma							2020-01-13 15:44:12
B2001467	male	N	64			1C	4B	G719X/S768I	surgical resection specimens	adenocarcinoma			P	P			2020-01-13 10:16:55
B2001466	male	N	67	1	0	0	1	L858R/PIK3CA	surgical resection specimens	adenocarcinoma							2020-01-13 10:16:31
B2001463	male	Y	58	1	0	0	1	19-Del/L858R	surgical resection specimens	adenocarcinoma							2020-01-13 16:30:47
B2014928	male	Y	68	3	2	1C	4B	RET	pleural effusion or pericardial effusion specimens	adenocarcinoma					P	肾上腺	2020-06-01 08:08:03
B2001355	male	N	45	1	0	0	1	HER2	surgical resection specimens	adenocarcinoma							2020-01-11 14:59:46
B2001353	male	Y	48	1	0	0	1	G719X	surgical resection specimens	adenocarcinoma							2020-01-11 13:40:19
B2001344	male	Y	70	1	0	0	1	KRASExon-2	surgical resection specimens	黏液adenocarcinoma							2020-01-11 11:15:28
B2001340	female	N	43	2	0	0	1B	RET	surgical resection specimens	adenocarcinoma							2020-01-11 15:00:08
B2014520	female	N	76		2	1A	4A	L858R	pleural effusion or pericardial effusion specimens	adenocarcinoma					P		2020-05-28 07:59:14
B2001099	female	N	70	1	2		3A	negtive	surgical resection specimens	adenocarcinoma							2020-01-10 09:13:52
B2001053	male	Y	62	1	1	0	2A	PIK3CA	surgical resection specimens	squamous cell carcinoma							2020-01-09 13:38:17
B2000985	male	Y	60		3		3B	19-Del	淋巴结	adenocarcinoma							2020-01-08 16:53:07
B2012702	female	N	59			1A	4A	19-Del	pleural effusion or pericardial effusion specimens	adenocarcinoma					P		2020-05-14 15:30:07
B2010796	female	N	84			1A	4A	19-Del	bronchoscopic biopsy or crude needle biopsy specimens	adenocarcinoma	P				P		2020-04-29 10:16:15
B1908164	male	Y	57		3	1C	4B	19-Del	bronchoscopic biopsy or crude needle biopsy specimens	adenocarcinoma		P		P			2019-03-12 11:29:49
B1944452	female	N	64	1	0	0	1	KRASExon-2	surgical resection specimens	黏液adenocarcinoma							2019-12-30 08:50:40
B2001118	female	N	59	4	2	0	3B	ROS1	淋巴结	adenocarcinoma							2020-01-09 16:33:20
B2000885	female	N	71	1	0	0	1	L858R	surgical resection specimens	adenocarcinoma							2020-01-08 11:48:18
B2000701	female	N	55	2A	2	1B	4A	19-Del	bronchoscopic biopsy or crude needle biopsy specimens	adenocarcinoma				P		肾上腺	2020-01-07 10:23:50
B2000651	female	Y	53	1	0	0	1	19-Del	surgical resection specimens	adenocarcinoma							2020-01-07 11:28:58
B2009693	female	N	61	4	X	1A	4A	L858R	pleural effusion or pericardial effusion specimens	adenocarcinoma					P		2020-04-21 15:11:07
B2000512	male	Y	46	1	0	0	1	L858R	surgical resection specimens	adenocarcinoma							2020-01-06 17:03:19
B2000428	female	N	41	1	0	0	1	HER2	surgical resection specimens	adenocarcinoma							2020-01-04 15:08:50
B2009121	female	N	90			1B	4A	19-Del	pleural effusion or pericardial effusion specimens	adenocarcinoma	P				P		2020-04-16 17:31:49
M2000030	female	N	46			1B	4A	20-ins							P		2020-04-17 16:54:39
B1944659	male	Y	56			1B	4A	negtive	bronchoscopic biopsy or crude needle biopsy specimens	adenocarcinoma	P			P			2019-12-30 16:02:01
B2009413	male	N	55	2	3	1A	4A	19-Del	bronchoscopic biopsy or crude needle biopsy specimens	adenocarcinoma					P		2020-04-20 09:59:51
B1943882	male	Y	64		2		3A	negtive	淋巴结	adenocarcinoma							2019-12-24 09:38:24
B1938115	male	N	64			1A	4A	KRASExon-2	bronchoscopic biopsy or crude needle biopsy specimens	adenocarcinoma	P						2019-11-09 14:23:40
B2009120	male	Y	55	4	2	1B	4A	L858R	pleural effusion or pericardial effusion specimens	adenocarcinoma					P		2020-04-16 17:30:01
B2008492	female	N	70			1A	4A	19-Del	pleural effusion or pericardial effusion specimens	adenocarcinoma					P		2020-04-13 16:11:33
B2007404	male	Y	64			1A	4A	negtive	pleural effusion or pericardial effusion specimens	adenocarcinoma					P		2020-04-06 08:51:56
B1944454	male	Y	45	1	0	0	1	HER2	surgical resection specimens	adenocarcinoma							2019-12-28 11:39:42
B1943660	female	N	38	1	0	0	1	HER2	surgical resection specimens	adenocarcinoma							2019-12-21 15:54:42
B1944727	male	Y	65	3	0	0	2B	negtive	bronchoscopic biopsy or crude needle biopsy specimens	adenocarcinoma							2019-12-31 09:52:09
B1944488	female	N	65	1	0	0	1	L858R	surgical resection specimens	adenocarcinoma							2019-12-28 14:40:49
B1944476	female	N	66	1	0	0	1	19-Del	surgical resection specimens	adenocarcinoma							2019-12-28 14:03:16
B1944469	female	N	75					L858R	bronchoscopic biopsy or crude needle biopsy specimens	adenocarcinoma							2019-12-28 13:54:39
B1944455	female	N	64	1	0	0	1	19-Del	surgical resection specimens	adenocarcinoma							2019-12-28 12:11:52
B1944240	male	Y	62	4	3	1C	4B	KRASExon-2	淋巴瘤	adenocarcinoma	P						2019-12-26 15:09:54
B1944169	male	Y	62	1	0	0	1	KRASExon-2	surgical resection specimens	adenocarcinoma							2019-12-26 13:40:21
B1943735	male	N	69	1	0	0	1	L858R	surgical resection specimens	adenocarcinoma							2019-12-23 16:13:18
B1943717	female	N	33	4	3	1C	4B	20-Ins	肾bronchoscopic biopsy or crude needle biopsy specimens	adenocarcinoma		P		P		肾	2019-12-23 10:16:20
B1943611	female	N	71	2A	0	0	1B	RET	surgical resection specimens	adenocarcinoma							2019-12-20 16:40:24
B1943225	female	N	61	1	0	0	1	L861Q	surgical resection specimens	adenocarcinoma							2019-12-18 16:02:39
B2007222	male	N	70	3	3	1C	4B	negtive	bronchoscopic biopsy or crude needle biopsy specimens	小细胞癌			P		P		2020-04-02 16:38:20
B1943019	male	Y	66	1	0	0	1	negtive	surgical resection specimens	adenocarcinoma							2019-12-17 15:51:13
B1942876	male	Y	38	2B	2	1B		L858R	bronchoscopic biopsy or crude needle biopsy specimens	adenocarcinoma							2019-12-16 16:09:18
B2006212	male	Y	68			1A	4A	negtive	pleural effusion or pericardial effusion specimens	adenocarcinoma					P		2020-03-26 15:18:06
B1943169	male	N	57	1	0	0	1	MET	surgical resection specimens	adenocarcinoma							2019-12-18 16:01:26
B1943153	male	Y	84			1B	4A	negtive	bronchoscopic biopsy or crude needle biopsy specimens	adenocarcinoma				P			2019-12-18 11:29:00
B1942967	male	Y	74	2	1	1C	4B	KRASExon-2	bronchoscopic biopsy or crude needle biopsy specimens	squamous cell carcinoma				P			2019-12-17 09:59:05
B1942867	female	N	77					L858R	bronchoscopic biopsy or crude needle biopsy specimens	adenocarcinoma							2019-12-16 15:54:31
B1942687	female	N	52	1	0	0	1	L858R	surgical resection specimens	adenocarcinoma							2019-12-14 11:02:45
B1942263	male	Y	64	4	2	1B	4A	negtive	bronchoscopic biopsy or crude needle biopsy specimens	adenocarcinoma	P	P	P			肾上腺皮肤胰腺	2019-12-11 10:12:03
B1941967	female		63					19-Del	bronchoscopic biopsy or crude needle biopsy specimens	adenocarcinoma							2019-12-09 15:16:13
B1933888	female	N	57	X	0	1	4	negtive	pleural effusion or pericardial effusion specimens	adenocarcinoma					P	乳腺	2019-10-08 14:52:06
B1935216	male	Y	73	4	2	0	3B	negtive	bronchoscopic biopsy or crude needle biopsy specimens	adenocarcinoma							2019-10-17 16:49:25
B1942523	female	N	58	1	0	0	1	negtive	surgical resection specimens	adenocarcinoma							2019-12-13 08:57:27
B1942487	female	N	46	4	0	0	3A	19-Del	surgical resection specimens	adenocarcinoma							2019-12-12 15:45:34
B1942434	female	N	49	4	2	1C	4B	L858R	bronchoscopic biopsy or crude needle biopsy specimens	adenocarcinoma	P	P					2019-12-12 10:00:12
B1942402	female	N	50	2	0	0	2A	G719X	surgical resection specimens	adenocarcinoma							2019-12-12 09:17:35
B1942290	female	N	55	2	0	0	2A	19-Del	surgical resection specimens	adenocarcinoma							2019-12-11 16:18:37
B1931688	male	Y	74	4	1	1A	4B	negtive	bronchoscopic biopsy or crude needle biopsy specimens	squamous cell carcinoma					P		2019-09-16 10:50:31
B1942272	male	Y	57	2B	3	1B	4A	L858R	淋巴结	adenocarcinoma		P		P			2019-12-11 10:19:12
B1942072	male	Y	49		2		3A	L858R	bronchoscopic biopsy or crude needle biopsy specimens	adenocarcinoma							2019-12-10 09:54:40
B1941899	female	N	57	3	0	0	2B	L858R	surgical resection specimens	adenocarcinoma							2019-12-09 16:05:02
B1941978	female	Y	70					HER2	bronchoscopic biopsy or crude needle biopsy specimens	adenocarcinoma							2019-12-09 15:43:55
B1941913	male	Y	64					negtive	bronchoscopic biopsy or crude needle biopsy specimens	低分化癌							2019-12-09 11:14:55
B2005619	male	Y	75			1A	4A	L858R	bronchoscopic biopsy or crude needle biopsy specimens	adenocarcinoma					P		2020-03-21 13:58:17
B1917774	male	Y	63	3	2	0	3A	negtive	bronchoscopic biopsy or crude needle biopsy specimens	squamous cell carcinoma							2019-05-29 10:59:57
B1916681	female	N	64	3	0	0	2B	MET	surgical resection specimens	adenocarcinoma							2019-05-21 09:14:40
B1941250	male	Y	71	2A	0	0	1B	L858R	surgical resection specimens	adenocarcinoma							2019-12-03 16:46:16
B1941129	male	Y	66	2A	0	0	1B	KRASExon-2	surgical resection specimens	adenocarcinoma							2019-12-03 16:32:26
B1941022	male	Y	46	2	3	1B	4A	ALK	bronchoscopic biopsy or crude needle biopsy specimens	adenocarcinoma		P					2019-12-02 15:57:31
B1940833	male	Y	60	2B	0	0	2A	G719X	surgical resection specimens	adenocarcinoma							2019-11-30 09:44:31
B1940832	female	N	56	1	0	0	1	negtive	surgical resection specimens	黏液adenocarcinoma							2019-11-30 15:45:54
B1940692	male	Y	43	1	0	0	1	BRAF	surgical resection specimens	adenocarcinoma							2019-11-29 15:51:49
B1940653	male	N	52			1A	1	KRASExon-2/ROS1	bronchoscopic biopsy or crude needle biopsy specimens	adenocarcinoma							2019-11-28 16:19:22
B1940546	male	Y	58	1C	0	0	1A	negtive	surgical resection specimens	adenocarcinoma							2019-11-28 16:08:23
B1940076	male	Y	65			1C	4B	L858R	bronchoscopic biopsy or crude needle biopsy specimens	adenocarcinoma		P				肌肉	2019-11-25 15:29:18
B1939919	male	N	76	4	0	0	3A	19-Del	surgical resection specimens	adenocarcinoma							2019-11-23 09:55:45
B1939789	female	Y	53	1	0	0	1	negtive	surgical resection specimens	adenocarcinoma							2019-11-22 16:15:06
B1940948	male	Y	67	2	X	1B	4A	negtive	bronchoscopic biopsy or crude needle biopsy specimens	adenocarcinoma				P			2019-12-02 11:06:46
B1940947	male	Y	61			1C	4B	L858R	bronchoscopic biopsy or crude needle biopsy specimens	adenocarcinoma	P	P		P			2019-12-02 11:06:31
B2003847	female	N	50		2	1A	4A	19-Del	pleural effusion or pericardial effusion specimens	adenocarcinoma	P				P		2020-03-03 17:25:18
B2004631	male	Y	64			1A	4A	RET	bronchoscopic biopsy or crude needle biopsy specimens	adenocarcinoma					P		2020-03-12 16:09:25
B1940376	male	Y	65	2	1	1C	4B	L858R	bronchoscopic biopsy or crude needle biopsy specimens	adenocarcinoma		P		P			2019-11-27 11:22:12
M2000007	female	N	67			1A	4A	19-Del	pleural effusion or pericardial effusion specimens	adenocarcinoma					P		2020-03-02 10:18:08
B1939679	female	Y	66	1	0	0	1	L858R	surgical resection specimens	adenocarcinoma							2019-11-21 16:11:42
B1936873	female	Y	49			1B	4A	19-Del	脑surgical resection specimens	adenocarcinoma		P					2019-10-31 10:08:55
H1900872	male		80					negtive		adenocarcinoma							2019-11-28 09:28:08
H1900867	female		85					negtive	pleural effusion or pericardial effusion specimens	adenocarcinoma							2019-11-25 10:40:28
B1939088	female	N	53	2A	0	0	1B	L858R	surgical resection specimens	adenocarcinoma							2019-11-18 08:17:58
B1939056	female	N	58	2	0	0	1B	L858R	surgical resection specimens	adenocarcinoma							2019-11-18 09:13:38
B1939055	male	N	66	3	0	0	2B	L858R	surgical resection specimens	adenocarcinoma							2019-11-18 09:13:24
B1939054	female	N	41	1	0	0	1	negtive	surgical resection specimens	adenocarcinoma							2019-11-18 09:13:12
B1939053	female	N	63	1	0	0	1	L858R	surgical resection specimens	adenocarcinoma							2019-11-18 09:13:01
B1939052	female	N	47			1B	4A	19-Del	surgical resection specimens	adenocarcinoma				P			2019-11-18 09:12:49
B1923941	male	Y	70			1A	4A	negtive	bronchoscopic biopsy or crude needle biopsy specimens	adenocarcinoma	P						2019-07-18 11:17:37
B1939034	male	Y	60	1	0	0	1	19-Del	surgical resection specimens	adenocarcinoma							2019-11-16 15:38:27
B1939031	female	N	48	1	0	0	1	negtive	surgical resection specimens	adenocarcinoma							2019-11-16 10:50:40
B1938945	male	Y	66				1	negtive	bronchoscopic biopsy or crude needle biopsy specimens	低分化癌							2019-11-15 14:27:03
B1938870	male	N	54	3	1	1B	4A	L858R	bronchoscopic biopsy or crude needle biopsy specimens	adenocarcinoma				P			2019-11-15 09:55:13
B1938835	female	N	57	4	2	1C	4B	RET	bronchoscopic biopsy or crude needle biopsy specimens	adenocarcinoma伴neuroendocrine carcinoma内分泌分化	P		P	P		肾上腺皮下	2019-11-14 16:29:07
B1938698	male	Y	60	1	0	0	1A	20-ins	bronchoscopic biopsy or crude needle biopsy specimens	adenocarcinoma							2019-11-14 10:19:44
B1938696	female	N	41		2	1	4	19-Del	bronchoscopic biopsy or crude needle biopsy specimens	adenocarcinoma	P	P					2019-11-14 10:16:03
B1938519	female	N	72			1C	4A	ALK	bronchoscopic biopsy or crude needle biopsy specimens	adenocarcinoma		P	P	P			2019-11-13 10:10:20
B1938402	male	N	61	2	0	0	1B	negtive	surgical resection specimens	adenocarcinoma							2019-11-12 16:02:34
B1937698	female	N	61	2A	2	0	3A	L858R	surgical resection specimens	adenocarcinoma							2019-11-06 14:25:03
B1937824	male	Y	56	X	2	1B	4A	19-Del	bronchoscopic biopsy or crude needle biopsy specimens	adenocarcinoma				P			2019-11-07 10:54:11
B1937280	female	N	64	1	0	0	1	L858R	surgical resection specimens	adenocarcinoma							2019-11-04 16:23:50
B1936981	male	N	73			1B	4A	negtive	bronchoscopic biopsy or crude needle biopsy specimens	adenocarcinoma				P			2019-10-31 16:47:55
B1936842	female	N	49	1	1	0	1B	negtive	surgical resection specimens	adenocarcinoma							2019-10-30 16:40:13
B1936728	male	N	55	1	0	0	1	L858R	surgical resection specimens	adenocarcinoma							2019-10-30 12:02:27
B1936530	female	N	66			1C	4B	19-Del	头皮肿物	adenocarcinoma		P				乳腺皮下	2019-10-29 10:13:49
B1937463	female	N	56			1C	4B	L858R	bronchoscopic biopsy or crude needle biopsy specimens	adenocarcinoma	P			P			2019-11-05 11:17:32
B2003304	female	N	71			1A	4A	L858R	pleural effusion or pericardial effusion specimens	adenocarcinoma	P				P		2020-02-18 13:50:38
B1936973	male	Y	71	4	3	1A	4A	L858R	bronchoscopic biopsy or crude needle biopsy specimens	adenocarcinoma		P		P			2019-10-31 16:21:01
B1936027	female	N	65	4	0	0	3A	19-Del	surgical resection specimens	adenocarcinoma							2019-10-24 14:19:31
B1936529	female	N	56	4	0	1B	4A	ALK	bronchoscopic biopsy or crude needle biopsy specimens	adenocarcinoma	P						2019-10-29 10:09:56
B1935870	male	N	53	1	0	0	1	19-Del	surgical resection specimens	adenocarcinoma							2019-10-23 11:36:54
B2002599	female	N	52	X	X	1C	4B	L858R	pleural effusion or pericardial effusion specimens	adenocarcinoma		P			P		2020-01-20 17:06:36
B1935694	female	N	70	3	0	0	2B	19-Del	surgical resection specimens	adenocarcinoma							2019-10-22 11:08:28
B1935409	male	N	68	1	0	0	1	L858R	surgical resection specimens	adenocarcinoma							2019-10-19 14:55:31
B1935330	female	N	69	1C	0	0	1	19-Del	surgical resection specimens	adenocarcinoma							2019-10-18 15:59:38
B2002111	female	N	71	2B	2	1A	4A	ROS1	pleural effusion or pericardial effusion specimens	adenocarcinoma					P		2020-01-16 15:21:05
B1935170	female	N	70	1	0	0	1	19-Del	surgical resection specimens	adenocarcinoma							2019-10-17 16:11:52
H1900812	male		57					negtive									2019-10-17 11:45:33
B1934457	male	Y	58	1	0	0	1	19-Del	surgical resection specimens	adenocarcinoma							2019-10-11 13:41:28
B1934144	female	N	70	2	0	0	1B	19-Del	surgical resection specimens	adenocarcinoma							2019-10-10 09:36:52
B1934056	female	N	65	4	0	1B	4A	KRASExon-2	bronchoscopic biopsy or crude needle biopsy specimens	肺肠型adenocarcinoma	P	P		P			2019-10-09 11:10:34
B1933832	female	N	72	2	0	0	1B	L858R	surgical resection specimens	adenocarcinoma							2019-10-08 16:04:59
B1928953	male	Y	61	1	0	0	1	KRASExon-2	surgical resection specimens	adenocarcinoma							2019-08-23 09:51:58
B1934259	female	N	71			1B	4A	19-Del/PIK3CA	bronchoscopic biopsy or crude needle biopsy specimens	adenocarcinoma	P			P			2019-10-10 11:23:05
B1934218	male	Y	58	1	1	1B	4A	L858R	bronchoscopic biopsy or crude needle biopsy specimens	adenocarcinoma			P				2019-10-10 10:02:35
B1933855	male	Y	44	2B	3	1B	4A	negtive	bronchoscopic biopsy or crude needle biopsy specimens	adenocarcinoma		P					2019-10-08 11:22:49
B2002184	female	N	77			1A	4A	L858R	bronchoscopic biopsy or crude needle biopsy specimens	adenocarcinoma					P		2020-01-17 09:59:56
B1933600	female	N	52	1	3	0	3B	negtive	淋巴结	adenocarcinoma							2019-10-04 15:41:01
B1933372	male	Y	70	1	2	1C	4B	L858R	淋巴结	adenocarcinoma	P	P					2019-09-29 08:16:35
B2002112	male	Y	67	1	X	1B	4B	KRASExon-2	pleural effusion or pericardial effusion specimens	adenocarcinoma					P	肾上腺	2020-01-16 15:21:22
B1933473	female	N	63	2B	N1		2B	19-Del	surgical resection specimens	adenocarcinoma							2019-09-30 11:37:14
B1933445	female	N	63	1	0	0	1	19-Del	surgical resection specimens	adenocarcinoma							2019-09-30 10:27:56
B1933092	female	N	61	1	0	0	1	19-Del	surgical resection specimens	adenocarcinoma							2019-09-26 15:46:13
B1933091	male	N	70		2		3A	19-Del	bronchoscopic biopsy or crude needle biopsy specimens	adenocarcinoma							2019-09-26 15:30:45
B1932576	female	N	64	1C			1	19-Del	surgical resection specimens	adenocarcinoma							2019-09-23 11:02:42
B1933246	female	N	72	4	1	1C	4B	L858R	bronchoscopic biopsy or crude needle biopsy specimens	adenocarcinoma	P	P	P	P			2019-09-27 15:57:15
B1932366	female	N	54	2B	2	1C	4B	ALK	bronchoscopic biopsy or crude needle biopsy specimens	adenocarcinoma	P	P	P				2019-09-20 11:07:10
B1932195	female	N	63	4	3	1B	4A	negtive	bronchoscopic biopsy or crude needle biopsy specimens	adenosquamous carcinoma	P			P			2019-09-19 10:39:17
B1932402	female	N	48	4	3	1B	4A	19-Del	淋巴结	adenocarcinoma		P	P	P			2019-09-20 14:59:28
B1932395	male	Y	69	2	2	1B	4A	negtive	淋巴结	adenocarcinoma		P					2019-09-20 14:30:40
B1932376	male	Y	69	3	3	0	3B	19-Del	淋巴结	adenocarcinoma							2019-09-20 11:30:09
B2001764	female	N	79			1A	4A	19-Del	pleural effusion or pericardial effusion specimens	adenocarcinoma					P		2020-01-14 15:23:24
B1932181	male	N	72	4	2	0	3B	negtive	bronchoscopic biopsy or crude needle biopsy specimens	adenocarcinoma							2019-09-19 10:34:36
B1931689	male	Y	79	4	2	0	3B	negtive	bronchoscopic biopsy or crude needle biopsy specimens	squamous cell carcinoma							2019-09-16 10:50:48
B1931679	female	N	33	4	3	1C	4B	20-ins	bronchoscopic biopsy or crude needle biopsy specimens	adenocarcinoma		P		P		肾	2019-09-16 09:52:21
B1931509	male	Y	72					negtive	bronchoscopic biopsy or crude needle biopsy specimens	adenosquamous carcinoma							2019-09-12 11:18:10
B1931429	female	N	43	1	0	0	1	20-ins	surgical resection specimens	adenocarcinoma							2019-09-12 09:46:39
B1931024	male	Y	56	3	1	0	3A	negtive	bronchoscopic biopsy or crude needle biopsy specimens	adenocarcinoma							2019-09-09 09:50:19
B1931733	female	N	65			1C	4B	20-ins	bronchoscopic biopsy or crude needle biopsy specimens	adenocarcinoma				P			2019-09-16 14:20:50
B1931119	male	Y	71	1	2	1C	4B	KRASExon-2	bronchoscopic biopsy or crude needle biopsy specimens	squamous cell carcinoma		P		P			2019-09-09 16:09:35
B1930320	male	Y	65	2A	1		2B	negtive	surgical resection specimens	adenocarcinoma							2019-09-03 10:14:01
B1930773	female	N	67			1C	4B	L858R+T790M	胸椎棘突	adenocarcinoma				P			2019-09-06 09:13:31
B1931025	female	N	70			1A	4A	L858R+T790M	bronchoscopic biopsy or crude needle biopsy specimens	adenocarcinoma	P						2019-09-09 09:50:36
B1930798	female	N	64	4	3	1B	4A	L858R	bronchoscopic biopsy or crude needle biopsy specimens	adenocarcinoma	P			P			2019-09-06 10:16:00
B1930645	male	N	84					negtive	bronchoscopic biopsy or crude needle biopsy specimens	adenocarcinoma							2019-09-05 10:16:13
B1930095	male	Y	73			1B	4A	19-Del	bronchoscopic biopsy or crude needle biopsy specimens	adenocarcinoma		P					2019-08-31 14:38:25
B1930061	female	N	63	1	0	0	1	negtive	surgical resection specimens	adenocarcinoma							2019-08-31 10:51:24
B1929956	female	N	56	2A			1B	L858R	surgical resection specimens	adenocarcinoma							2019-08-30 16:13:44
B2000618	female	N	73			1A	4A	BRAF	bronchoscopic biopsy or crude needle biopsy specimens	adenocarcinoma					P		2020-01-06 16:43:35
B1940159	male	N	69			1B	4A	L858R	pleural effusion or pericardial effusion specimens	adenocarcinoma			P		P		2019-11-26 08:32:12
B1944256	female	N	75			1A	4A	L858R	pleural effusion or pericardial effusion specimens	adenocarcinoma					P		2019-12-26 15:32:39
B1929419	female	N	66	2	2		3A	L858R	surgical resection specimens	adenocarcinoma							2019-08-27 16:29:57
B1928973	female	N	54	1	0	0	1	19-Del	surgical resection specimens	adenocarcinoma							2019-08-23 17:13:40
B1928964	male	N	56	2B	3	1B	4A	ROS1	淋巴结	adenocarcinoma		P					2019-08-23 10:07:27
B2000225	female	N	60			1C	4B	L858R	pleural effusion or pericardial effusion specimens	adenocarcinoma		P			P		2020-01-03 08:06:32
B1928797	male	Y	72			1A		PIK3CA	bronchoscopic biopsy or crude needle biopsy specimens	squamous cell carcinoma							2019-08-22 11:30:29
B2000154	female	N	66			1A	4A	19-Del	bronchoscopic biopsy or crude needle biopsy specimens	adenocarcinoma	P				P		2020-01-02 15:45:35
B1928344	male	Y	72		2		3A	negtive	淋巴结	sarcomatoid carcinoma							2019-08-19 16:36:09
B1928216	female	N	48	1	0	0	1	negtive	surgical resection specimens	adenocarcinoma							2019-08-19 16:14:31
B1927509	female		39					ALK	淋巴结	adenocarcinoma							2019-08-13 16:19:53
B1902802	male	N	62	1	0	0	1	KRASExon-2	surgical resection specimens	adenocarcinoma							2019-01-24 08:53:54
B1928323	female	N	72		2		3A	L858R	bronchoscopic biopsy or crude needle biopsy specimens	adenocarcinoma							2019-08-19 16:02:06
B1927134	female	N	57	1	0	0	1	HER2	surgical resection specimens	adenocarcinoma							2019-08-10 11:24:44
B1943052	male	Y	44	4	2	1C	4B	19-Del/T790M	pleural effusion or pericardial effusion specimens	adenocarcinoma		P			P		2019-12-17 15:51:16
B1926064	male	Y	59		2	1B	4A	KRASExon-2	bronchoscopic biopsy or crude needle biopsy specimens	adenocarcinoma				P			2019-08-02 15:53:20
B1926035	male	N	62	1	0	0	1	KRASExon-2	surgical resection specimens	黏液adenocarcinoma							2019-08-02 14:00:48
B1921911	male	Y	65			1B	4A	negtive	bronchoscopic biopsy or crude needle biopsy specimens	squamous cell carcinoma			P				2019-07-03 11:25:32
B1926430	male	Y	60	4	2	1A	4A	NRASExon-3	bronchoscopic biopsy or crude needle biopsy specimens	adenocarcinoma	P						2019-08-06 10:06:51
B1925870	male	Y	59	3	0	0	2B	KRASExon-2	bronchoscopic biopsy or crude needle biopsy specimens	adenocarcinoma							2019-08-01 11:28:18
B1924770	male	Y	68		2		3A	KRASExon-2	bronchoscopic biopsy or crude needle biopsy specimens	adenocarcinoma							2019-07-24 11:32:48
B1924543	female	N	78	1B	3	1C	4B	L858R	淋巴结	adenocarcinoma	P	P		P			2019-07-23 10:10:24
B1943636	male	N	46	4	3	1A	4A	ALK	淋巴瘤	adenocarcinoma					P		2019-12-21 11:48:43
B1924120	male	Y	69	4	2	1A	4A	negtive	淋巴结	adenocarcinoma	P						2019-07-19 10:00:17
B1939929	male	Y	59			1A	4A	L858R	bronchoscopic biopsy or crude needle biopsy specimens	adenosquamous carcinoma					P		2019-11-23 11:42:49
B1923781	male	Y	78			1A	4A	KRASExon-2	bronchoscopic biopsy or crude needle biopsy specimens	adenocarcinoma	P						2019-07-17 10:16:13
B1923605	female	N	67	2A	0	1C	4B	19-Del	bronchoscopic biopsy or crude needle biopsy specimens	adenocarcinoma		P		P			2019-07-16 10:33:55
B1923410	female	N	55		2	1B	4A	negtive	bronchoscopic biopsy or crude needle biopsy specimens	adenocarcinoma				P			2019-07-15 11:05:02
B1923409	female	N	67		2	1B	4A	L858R	bronchoscopic biopsy or crude needle biopsy specimens	adenocarcinoma	P			P			2019-07-15 11:04:48
B1923173	male	N	60	3	2	1B	4A	L858R	bronchoscopic biopsy or crude needle biopsy specimens	adenocarcinoma				P			2019-07-12 11:28:47
B1922977	female	N	54	1	0	0	1	19-Del	surgical resection specimens	adenocarcinoma							2019-07-11 12:00:07
B1923292	male	N	71	4	2	1B	4A	negtive	bronchoscopic biopsy or crude needle biopsy specimens	squamous cell carcinoma	P			P			2019-07-13 11:19:17
B1922998	male	N	52			1A		19-Del	bronchoscopic biopsy or crude needle biopsy specimens	adenocarcinoma							2019-07-11 11:26:13
B1922971	female	N	69	4	0	1B		L858R	bronchoscopic biopsy or crude needle biopsy specimens	adenocarcinoma							2019-07-11 09:54:57
B1922789	female	N	60					L858R	bronchoscopic biopsy or crude needle biopsy specimens	adenocarcinoma							2019-07-10 10:21:35
B1922514	female	N	51			1A	4A	L861Q	bronchoscopic biopsy or crude needle biopsy specimens	adenocarcinoma		P					2019-07-08 15:47:20
B1922070	female	N	46	2	0	0	1B	HER2	surgical resection specimens	adenocarcinoma							2019-07-04 16:50:56
B1922369	female	N	54	4	0	1B	4A	L858R	bronchoscopic biopsy or crude needle biopsy specimens	adenocarcinoma	P						2019-07-06 11:47:26
B1921754	male	Y	57			1B	4A	L858R	腰椎转移	adenocarcinoma				P			2019-07-02 11:49:01
B1941082	male	Y	66			1A	4B	negtive	pleural effusion or pericardial effusion specimens	adenocarcinoma					P		2019-12-02 17:22:29
B1940437	male	N	87			1A	4A	negtive	pleural effusion or pericardial effusion specimens	adenocarcinoma					P		2019-11-27 16:02:36
B1939713	male	Y	75			1A	4A	19-Del	surgical resection specimens	adenocarcinoma	P				P		2019-11-22 08:55:53
B1921215	male	Y	65		3		3B	negtive	淋巴结	adenocarcinoma							2019-06-27 15:59:00
B1921444	male	Y	72	2A	2	1B	4A	19-Del	bronchoscopic biopsy or crude needle biopsy specimens	adenosquamous carcinoma			P				2019-06-29 14:06:56
B1921358	female	N	53	2A	0	0	1B	L858R	surgical resection specimens	adenocarcinoma							2019-06-28 15:43:31
B1921320	male	Y	64	2B			2A	negtive	surgical resection specimens	adenocarcinoma							2019-06-28 11:53:22
B1937188	female	N	64			1A	4A	19-Del	bronchoscopic biopsy or crude needle biopsy specimens	adenocarcinoma	P				P		2019-11-02 14:23:10
B1921022	male	N	65	1	1	1B	4A	19-Del	bronchoscopic biopsy or crude needle biopsy specimens	adenocarcinoma	P	P		P			2019-06-26 10:48:22
B1935817	female	N	61	2	1	1A	4A	19-Del	pleural effusion or pericardial effusion specimens	adenocarcinoma					P		2019-10-22 17:16:49
B1920709	female	N	61	1B	2	0	3A	L858R	bronchoscopic biopsy or crude needle biopsy specimens	adenocarcinoma							2019-06-24 15:31:25
B1920704	female	N	64	1	0	0	1	negtive	surgical resection specimens	adenocarcinoma							2019-06-25 08:58:55
B1920322	male	Y	60			1B	4A	KRASExon-2	bronchoscopic biopsy or crude needle biopsy specimens	adenocarcinoma	P					肾上腺	2019-06-20 11:27:36
B1935273	female	N	65	2	2	1A	4A	19-Del	bronchoscopic biopsy or crude needle biopsy specimens	adenocarcinoma					P		2019-10-18 09:42:57
B1919551	male	Y	66	2B	2	X	3B	19-Del	bronchoscopic biopsy or crude needle biopsy specimens	adenosquamous carcinoma							2019-06-13 15:50:39
B1933208	male	Y	73			1C	4A	negtive	bronchoscopic biopsy or crude needle biopsy specimens	adenocarcinoma					P		2019-09-27 14:06:04
B1917332	female	N	66	1	0	0	1	19-Del	surgical resection specimens	adenocarcinoma							2019-05-27 09:13:28
B1914358	female	N	57	2	1	1C	4B	19-Del	bronchoscopic biopsy or crude needle biopsy specimens	adenocarcinoma	P	P		P			2019-04-30 10:03:36
B1919639	male	Y	42	4	0	1B	4A	19-Del	bronchoscopic biopsy or crude needle biopsy specimens	adenocarcinoma	P						2019-06-14 11:14:25
B1919484	female	N	73			1B		L858R	bronchoscopic biopsy or crude needle biopsy specimens	adenocarcinoma							2019-06-13 10:19:35
B1919149	female	N	76			1C	4B	negtive	bronchoscopic biopsy or crude needle biopsy specimens	adenocarcinoma				P			2019-06-11 10:21:40
B1929936	female	N	66	4	1	1C	4B	19-Del	膀胱	adenocarcinoma	P				P	膀胱	2019-08-30 10:35:00
B1918956	male	N	72	1	0	0	1	19-Del	surgical resection specimens	adenocarcinoma							2019-06-10 08:39:55
B1929602	male	Y	64			1A	4A	L858R	bronchoscopic biopsy or crude needle biopsy specimens	adenocarcinoma	P				P		2019-08-28 11:31:30
B1918792	male	N	63	1B	2	1B	4A	20-ins	bronchoscopic biopsy or crude needle biopsy specimens	sarcomatoid carcinoma				P			2019-06-06 11:38:08
B1918165	male	Y	68	1B	2	1B	4A	KRASExon-2	bronchoscopic biopsy or crude needle biopsy specimens	adenocarcinoma	P	P					2019-06-01 11:41:06
H1900493	male		72					KRASExon-2									2019-06-05 09:03:29
B1918453	female	N	64	1A	0	1B	4A	negtive	bronchoscopic biopsy or crude needle biopsy specimens	adenocarcinoma	P		P				2019-06-04 11:08:18
B1918445	male	N	61	3	0	0	2B	negtive	surgical resection specimens	adenocarcinoma							2019-06-04 12:00:13
B1918365	male	N	58			1B	4A	19-Del	淋巴结	adenocarcinoma				P			2019-06-03 15:49:57
B1918316	male	N	71	1	0	0	1	19-Del	surgical resection specimens	adenocarcinoma							2019-06-04 08:58:02
B1918287	male	N	55	1	0	0	1	KRASExon-2	surgical resection specimens	adenocarcinoma							2019-06-03 16:28:21
B1928018	male	N	79			1C	4B	negtive	淋巴结	adenocarcinoma			P		P		2019-08-16 15:11:08
B1912945	male	Y	62	3	3	0	3B	HER2	bronchoscopic biopsy or crude needle biopsy specimens	非小细胞癌（非特指）							2019-04-18 10:23:35
B1905795	male	Y	69	1	0	0	1	L858R	surgical resection specimens	adenocarcinoma							2019-02-21 16:22:26
B1914969	male	Y	64			1B	4A	KRASExon-2	bronchoscopic biopsy or crude needle biopsy specimens	adenocarcinoma		P					2019-05-07 11:23:08
B1918164	male	Y	78	1A	2	0	3A	negtive	bronchoscopic biopsy or crude needle biopsy specimens	黏液adenocarcinoma							2019-06-01 11:40:51
B1917592	female	Y	49	1	0	0	1	negtive	surgical resection specimens	adenocarcinoma							2019-05-28 16:36:10
B1928774	female	N	64	2A	2	1A	4A	19-Del	bronchoscopic biopsy or crude needle biopsy specimens	adenocarcinoma					P		2019-08-22 10:05:08
B1917133	female	N	60			1A		G719X	bronchoscopic biopsy or crude needle biopsy specimens	adenocarcinoma							2019-05-23 15:44:13
B1917053	female	N	49	1	1	0	2B	negtive	surgical resection specimens	adenocarcinoma							2019-05-23 16:38:55
B1916715	female	N	59			1C	4B	L858R	bronchoscopic biopsy or crude needle biopsy specimens	adenocarcinoma			P	P		肾上腺	2019-05-21 09:53:48
B1926219	female	N	67		2	1A	4A	BRAF	pleural effusion or pericardial effusion specimens	adenocarcinoma					P		2019-08-04 16:49:08
B1916331	male	Y	55	2A	2	1B	4A	20-ins	bronchoscopic biopsy or crude needle biopsy specimens	adenocarcinoma		P		P			2019-05-16 16:46:08
B1915771	female	N	70	2A	0	0	1B	L858R	bronchoscopic biopsy or crude needle biopsy specimens	adenosquamous carcinoma							2019-05-13 15:55:02
B1916212	female	N	52	2	1	1B	4A	RET	bronchoscopic biopsy or crude needle biopsy specimens	adenocarcinoma				P			2019-05-16 11:40:20
B1915612	male	N	63	2	0	0	1B	negtive	surgical resection specimens	adenocarcinoma							2019-05-13 08:18:52
B1924394	female	N	66		2	1A	4A	ALK	pleural effusion or pericardial effusion specimens	adenocarcinoma	P				P		2019-07-22 10:39:43
B1921562	female	N	67		2	1A	4A	L858R	淋巴结	adenosquamous carcinoma					P		2019-07-01 11:33:23
B1915461	male	N	73					negtive	bronchoscopic biopsy or crude needle biopsy specimens	squamous cell carcinoma							2019-05-10 11:36:24
B1915282	female	N	66	1A	2	1B	4A	L858R	耻骨bronchoscopic biopsy or crude needle biopsy specimens	adenocarcinoma				P			2019-05-09 10:57:41
B1914450	female	N	55	1	0	1B	4A	L858R	bronchoscopic biopsy or crude needle biopsy specimens	adenocarcinoma				P			2019-04-30 15:55:28
B1914058	female	N	61	1	0	0	1	19-Del	surgical resection specimens	adenocarcinoma							2019-04-26 16:41:45
B1836252	male	Y	69		2		3A	negtive	bronchoscopic biopsy or crude needle biopsy specimens	squamous cell carcinoma							2018-12-17 10:07:59
B1914948	female	N	47			1C	4B	L858R	bronchoscopic biopsy or crude needle biopsy specimens	adenocarcinoma		P		P			2019-05-07 10:22:09
B1914780	male	Y	55			1C	4B	L858R	bronchoscopic biopsy or crude needle biopsy specimens	adenocarcinoma	P	P		P			2019-05-06 10:48:53
B1914677	female	N	77		2	1A		19-Del		adenocarcinoma							2019-05-05 09:36:06
B1921214	male	N	56			1A	4A	RET	bronchoscopic biopsy or crude needle biopsy specimens	adenocarcinoma	P				P		2019-06-27 15:58:35
B1914208	female	N	68			1C	4B	negtive	bronchoscopic biopsy or crude needle biopsy specimens	adenocarcinoma				P		肾上腺	2019-04-29 10:10:30
B1913813	male	Y	69			1B	4A	negtive	脑surgical resection specimens	adenocarcinoma		P					2019-04-25 10:05:49
B1913446	female	N	63	2A	1		2B	L858R	surgical resection specimens	adenocarcinoma							2019-04-22 17:36:38
B1913289	female	N	68	1	1	1C	4B	19-Del	右髂)bronchoscopic biopsy or crude needle biopsy specimens	adenocarcinoma				P			2019-04-22 10:22:14
B1920801	female	N	69	1	2	1A	4A	negtive	pleural effusion or pericardial effusion specimens	adenocarcinoma					P		2019-06-24 17:24:16
B1913030	male	Y	73		2	1B	4A	19-Del	bronchoscopic biopsy or crude needle biopsy specimens	adenocarcinoma	P					肾	2019-04-18 15:37:06
B1919891	female	N	30			1A	4A	ALK	bronchoscopic biopsy or crude needle biopsy specimens	adenocarcinoma					P		2019-06-17 14:41:48
B1918680	male	Y	58	3	3	1B	4A	negtive	pleural effusion or pericardial effusion specimens	adenocarcinoma	P				P		2019-06-05 15:18:52
B1918805	male	Y	76	3	2	1A	4A	negtive	bronchoscopic biopsy or crude needle biopsy specimens	adenocarcinoma					P		2019-06-06 15:42:57
B1911507	male	N	64	2	2	1C	4B	19-Del	bronchoscopic biopsy or crude needle biopsy specimens	adenocarcinoma	P	P	P	P			2019-04-08 14:47:34
B1911481	female	N	37	3	2	1B	4A	20-ins	bronchoscopic biopsy or crude needle biopsy specimens	adenocarcinoma				P			2019-04-08 11:42:16
B1909579	male	Y	62	2	2	1B	4A	L858R	bronchoscopic biopsy or crude needle biopsy specimens	adenocarcinoma		P					2019-03-22 10:02:35
B1917348	male	Y	50	4	2	1B	4A	19-Del	bronchoscopic biopsy or crude needle biopsy specimens	adenocarcinoma	P	P			P		2019-05-25 14:07:54
B1911411	female	N	54			1B	4A	negtive	bronchoscopic biopsy or crude needle biopsy specimens	adenocarcinoma	P			P			2019-04-05 11:51:55
B1916411	male	Y	77			1A	4A	KRASExon-2	pleural effusion or pericardial effusion specimens	adenocarcinoma	P				P		2019-05-17 14:57:33
B1910411	male		73					negtive	淋巴结	adenocarcinoma							2019-03-28 15:23:08
B1913321	male	Y	62			1A	4A	negtive	bronchoscopic biopsy or crude needle biopsy specimens	squamous cell carcinoma					P		2019-04-22 11:28:15
B1911410	male	N	61			1C	4B	L858R	bronchoscopic biopsy or crude needle biopsy specimens	adenocarcinoma		P		P		脊髓	2019-04-05 11:51:42
B1911076	male	Y	76			1B	4A	negtive	bronchoscopic biopsy or crude needle biopsy specimens	adenocarcinoma	P			P			2019-04-03 11:17:44
H1900440	male	Y	49			1A	4A	19-Del		adenocarcinoma					P		2019-05-10 15:21:25
B1911057	male	N	68	4	2	1B	4A	L858R	bronchoscopic biopsy or crude needle biopsy specimens	adenocarcinoma	P			P			2019-04-03 10:06:20
B1910354	male	Y	78	2	2	0	3A	negtive	bronchoscopic biopsy or crude needle biopsy specimens	adenocarcinoma							2019-03-28 11:03:47
B1913129	male	Y	69			1A	4A	negtive	bronchoscopic biopsy or crude needle biopsy specimens	squamous cell carcinoma					P		2019-04-19 11:53:25
B1910356	male	N	63	2A	2	1B	4A	ALK	bronchoscopic biopsy or crude needle biopsy specimens	adenocarcinoma	P			P			2019-03-28 11:04:19
B1910355	female	N	58				4	19-Del	bronchoscopic biopsy or crude needle biopsy specimens	adenocarcinoma				P			2019-03-28 11:04:01
B1910338	female	N	57		2	1A	4A	ALK	bronchoscopic biopsy or crude needle biopsy specimens	adenocarcinoma	P						2019-03-28 10:17:41
B1910055	female	N	62	3	2	1C	4B	19-Del	bronchoscopic biopsy or crude needle biopsy specimens	adenocarcinoma	P			P			2019-03-26 16:01:53
B1911722	female	N	78			1B	4A	19-Del	pleural effusion or pericardial effusion specimens	adenocarcinoma	P				P		2019-04-09 16:00:21
B1909453	male	Y	61	2B	3	1A	4A	negtive	bronchoscopic biopsy or crude needle biopsy specimens	adenocarcinoma	P	P					2019-03-21 12:02:09
B1908951	male	Y	64	2B	2	1A	4A	L858R	bronchoscopic biopsy or crude needle biopsy specimens	adenocarcinoma					P		2019-03-18 11:16:50
B1908660	male	Y	61	3	2		3B	KRASExon-2	surgical resection specimens	adenocarcinoma							2019-03-14 16:59:06
B1908542	female	N	68	4	0	1A	4A	L858R	bronchoscopic biopsy or crude needle biopsy specimens	adenocarcinoma					P		2019-03-14 11:02:03
B1908069	male	Y	68			1A	4A	KRASExon-2	pleural effusion or pericardial effusion specimens	adenocarcinoma					P		2019-03-11 16:10:52
B1904388	male	Y	69			1C	4B	negtive	pleural effusion or pericardial effusion specimens	adenocarcinoma		P		P		肾上腺小肠脾	2019-02-12 16:56:52
B1907596	female	N	57	4	0	1B	4A	L858R	bronchoscopic biopsy or crude needle biopsy specimens	adenocarcinoma	P	P		P			2019-03-07 10:25:38
B1907497	male	Y	61			1C	4B	KRASExon-2	淋巴结	adenocarcinoma			P	P			2019-03-06 14:37:04
B1907606	female	N	57	3B	2	1C	4B	19-Del	bronchoscopic biopsy or crude needle biopsy specimens	adenocarcinoma	P			P			2019-03-07 11:02:07
B1907456	female	N	64	4	0	1A	4A	19-Del	bronchoscopic biopsy or crude needle biopsy specimens	adenocarcinoma	P						2019-03-06 10:28:56
H1900214	female	N	74	2	2	1B	4A	MET	surgical resection specimens	adenosquamous carcinoma		P				肾上腺	2019-03-05 17:02:51
B1906354	male	Y	73	4	2	1A	4	L858R	bronchoscopic biopsy or crude needle biopsy specimens	adenocarcinoma	P						2019-02-26 11:27:32
B1905736	female	N	66			1A	4A	ALK	bronchoscopic biopsy or crude needle biopsy specimens	adenocarcinoma	P						2019-02-21 10:37:54
B1905908	female	N	55				1	negtive	bronchoscopic biopsy or crude needle biopsy specimens	adenocarcinoma							2019-02-22 11:08:18
B1904752	female	N	52			1b	4a	19-Del	bronchoscopic biopsy or crude needle biopsy specimens	adenocarcinoma	P	P					2019-02-14 11:56:49
B1904248	male	Y	60	4	0	1B	3B	L858R	bronchoscopic biopsy or crude needle biopsy specimens	adenosquamous carcinoma							2019-02-12 10:20:12
B1904138	female	N	68	3	2	1C	4B	19-Del	bronchoscopic biopsy or crude needle biopsy specimens	adenocarcinoma		P			P		2019-02-11 16:02:13
B1903955	female	N	72			1B	4A	L858R	pleural effusion or pericardial effusion specimens	adenocarcinoma					P		2019-02-09 08:21:37
B1903907	female	N	71			1c	4b	19-Del	bronchoscopic biopsy or crude needle biopsy specimens	adenocarcinoma	P	P		P		脑膜	2019-02-03 11:36:00
B1903759	male		77					negtive	淋巴结	adenocarcinoma							2019-01-31 16:49:35
B1903170	female	N	58	1	0	0	1A	negtive	surgical resection specimens	adenocarcinoma							2019-01-28 09:03:24
B1902864	female		54				4	L858R	pleural effusion or pericardial effusion specimens	adenocarcinoma					P		2019-01-24 11:32:06
B1901804	male	Y	61	2B	3	0	3B	19-Del	bronchoscopic biopsy or crude needle biopsy specimens	adenocarcinoma							2019-01-16 11:18:52
B1901425	male	N	50	3	2	1b	4	KRASExon-2	淋巴结	adenocarcinoma	P			P			2019-01-14 08:13:12
B1901538	female	N	65	4	0	1	4	L858R	bronchoscopic biopsy or crude needle biopsy specimens	adenocarcinoma	P	P					2019-01-14 16:06:46
B1900824	female	N	68	1B	0	0	1A	L858R	surgical resection specimens	adenocarcinoma							2019-01-08 16:17:36
B1900973	female	N	69			1B	4A	19-Del	bronchoscopic biopsy or crude needle biopsy specimens	adenocarcinoma		P					2019-01-09 10:02:24
B1900269	female	N	54	1	0	0	1A	negtive	surgical resection specimens	adenocarcinoma							2019-01-03 16:27:47
B1834366	male	Y	52	1C	1	2C	4	19-Del+T790M	surgical resection specimens	adenocarcinoma	P	P					2018-11-29 11:05:53
