# Supplementary material for: Association of mutation profiles with metastasis in patients with non-small cell lung cancer
Source: Front Oncol. 2024 Oct 11;14:1451576. doi: 10.3389/fonc.2024.1451576 (PMC11502319; doi:10.3389/fonc.2024.1451576)
Supplement: Supplementary file 3 [file Table3.xlsx]

## Sheet: LMG位点信息
Supplementary material:
Table 1 Gene test sites for human lung cancer multi-gene mutation detection kit (fluorescence PCR method)
Detection object	Fusion type		Detection object	Base changes	Mutation name
ALK gene fusion	EML4 exon 13;ALK exon 20		EGFR exon 19	2235_2249del15	E746_A750del (1)
	EML4 exon 6 ins 33;ALK exon 20			2236_2250del15	E746_A750del (2)
	EML4 exon 20;ALK exon 20			2240_2257del18	L747_P753>S
	EML4 exon 18;ALK exon 20			2235_2252>AAT(complex)	E746_T751>I
	EML4 exon 2;ALK exon 20			2236_2253del18	E746_T751del
	EML4 exon 17;ins68 ALK exon 20*			2237_2251del15*	E746_T751>A
	EML4 exon 2;ins117 ALK exon 20*			2237_2254del18*	E746_S752>A
	EML4 exon 13;ins69 ALK exon 20*			2237_2255>T(complex)	E746_S752>V
	EML4 exon 6;ALK exon 20*			2238_2255del18*	E746_S752>D
	EML4 exon 6;ALK exon 19*			2238_2248>GC(complex)*	L747_A750>P
	EML4 exon 6;ins18 ALK exon 20*			2238_2252>GCA(complex)	L747_T751>Q
	EML4 exon 20;ins18 ALK exon 20*			2239_2247delTTAAGAGAA	L747_E749del
	EML4 exon 17del58;ins39 ALK exon 20*			2239_2253del15*	L747_T751del
	EML4 exon 17 ins65;ALK exon 20*			2239_2256del18	L747_S752del
	EML4 exon 17;ins30 ALK exon 20*			2239_2248TTAAGAGAAG>C(complex)	L747_A750>P
	EML4 exon 17 ins61;ins34 ALK exon 20*			2239_2258>CA(complex)	L747_P753>Q
	EML4 exon 3;ins53 ALK exon 20*			2240_2251del12*	L747_T751>S
	KIF5B exon 24;ALK exon 20*			2240_2254del15	L747_T751del
	KIF5B exon 17;ALK exon 20*			2239_2251>C(complex)	L747_T751>P
	KLC1 exon9;ALK exon20*			2238_2252del15*	L747_T751del
	TFG exon4;ALK exon20*			2239_2256>CAA(Complex)*	L747_S752>Q
ROS1 gene fusion	SLC34A2 exon4;ROS1 exon 32			2239_2250>CCC(Complex)*	L747_A750>P
	SLC34A2 exon14 del ;ROS1 exon 32			2239_2261>CAATT(Complex)*	L747_K754>QL
	CD74 exon6;ROS1 exon 32			2238_2261>GCAACATCT(Complex)*	E746_K754>EQHL
	SDC4 exon2;ROS1 exon 32			2238_2256>GCAA (Complex)*	L747_S752>Q
	SDC4 exon4;ROS1 exon 32		EGFR exon 20	2303G>T	S768I
	SLC34A2 exon4;ROS1 exon 34		EGFR exon 21	2573T>G	L858R
	SLC34A2 exon14 del; ROS1 exon 34		EGFR exon18	2156G>C	G719A
	CD74 exon6; ROS1 exon 34			2155G>A*	G719S
	SDC4 exon4; ROS1 exon 34			2155G>T	G719C
	EZR exon10; ROS1 exon 34		EGFR exon20	2369C>T	T790M
ROS1 gene fusion	TPM3 exon8;ROS1 exon35		EGFR exon21	2582T>A	L861Q
	LRIG3 exon16;ROS1 exon35		KRAS exon2	35G>A	G12D
	GOPC exon 8;ROS1 exon 35			34G>A	G12S
RET gene fusion	CCDC6 exon 1;RET exon 12*		BRAF exon15	1799T>A	V600E
	NCOA4 exon6;RET exon 12*			1798_1799GT>AA(complex)*	V600K
	KIF5B exon 15;RET exon 12*			1799_1800TG>AA (complex) *	V600E2
	KIF5B exon 16;RET exon 12*			1798_1799GT>AG(complex)*	V600R
	KIF5B exon 23;RET exon 12*			1799_1800TG>AC(complex)*	V600D1
	KIF5B exon 22;RET exon 12*			1799_1800TG>AT(complex)*	V600D2
MET exon13/15	MET exon 14-skipping mutation		KRAS exon2	35G>C	G12A
				35G>T	G12V
				34G>C	G12R
				34G>T	G12C
				37G>T	G13C
			HER2 exon20	2325_2326 ins12 (TACGTGATGGCT)*	A775_G776insYVMA
				2324_2325 ins12 (ATACGTGATGGC)*	A775_G776insYVMA
				2322_2323ins12 (GCATACGTGATG)*	M774_A775insAYVM
			NRAS exon3	182A>G*	Q61R
				181C>A*	Q61K
				182A>T*	Q61L
				183A>C*	Q61H
			HER2 exon20	2326_2327ins3 (TGT)*	G776>VC
				2339_2340 ins9 (TGGCTCCCC)*	P780_Y781insGSP
				2339_2340ins9 (GGGCTCCCC)*	P780_Y781insGSP
				2340_2341ins9 (GGCTCCCCA)*	P780_Y781insGSP
				2326_2327ins3 (TTT) *	G776>VC
				2339_2340ins9 (CGGCTCCCC)*	P780_Y781insGSP
				2326_2327insTAT*	G776>VC
				2326_2327insTCT*	G776>VC
				2326G>TTAT*	G776>LC
			EGFR exon20	2319_2320insCAC*	H773_V774insH
				2310_2311insGGT*	D770_N771insG
				2307_2308insGCCAGCGTG*	V769_D770insASV
				2311_2312insGCGTGGACA*	D770_N771insSVD
				2309_2310AC>CCAGCGTGGAT*	V769_D770insASV
				2319_2320insAACCCCCAC*	H773_V774insNPH
				2319_2320insCAG*	H773_V774insQ
				2313_2314insACC*	N771_P772insT
				2314_2315insACC*	N771_P772insH
				2318_2319insACA*	P772_H773insQ
				2319_2320insTAC*	H773_V774insY
				2308_2309insGCAGCGTGG*	V769_D770insGSV
				2310_2311insGGG*	D770_N771insG
				2310_2311insGGC*	D770_N771insG
				2307_2308insGACAACCCC*	P772_H773insDNP
				2312_2315ACCC>GCGTGGACAACCG	N771_P772>SVDNR
				2310_2311insGGCACA	D770_N771insGT
				2307_2308insGACAACGTG	N771_P772insVDN
				2317_2318insCTAACCCCT	H773>PNPY
			PIK3CA exon20/9	3140A＞G*	H1047R
				1633G>A*	E545K
